# Supplementary material for: Global DNA methylation and transcriptional analyses of human ESC-derived cardiomyocytes
Source: Protein Cell. 2014 Jan 29;5(1):59–68. doi: 10.1007/s13238-013-0016-x (PMC3938846; doi:10.1007/s13238-013-0016-x)
Supplement: Supplementary file 5 — Table S2: List of genes differentially down-regulated in hCMs compared to hESCs and hNSCs. This file contains the list of 401 genes that showed at least a two-fold decrease of transcript expression in hCMs compared to hESCs and hNSCs [file 13238_2013_16_MOESM5_ESM.xlsx]

## Sheet: muscle contraction genemania ne
GeneMANIA Results
Plugin Version	3.2 (20121109-1456)
Data Version	2012-08-02
Report Generated	Mon Jun 17 00:11:58 PDT 2013
Gene	Score	Description
MYOCD		myocardin [Source:HGNC Symbol;Acc:16067]
SLMAP		sarcolemma associated protein [Source:HGNC Symbol;Acc:16643]
ITGA1		integrin, alpha 1 [Source:HGNC Symbol;Acc:6134]
DTNA		dystrobrevin, alpha [Source:HGNC Symbol;Acc:3057]
CAMK2D		calcium/calmodulin-dependent protein kinase II delta [Source:HGNC Symbol;Acc:1462]
TPM3		tropomyosin 3 [Source:HGNC Symbol;Acc:12012]
MYL4		myosin, light chain 4, alkali; atrial, embryonic [Source:HGNC Symbol;Acc:7585]
SLC8A1		solute carrier family 8 (sodium/calcium exchanger), member 1 [Source:HGNC Symbol;Acc:11068]
ASPH		aspartate beta-hydroxylase [Source:HGNC Symbol;Acc:757]
SSPN		sarcospan (Kras oncogene-associated gene) [Source:HGNC Symbol;Acc:11322]
TPM2		tropomyosin 2 (beta) [Source:HGNC Symbol;Acc:12011]
TRDN		triadin [Source:HGNC Symbol;Acc:12261]
SULF1		sulfatase 1 [Source:HGNC Symbol;Acc:20391]
DMD		dystrophin [Source:HGNC Symbol;Acc:2928]
SMPX		small muscle protein, X-linked [Source:HGNC Symbol;Acc:11122]
MYH6		myosin, heavy chain 6, cardiac muscle, alpha [Source:HGNC Symbol;Acc:7576]
KBTBD10		kelch repeat and BTB (POZ) domain containing 10 [Source:HGNC Symbol;Acc:16905]
MYL3		myosin, light chain 3, alkali; ventricular, skeletal, slow [Source:HGNC Symbol;Acc:7584]
KCNMA1		potassium large conductance calcium-activated channel, subfamily M, alpha member 1 [Source:HGNC Symbol;Acc:6284]
PPP1R12B		protein phosphatase 1, regulatory subunit 12B [Source:HGNC Symbol;Acc:7619]
KCNH2		potassium voltage-gated channel, subfamily H (eag-related), member 2 [Source:HGNC Symbol;Acc:6251]
TNNI1		troponin I type 1 (skeletal, slow) [Source:HGNC Symbol;Acc:11945]
MYOT		myotilin [Source:HGNC Symbol;Acc:12399]
TPM1		tropomyosin 1 (alpha) [Source:HGNC Symbol;Acc:12010]
TTN		titin [Source:HGNC Symbol;Acc:12403]
PGAM2		phosphoglycerate mutase 2 (muscle) [Source:HGNC Symbol;Acc:8889]
TNNT2		troponin T type 2 (cardiac) [Source:HGNC Symbol;Acc:11949]
MYOF		myoferlin [Source:HGNC Symbol;Acc:3656]
TMOD1		tropomodulin 1 [Source:HGNC Symbol;Acc:11871]
DES		desmin [Source:HGNC Symbol;Acc:2770]
EDN3		endothelin 3 [Source:HGNC Symbol;Acc:3178]
TCAP		titin-cap (telethonin) [Source:HGNC Symbol;Acc:11610]
KCNE1		potassium voltage-gated channel, Isk-related family, member 1 [Source:HGNC Symbol;Acc:6240]
HRC		histidine rich calcium binding protein [Source:HGNC Symbol;Acc:5178]
TNNI3		troponin I type 3 (cardiac) [Source:HGNC Symbol;Acc:11947]
MEF2A		myocyte enhancer factor 2A [Source:HGNC Symbol;Acc:6993]
SGCA		sarcoglycan, alpha (50kDa dystrophin-associated glycoprotein) [Source:HGNC Symbol;Acc:10805]
SNTA1		syntrophin, alpha 1 (dystrophin-associated protein A1, 59kDa, acidic component) [Source:HGNC Symbol;Acc:11167]
LMOD1		leiomodin 1 (smooth muscle) [Source:HGNC Symbol;Acc:6647]
TNNC1		troponin C type 1 (slow) [Source:HGNC Symbol;Acc:11943]
MYH11		myosin, heavy chain 11, smooth muscle [Source:HGNC Symbol;Acc:7569]
CASQ2		calsequestrin 2 (cardiac muscle) [Source:HGNC Symbol;Acc:1513]
CNN1		calponin 1, basic, smooth muscle [Source:HGNC Symbol;Acc:2155]
ACTC1		actin, alpha, cardiac muscle 1 [Source:HGNC Symbol;Acc:143]
EDNRA		endothelin receptor type A [Source:HGNC Symbol;Acc:3179]
EDN1		endothelin 1 [Source:HGNC Symbol;Acc:3176]
RYR2		ryanodine receptor 2 (cardiac) [Source:HGNC Symbol;Acc:10484]
MYH7		myosin, heavy chain 7, cardiac muscle, beta [Source:HGNC Symbol;Acc:7577]
CKMT2		creatine kinase, mitochondrial 2 (sarcomeric) [Source:HGNC Symbol;Acc:1996]
MYL2		myosin, light chain 2, regulatory, cardiac, slow [Source:HGNC Symbol;Acc:7583]
MYL7		myosin, light chain 7, regulatory [Source:HGNC Symbol;Acc:21719]
NKX2-5		NK2 homeobox 5 [Source:HGNC Symbol;Acc:2488]
ACTA1		actin, alpha 1, skeletal muscle [Source:HGNC Symbol;Acc:129]
MYL9		myosin, light chain 9, regulatory [Source:HGNC Symbol;Acc:15754]
CRYAB		crystallin, alpha B [Source:HGNC Symbol;Acc:2389]
SMAD7		SMAD family member 7 [Source:HGNC Symbol;Acc:6773]
MYBPC3		myosin binding protein C, cardiac [Source:HGNC Symbol;Acc:7551]
ACTA2		actin, alpha 2, smooth muscle, aorta [Source:HGNC Symbol;Acc:130]
ACTN2		actinin, alpha 2 [Source:HGNC Symbol;Acc:164]
CAV1		caveolin 1, caveolae protein, 22kDa [Source:HGNC Symbol;Acc:1527]
Network Group	Network	Weight	Title	Authors	Year	Publication	PMID	URL	Processing Method	Interactions	Source	Source URL	Tags
Co-expression		57.16
	Gobble-Singer-2011	13.2	Expression profiling of liposarcoma yields a multigene predictor of patient outcome and identifies genes that contribute to liposarcomagenesis.	Gobble, Qin, Brill, Angeles, Ugras, O'Connor, Moraco, Decarolis, Antonescu, Singer	2011	Cancer Res	21335544	http://www.ncbi.nlm.nih.gov/pubmed/21335544	Pearson correlation	449507	GEO	http://www.ncbi.nlm.nih.gov/projects/geo/query/acc.cgi?acc=GSE30929	Apoptosis,Cell Line,Cultured Cells,Cancer,Transcription Factors
	Nakayama-Hasegawa-2007	8.57	Gene expression analysis of soft tissue sarcomas: characterization and reclassification of malignant fibrous histiocytoma.	Nakayama, Nemoto, Takahashi, Ohta, Kawai, Seki, Yoshida, Toyama, Ichikawa, Hasegawa	2007	Mod Pathol	17464315	http://www.ncbi.nlm.nih.gov/pubmed/17464315	Pearson correlation	361398	GEO	http://www.ncbi.nlm.nih.gov/projects/geo/query/acc.cgi?acc=GSE6481	Transcription Factors,Cancer
	Wang-Maris-2006	8.56	Integrative genomics identifies distinct molecular classes of neuroblastoma and shows that multiple genes are targeted by regional alterations in DNA copy number.	Wang, Diskin, Rappaport, Attiyeh, Mosse, Shue, Seiser, Jagannathan, Shusterman, Bansal, Khazi, Winter, Okawa, Grant, Cnaan, Zhao, Cheung, Gerald, London, Matthay, Brodeur, Maris	2006	Cancer Res	16778177	http://www.ncbi.nlm.nih.gov/pubmed/16778177	Pearson correlation	231830	GEO	http://www.ncbi.nlm.nih.gov/projects/geo/query/acc.cgi?acc=GSE3960	Transcription Factors,Cancer
	Hummel-Siebert-2006	6.7	A biologic definition of Burkitt's lymphoma from transcriptional and genomic profiling.	Hummel, Bentink, Berger, Klapper, Wessendorf, Barth, Bernd, Cogliatti, Dierlamm, Feller, Hansmann, Haralambieva, Harder, Hasenclever, KŸhn, Lenze, Lichter, Martin-Subero, Mšller, MŸller-Hermelink, Ott, Parwaresch, Pott, Rosenwald, Rosolowski, Schwaenen, StŸrzenhofecker, Szczepanowski, Trautmann, Wacker, Spang, Loeffler, TrŸmper, Stein, Siebert	2006	N Engl J Med	16760442	http://www.ncbi.nlm.nih.gov/pubmed/16760442	Pearson correlation	466765	GEO	http://www.ncbi.nlm.nih.gov/projects/geo/query/acc.cgi?acc=GSE4475	Cancer
	Raue-Trappe-2012	4.67	Transcriptome signature of resistance exercise adaptations: mixed muscle and fiber type specific profiles in young and old adults.	Raue, Trappe, Estrem, Qian, Helvering, Smith, Trappe	2012	J Appl Physiol	22302958	http://www.ncbi.nlm.nih.gov/pubmed/22302958	Pearson correlation	483849	GEO	http://www.ncbi.nlm.nih.gov/projects/geo/query/acc.cgi?acc=GSE28422
	Wu-Garvey-2007	3.79	The effect of insulin on expression of genes and biochemical pathways in human skeletal muscle.	Wu, Wang, Cui, Maianu, Rhees, Rosinski, So, Willi, Osier, Hill, Page, Allison, Martin, Garvey	2007	Endocrine	17709892	http://www.ncbi.nlm.nih.gov/pubmed/17709892	Pearson correlation	223988	GEO	http://www.ncbi.nlm.nih.gov/projects/geo/query/acc.cgi?acc=GSE22309	Transcription Factors,Muscle,Cultured Cells
	Ramaswamy-Golub-2001	2.44	Multiclass cancer diagnosis using tumor gene expression signatures.	Ramaswamy, Tamayo, Rifkin, Mukherjee, Yeang, Angelo, Ladd, Reich, Latulippe, Mesirov, Poggio, Gerald, Loda, Lander, Golub	2001	Proc Natl Acad Sci U S A	11742071	http://www.ncbi.nlm.nih.gov/pubmed/11742071	Pearson correlation	226615	SUPPLEMENTARY_MATERIAL		Cancer
	Toedter-Baribaud-2011	1.85	Gene expression profiling and response signatures associated with differential responses to infliximab treatment in ulcerative colitis.	Toedter, Li, Marano, Ma, Sague, Huang, Song, Rutgeerts, Baribaud	2011	Am J Gastroenterol	21448149	http://www.ncbi.nlm.nih.gov/pubmed/21448149	Pearson correlation	572082	GEO	http://www.ncbi.nlm.nih.gov/projects/geo/query/acc.cgi?acc=GSE23597	Signal Transduction,Immune System
	Peng-Katze-2009	1.76	Computational identification of hepatitis C virus associated microRNA-mRNA regulatory modules in human livers.	Peng, Li, Walters, Rosenzweig, Lederer, Aicher, Proll, Katze	2009	BMC Genomics	19671175	http://www.ncbi.nlm.nih.gov/pubmed/19671175	Pearson correlation	349954	GEO	http://www.ncbi.nlm.nih.gov/projects/geo/query/acc.cgi?acc=GSE15331	Liver
	Berchtold-Cotman-2008	1.35	Gene expression changes in the course of normal brain aging are sexually dimorphic.	Berchtold, Cribbs, Coleman, Rogers, Head, Kim, Beach, Miller, Troncoso, Trojanowski, Zielke, Cotman	2008	Proc Natl Acad Sci U S A	18832152	http://www.ncbi.nlm.nih.gov/pubmed/18832152	Pearson correlation	507933	GEO	http://www.ncbi.nlm.nih.gov/projects/geo/query/acc.cgi?acc=GSE11882	Aging,Brain
	Arijs-Rutgeerts-2009	0.97	Mucosal gene expression of antimicrobial peptides in inflammatory bowel disease before and after first infliximab treatment.	Arijs, De Hertogh, Lemaire, Quintens, Van Lommel, Van Steen, Leemans, Cleynen, Van Assche, Vermeire, Geboes, Schuit, Rutgeerts	2009	PLoS One	19956723	http://www.ncbi.nlm.nih.gov/pubmed/19956723	Pearson correlation	570210	GEO	http://www.ncbi.nlm.nih.gov/projects/geo/query/acc.cgi?acc=GSE16879	Immune System
	Radtke-Downing-2009	0.93	Genomic analysis reveals few genetic alterations in pediatric acute myeloid leukemia.	Radtke, Mullighan, Ishii, Su, Cheng, Ma, Ganti, Cai, Goorha, Pounds, Cao, Obert, Armstrong, Zhang, Song, Ribeiro, Rubnitz, Raimondi, Shurtleff, Downing	2009	Proc Natl Acad Sci U S A	19651601	http://www.ncbi.nlm.nih.gov/pubmed/19651601	Pearson correlation	377767	GEO	http://www.ncbi.nlm.nih.gov/projects/geo/query/acc.cgi?acc=GSE14471	Transcription Factors,Nervous System,Cancer
	Noble-Diehl-2008	0.75	Regional variation in gene expression in the healthy colon is dysregulated in ulcerative colitis.	Noble, Abbas, Cornelius, Lees, Ho, Toy, Modrusan, Pal, Zhong, Chalasani, Clark, Arnott, Penman, Satsangi, Diehl	2008	Gut	18523026	http://www.ncbi.nlm.nih.gov/pubmed/18523026	Pearson correlation	603016	GEO	http://www.ncbi.nlm.nih.gov/projects/geo/query/acc.cgi?acc=GSE11223
	Bild-Nevins-2006 B	0.62	Oncogenic pathway signatures in human cancers as a guide to targeted therapies.	Bild, Yao, Chang, Wang, Potti, Chasse, Joshi, Harpole, Lancaster, Berchuck, Olson, Marks, Dressman, West, Nevins	2006	Nature	16273092	http://www.ncbi.nlm.nih.gov/pubmed/16273092	Pearson correlation	254105	GEO	http://www.ncbi.nlm.nih.gov/projects/geo/query/acc.cgi?acc=GSE3143	Cultured Cells,Signal Transduction,Cancer,Epithelial Cells,Cell Line,Disease,Breast,Transcription Factors,Breast Cancer
	Perou-Botstein-1999	0.55	Distinctive gene expression patterns in human mammary epithelial cells and breast cancers.	Perou, Jeffrey, van de Rijn, Rees, Eisen, Ross, Pergamenschikov, Williams, Zhu, Lee, Lashkari, Shalon, Brown, Botstein	1999	Proc Natl Acad Sci U S A	10430922	http://www.ncbi.nlm.nih.gov/pubmed/10430922	Pearson correlation	50804	SUPPLEMENTARY_MATERIAL		Cultured Cells,Cancer,Epithelial Cells,Signal Transduction,Breast,Stromal Cells,Transcription Factors,Breast Cancer
	Jones-Libermann-2005	0.35	Gene signatures of progression and metastasis in renal cell cancer.	Jones, Otu, Spentzos, Kolia, Inan, Beecken, Fellbaum, Gu, Joseph, Pantuck, Jonas, Libermann	2005	Clin Cancer Res	16115910	http://www.ncbi.nlm.nih.gov/pubmed/16115910	Pearson correlation	365428	GEO	http://www.ncbi.nlm.nih.gov/projects/geo/query/acc.cgi?acc=GSE15641	Transcription Factors,Disease,Cancer
	Rieger-Chu-2004	0.05	Toxicity from radiation therapy associated with abnormal transcriptional responses to DNA damage.	Rieger, Hong, Tusher, Tang, Tibshirani, Chu	2004	Proc Natl Acad Sci U S A	15096622	http://www.ncbi.nlm.nih.gov/pubmed/15096622	Pearson correlation	220846	GEO	http://www.ncbi.nlm.nih.gov/projects/geo/query/acc.cgi?acc=GSE1725	Cultured Cells,Cell Line
	Kang-Willman-2010	0.03	Gene expression classifiers for relapse-free survival and minimal residual disease improve risk classification and outcome prediction in pediatric B-precursor acute lymphoblastic leukemia.	Kang, Chen, Wilson, Bedrick, Harvey, Atlas, Devidas, Mullighan, Wang, Murphy, Ar, Wharton, Borowitz, Bowman, Bhojwani, Carroll, Camitta, Reaman, Smith, Downing, Hunger, Willman	2010	Blood	19880498	http://www.ncbi.nlm.nih.gov/pubmed/19880498	Pearson correlation	549783	GEO	http://www.ncbi.nlm.nih.gov/projects/geo/query/acc.cgi?acc=GSE11877	Transcription Factors,Lymphoma,Cancer
Co-localization		18.03
	Johnson-Shoemaker-2003	9.06	Genome-wide survey of human alternative pre-mRNA splicing with exon junction microarrays.	Johnson, Castle, Garrett-Engele, Kan, Loerch, Armour, Santos, Schadt, Stoughton, Shoemaker	2003	Science	14684825	http://www.ncbi.nlm.nih.gov/pubmed/14684825	Pearson correlation	426934	GEO	http://www.ncbi.nlm.nih.gov/geo/	Cultured Cells,Cell Line
	Schadt-Shoemaker-2004	8.97	A comprehensive transcript index of the human genome generated using microarrays and computational approaches.	Schadt, Edwards, GuhaThakurta, Holder, Ying, Svetnik, Leonardson, Hart, Russell, Li, Cavet, Castle, McDonagh, Kan, Chen, Kasarskis, Margarint, Caceres, Johnson, Armour, Garrett-Engele, Tsinoremas, Shoemaker	2004	Genome Biol	15461792	http://www.ncbi.nlm.nih.gov/pubmed/15461792	Pearson correlation	60454	GEO	http://www.ncbi.nlm.nih.gov/geo/
Pathway		16.67
	Wu-Stein-2010	10.09	A human functional protein interaction network and its application to cancer data analysis.	Wu, Feng, Stein	2010	Genome Biol	20482850	http://www.ncbi.nlm.nih.gov/pubmed/20482850		78448	SUPPLEMENTARY_MATERIAL		Transcription Factors,Cancer
	PATHWAYCOMMONS-REACTOME	6.59							Direct interaction	24924	PATHWAYCOMMONS	http://www.pathwaycommons.org/
Physical interactions		3.88
	IREF-SMALL-SCALE-STUDIES	1.32							Direct interaction	41955	IREF	http://irefindex.uio.no/wiki/iRefIndex
	IREF-OPHID	1.04							Direct interaction	43249	IREF	http://irefindex.uio.no/wiki/iRefIndex
	IREF-BIND	0.94							Direct interaction	5310	IREF	http://irefindex.uio.no/wiki/iRefIndex
	BIOGRID-SMALL-SCALE-STUDIES	0.49							Direct interaction	28821	BIOGRID	http://thebiogrid.org/
	IREF-GRID	0.08							Direct interaction	33623	IREF	http://irefindex.uio.no/wiki/iRefIndex
Shared protein domains		2.33
	PFAM	2.33							Pearson correlation	530357	PFAM	http://pfam.sanger.ac.uk/
Predicted		1.93
	I2D-BIND-Mouse2Human	0.93	BIND--a data specification for storing and describing biomolecular interactions, molecular complexes and pathways.	Bader, Hogue	2000	Bioinformatics	10871269	http://www.ncbi.nlm.nih.gov/pubmed/10871269	Direct interaction	1198	I2D	http://ophid.utoronto.ca/
	I2D-MINT-Mouse2Human	0.64	MINT: a Molecular INTeraction database.	Zanzoni, Montecchi-Palazzi, Quondam, Ausiello, Helmer-Citterich, Cesareni	2002	FEBS Lett	11911893	http://www.ncbi.nlm.nih.gov/pubmed/11911893	Direct interaction	977	I2D	http://ophid.utoronto.ca/
	I2D-IntAct-Mouse2Human	0.36	The IntAct molecular interaction database in 2010.	Aranda, Achuthan, Alam-Faruque, Armean, Bridge, Derow, Feuermann, Ghanbarian, Kerrien, Khadake, Kerssemakers, Leroy, Menden, Michaut, Montecchi-Palazzi, Neuhauser, Orchard, Perreau, Roechert, van Eijk, Hermjakob	2010	Nucleic Acids Res	19850723	http://www.ncbi.nlm.nih.gov/pubmed/19850723	Direct interaction	3422	I2D	http://ophid.utoronto.ca/
Gene 1	Gene 2	Weight	Type	Source
ACTA2	CNN1	0.0153398	Co-expression	Arijs-Rutgeerts-2009
ACTA2	CRYAB	0.00609624	Co-expression	Arijs-Rutgeerts-2009
ACTA2	MYL9	0.012004	Co-expression	Arijs-Rutgeerts-2009
ACTA2	MYOCD	0.0164508	Co-expression	Arijs-Rutgeerts-2009
CAV1	EDNRA	0.00417863	Co-expression	Arijs-Rutgeerts-2009
CNN1	DES	0.0171328	Co-expression	Arijs-Rutgeerts-2009
CNN1	LMOD1	0.0159118	Co-expression	Arijs-Rutgeerts-2009
CNN1	MYH11	0.0185034	Co-expression	Arijs-Rutgeerts-2009
CNN1	MYOCD	0.0121022	Co-expression	Arijs-Rutgeerts-2009
CNN1	MYOT	0.0101891	Co-expression	Arijs-Rutgeerts-2009
CNN1	TMOD1	0.0149174	Co-expression	Arijs-Rutgeerts-2009
CRYAB	CNN1	0.00517225	Co-expression	Arijs-Rutgeerts-2009
CRYAB	DES	0.00846931	Co-expression	Arijs-Rutgeerts-2009
CRYAB	LMOD1	0.00794279	Co-expression	Arijs-Rutgeerts-2009
CRYAB	MYH11	0.00639844	Co-expression	Arijs-Rutgeerts-2009
CRYAB	MYL9	0.00543156	Co-expression	Arijs-Rutgeerts-2009
CRYAB	MYOCD	0.0053618	Co-expression	Arijs-Rutgeerts-2009
CRYAB	TMOD1	0.00938657	Co-expression	Arijs-Rutgeerts-2009
DES	MYOCD	0.0159432	Co-expression	Arijs-Rutgeerts-2009
LMOD1	MYOCD	0.0147173	Co-expression	Arijs-Rutgeerts-2009
MYH11	MYOCD	0.0152322	Co-expression	Arijs-Rutgeerts-2009
MYH11	MYOT	0.013494	Co-expression	Arijs-Rutgeerts-2009
MYH7	MYH6	0.0247827	Co-expression	Arijs-Rutgeerts-2009
MYL9	CNN1	0.0110346	Co-expression	Arijs-Rutgeerts-2009
MYL9	DES	0.0140136	Co-expression	Arijs-Rutgeerts-2009
MYL9	LMOD1	0.0142269	Co-expression	Arijs-Rutgeerts-2009
MYL9	MYH11	0.0136281	Co-expression	Arijs-Rutgeerts-2009
MYL9	MYOCD	0.00847219	Co-expression	Arijs-Rutgeerts-2009
MYL9	TMOD1	0.0136922	Co-expression	Arijs-Rutgeerts-2009
MYOT	MYOCD	0.00903482	Co-expression	Arijs-Rutgeerts-2009
MYOT	TPM2	0.0182456	Co-expression	Arijs-Rutgeerts-2009
TMOD1	MYOCD	0.0150139	Co-expression	Arijs-Rutgeerts-2009
ACTA1	ACTC1	0.0130511	Co-expression	Berchtold-Cotman-2008
CASQ2	MYH11	0.0275256	Co-expression	Berchtold-Cotman-2008
CAV1	CNN1	0.0149838	Co-expression	Berchtold-Cotman-2008
CAV1	LMOD1	0.0171496	Co-expression	Berchtold-Cotman-2008
CAV1	MYH11	0.0213677	Co-expression	Berchtold-Cotman-2008
CAV1	MYL9	0.0119263	Co-expression	Berchtold-Cotman-2008
CKMT2	MYOF	0.0243082	Co-expression	Berchtold-Cotman-2008
CNN1	CASQ2	0.0174013	Co-expression	Berchtold-Cotman-2008
CNN1	DES	0.0207624	Co-expression	Berchtold-Cotman-2008
CNN1	LMOD1	0.0169701	Co-expression	Berchtold-Cotman-2008
CNN1	MYH11	0.0260059	Co-expression	Berchtold-Cotman-2008
CNN1	MYOCD	0.0153532	Co-expression	Berchtold-Cotman-2008
CNN1	TPM2	0.0199164	Co-expression	Berchtold-Cotman-2008
CRYAB	MYOT	0.00613914	Co-expression	Berchtold-Cotman-2008
DES	MYOCD	0.0260172	Co-expression	Berchtold-Cotman-2008
KCNE1	SULF1	0.00823693	Co-expression	Berchtold-Cotman-2008
LMOD1	DES	0.0206299	Co-expression	Berchtold-Cotman-2008
LMOD1	MYOCD	0.0161545	Co-expression	Berchtold-Cotman-2008
MYH11	LMOD1	0.0236727	Co-expression	Berchtold-Cotman-2008
MYH11	MYOCD	0.0255217	Co-expression	Berchtold-Cotman-2008
MYL2	ACTC1	0.0057403	Co-expression	Berchtold-Cotman-2008
MYL9	CASQ2	0.0136677	Co-expression	Berchtold-Cotman-2008
MYL9	CNN1	0.0136898	Co-expression	Berchtold-Cotman-2008
MYL9	DES	0.0147141	Co-expression	Berchtold-Cotman-2008
MYL9	LMOD1	0.0124967	Co-expression	Berchtold-Cotman-2008
MYL9	MYH11	0.0186219	Co-expression	Berchtold-Cotman-2008
MYL9	MYOCD	0.0114184	Co-expression	Berchtold-Cotman-2008
MYL9	TPM1	0.0130611	Co-expression	Berchtold-Cotman-2008
MYL9	TPM2	0.0145194	Co-expression	Berchtold-Cotman-2008
NKX2-5	TNNI3	0.00894927	Co-expression	Berchtold-Cotman-2008
TMOD1	TPM1	0.037823	Co-expression	Berchtold-Cotman-2008
TNNC1	KCNE1	0.00464189	Co-expression	Berchtold-Cotman-2008
ACTA2	CNN1	0.00624337	Co-expression	Bild-Nevins-2006 B
ACTA2	LMOD1	0.00926776	Co-expression	Bild-Nevins-2006 B
ACTA2	MYL9	0.00697619	Co-expression	Bild-Nevins-2006 B
ACTA2	TPM1	0.00803075	Co-expression	Bild-Nevins-2006 B
ACTA2	TPM2	0.0109277	Co-expression	Bild-Nevins-2006 B
CASQ2	MYH11	0.00851489	Co-expression	Bild-Nevins-2006 B
CAV1	DMD	0.00355893	Co-expression	Bild-Nevins-2006 B
CAV1	MYH11	0.00658125	Co-expression	Bild-Nevins-2006 B
CAV1	MYOF	0.00393557	Co-expression	Bild-Nevins-2006 B
CNN1	LMOD1	0.00887939	Co-expression	Bild-Nevins-2006 B
CNN1	MYH11	0.00808264	Co-expression	Bild-Nevins-2006 B
CNN1	TPM2	0.0067173	Co-expression	Bild-Nevins-2006 B
DES	MYH6	0.00399294	Co-expression	Bild-Nevins-2006 B
DMD	SSPN	0.00526235	Co-expression	Bild-Nevins-2006 B
EDN3	DMD	0.00546825	Co-expression	Bild-Nevins-2006 B
EDNRA	SULF1	0.00696388	Co-expression	Bild-Nevins-2006 B
EDNRA	TPM1	0.0133772	Co-expression	Bild-Nevins-2006 B
MYBPC3	TNNC1	0.0115866	Co-expression	Bild-Nevins-2006 B
MYH11	LMOD1	0.0101033	Co-expression	Bild-Nevins-2006 B
MYH11	PPP1R12B	0.010193	Co-expression	Bild-Nevins-2006 B
MYL2	TCAP	0.0157359	Co-expression	Bild-Nevins-2006 B
MYL9	ACTA1	0.00464293	Co-expression	Bild-Nevins-2006 B
MYL9	CNN1	0.00366269	Co-expression	Bild-Nevins-2006 B
MYL9	LMOD1	0.0063738	Co-expression	Bild-Nevins-2006 B
MYL9	SNTA1	0.00538642	Co-expression	Bild-Nevins-2006 B
MYL9	TPM2	0.00811565	Co-expression	Bild-Nevins-2006 B
MYOF	SSPN	0.00568349	Co-expression	Bild-Nevins-2006 B
SMAD7	SULF1	0.00819197	Co-expression	Bild-Nevins-2006 B
SULF1	ITGA1	0.0102847	Co-expression	Bild-Nevins-2006 B
TNNC1	DES	0.00322729	Co-expression	Bild-Nevins-2006 B
ACTA1	ACTC1	0.222017	Co-expression	Gobble-Singer-2011
ACTA1	DES	0.204141	Co-expression	Gobble-Singer-2011
ACTA1	KBTBD10	0.284565	Co-expression	Gobble-Singer-2011
ACTA1	MYH7	0.210106	Co-expression	Gobble-Singer-2011
ACTA1	MYL2	0.300053	Co-expression	Gobble-Singer-2011
ACTA1	MYL3	0.220437	Co-expression	Gobble-Singer-2011
ACTA1	MYOT	0.283353	Co-expression	Gobble-Singer-2011
ACTA1	PGAM2	0.1848	Co-expression	Gobble-Singer-2011
ACTA1	SMPX	0.285448	Co-expression	Gobble-Singer-2011
ACTA1	TCAP	0.281945	Co-expression	Gobble-Singer-2011
ACTA1	TNNC1	0.296423	Co-expression	Gobble-Singer-2011
ACTA1	TNNI1	0.264506	Co-expression	Gobble-Singer-2011
ACTA1	TPM2	0.254264	Co-expression	Gobble-Singer-2011
ACTA1	TPM3	0.290201	Co-expression	Gobble-Singer-2011
ACTA1	TRDN	0.2841	Co-expression	Gobble-Singer-2011
ACTA1	TTN	0.295439	Co-expression	Gobble-Singer-2011
ACTA2	CNN1	0.235938	Co-expression	Gobble-Singer-2011
ACTA2	MYH11	0.216775	Co-expression	Gobble-Singer-2011
ACTA2	MYL9	0.160623	Co-expression	Gobble-Singer-2011
ACTA2	PPP1R12B	0.214412	Co-expression	Gobble-Singer-2011
ACTA2	TPM1	0.274359	Co-expression	Gobble-Singer-2011
ACTC1	CNN1	0.175356	Co-expression	Gobble-Singer-2011
ACTC1	DES	0.280369	Co-expression	Gobble-Singer-2011
ACTC1	KBTBD10	0.21244	Co-expression	Gobble-Singer-2011
ACTC1	MYL4	0.191096	Co-expression	Gobble-Singer-2011
ACTC1	MYOT	0.18427	Co-expression	Gobble-Singer-2011
ACTC1	SMPX	0.241568	Co-expression	Gobble-Singer-2011
ACTC1	TNNC1	0.210567	Co-expression	Gobble-Singer-2011
ACTC1	TNNI1	0.192391	Co-expression	Gobble-Singer-2011
ACTC1	TPM1	0.244871	Co-expression	Gobble-Singer-2011
ACTC1	TPM2	0.294078	Co-expression	Gobble-Singer-2011
ACTC1	TTN	0.187202	Co-expression	Gobble-Singer-2011
ACTN2	ACTA1	0.274058	Co-expression	Gobble-Singer-2011
ACTN2	KBTBD10	0.25219	Co-expression	Gobble-Singer-2011
ACTN2	MYH7	0.249944	Co-expression	Gobble-Singer-2011
ACTN2	MYL2	0.276959	Co-expression	Gobble-Singer-2011
ACTN2	MYL3	0.277821	Co-expression	Gobble-Singer-2011
ACTN2	MYOT	0.260293	Co-expression	Gobble-Singer-2011
ACTN2	PGAM2	0.213101	Co-expression	Gobble-Singer-2011
ACTN2	SMPX	0.251936	Co-expression	Gobble-Singer-2011
ACTN2	TCAP	0.290873	Co-expression	Gobble-Singer-2011
ACTN2	TNNC1	0.265722	Co-expression	Gobble-Singer-2011
ACTN2	TNNI1	0.251694	Co-expression	Gobble-Singer-2011
ACTN2	TPM2	0.217297	Co-expression	Gobble-Singer-2011
ACTN2	TPM3	0.294723	Co-expression	Gobble-Singer-2011
ACTN2	TRDN	0.281936	Co-expression	Gobble-Singer-2011
ACTN2	TTN	0.251398	Co-expression	Gobble-Singer-2011
CAV1	ASPH	0.220033	Co-expression	Gobble-Singer-2011
CAV1	CRYAB	0.0698875	Co-expression	Gobble-Singer-2011
CAV1	MYL9	0.111399	Co-expression	Gobble-Singer-2011
CKMT2	CASQ2	0.252627	Co-expression	Gobble-Singer-2011
CNN1	LMOD1	0.240183	Co-expression	Gobble-Singer-2011
CNN1	MYH11	0.273348	Co-expression	Gobble-Singer-2011
CNN1	PPP1R12B	0.184964	Co-expression	Gobble-Singer-2011
CNN1	TPM1	0.213189	Co-expression	Gobble-Singer-2011
CRYAB	ASPH	0.139476	Co-expression	Gobble-Singer-2011
CRYAB	MYL9	0.0744738	Co-expression	Gobble-Singer-2011
CRYAB	TMOD1	0.09006	Co-expression	Gobble-Singer-2011
DES	KBTBD10	0.203712	Co-expression	Gobble-Singer-2011
DES	MYH6	0.271119	Co-expression	Gobble-Singer-2011
DES	MYOT	0.186545	Co-expression	Gobble-Singer-2011
DES	SMPX	0.261077	Co-expression	Gobble-Singer-2011
DES	TNNI1	0.189477	Co-expression	Gobble-Singer-2011
HRC	KCNH2	0.192158	Co-expression	Gobble-Singer-2011
KBTBD10	MYL4	0.181482	Co-expression	Gobble-Singer-2011
KBTBD10	SMPX	0.263083	Co-expression	Gobble-Singer-2011
KBTBD10	TPM2	0.247136	Co-expression	Gobble-Singer-2011
KBTBD10	TPM3	0.258898	Co-expression	Gobble-Singer-2011
KBTBD10	TRDN	0.26815	Co-expression	Gobble-Singer-2011
LMOD1	PPP1R12B	0.249053	Co-expression	Gobble-Singer-2011
LMOD1	SGCA	0.203165	Co-expression	Gobble-Singer-2011
MEF2A	SULF1	0.285459	Co-expression	Gobble-Singer-2011
MYH11	LMOD1	0.297867	Co-expression	Gobble-Singer-2011
MYH11	PPP1R12B	0.256851	Co-expression	Gobble-Singer-2011
MYH11	SGCA	0.212261	Co-expression	Gobble-Singer-2011
MYH6	MYL4	0.221929	Co-expression	Gobble-Singer-2011
MYH7	KBTBD10	0.179697	Co-expression	Gobble-Singer-2011
MYH7	MYH6	0.24745	Co-expression	Gobble-Singer-2011
MYH7	MYL3	0.291785	Co-expression	Gobble-Singer-2011
MYH7	MYOT	0.203098	Co-expression	Gobble-Singer-2011
MYH7	PGAM2	0.225291	Co-expression	Gobble-Singer-2011
MYH7	SMPX	0.205847	Co-expression	Gobble-Singer-2011
MYH7	TCAP	0.288979	Co-expression	Gobble-Singer-2011
MYH7	TNNC1	0.21867	Co-expression	Gobble-Singer-2011
MYH7	TNNI1	0.209465	Co-expression	Gobble-Singer-2011
MYH7	TPM3	0.232094	Co-expression	Gobble-Singer-2011
MYH7	TRDN	0.24403	Co-expression	Gobble-Singer-2011
MYH7	TTN	0.221107	Co-expression	Gobble-Singer-2011
MYL2	ACTC1	0.153743	Co-expression	Gobble-Singer-2011
MYL2	KBTBD10	0.264043	Co-expression	Gobble-Singer-2011
MYL2	MYH7	0.258531	Co-expression	Gobble-Singer-2011
MYL2	MYL3	0.250458	Co-expression	Gobble-Singer-2011
MYL2	MYOT	0.27875	Co-expression	Gobble-Singer-2011
MYL2	PGAM2	0.178174	Co-expression	Gobble-Singer-2011
MYL2	SMPX	0.260249	Co-expression	Gobble-Singer-2011
MYL2	TCAP	0.30215	Co-expression	Gobble-Singer-2011
MYL2	TNNC1	0.307688	Co-expression	Gobble-Singer-2011
MYL2	TNNI1	0.267265	Co-expression	Gobble-Singer-2011
MYL2	TPM2	0.198974	Co-expression	Gobble-Singer-2011
MYL2	TPM3	0.312324	Co-expression	Gobble-Singer-2011
MYL2	TRDN	0.285424	Co-expression	Gobble-Singer-2011
MYL2	TTN	0.303811	Co-expression	Gobble-Singer-2011
MYL3	KBTBD10	0.190162	Co-expression	Gobble-Singer-2011
MYL3	MYH6	0.222516	Co-expression	Gobble-Singer-2011
MYL3	SMPX	0.198316	Co-expression	Gobble-Singer-2011
MYL3	TPM3	0.314029	Co-expression	Gobble-Singer-2011
MYL3	TRDN	0.279845	Co-expression	Gobble-Singer-2011
MYL7	PGAM2	0.113251	Co-expression	Gobble-Singer-2011
MYL9	CNN1	0.166846	Co-expression	Gobble-Singer-2011
MYL9	LMOD1	0.186911	Co-expression	Gobble-Singer-2011
MYL9	MYH11	0.175256	Co-expression	Gobble-Singer-2011
MYL9	TPM1	0.176113	Co-expression	Gobble-Singer-2011
MYOT	KBTBD10	0.284519	Co-expression	Gobble-Singer-2011
MYOT	MYL3	0.218131	Co-expression	Gobble-Singer-2011
MYOT	MYL4	0.173241	Co-expression	Gobble-Singer-2011
MYOT	SMPX	0.258079	Co-expression	Gobble-Singer-2011
MYOT	TNNI1	0.259235	Co-expression	Gobble-Singer-2011
MYOT	TPM2	0.21463	Co-expression	Gobble-Singer-2011
MYOT	TPM3	0.278061	Co-expression	Gobble-Singer-2011
MYOT	TRDN	0.269974	Co-expression	Gobble-Singer-2011
PGAM2	KBTBD10	0.157805	Co-expression	Gobble-Singer-2011
PGAM2	MYL3	0.224315	Co-expression	Gobble-Singer-2011
PGAM2	MYOT	0.173052	Co-expression	Gobble-Singer-2011
PGAM2	SMPX	0.169225	Co-expression	Gobble-Singer-2011
PGAM2	TNNI1	0.18568	Co-expression	Gobble-Singer-2011
PGAM2	TPM3	0.187055	Co-expression	Gobble-Singer-2011
PGAM2	TRDN	0.205922	Co-expression	Gobble-Singer-2011
PGAM2	TTN	0.152148	Co-expression	Gobble-Singer-2011
RYR2	KCNH2	0.186212	Co-expression	Gobble-Singer-2011
RYR2	LMOD1	0.174335	Co-expression	Gobble-Singer-2011
SGCA	PGAM2	0.19909	Co-expression	Gobble-Singer-2011
SMPX	TPM2	0.246364	Co-expression	Gobble-Singer-2011
SMPX	TPM3	0.243345	Co-expression	Gobble-Singer-2011
SMPX	TRDN	0.248916	Co-expression	Gobble-Singer-2011
TCAP	KBTBD10	0.245928	Co-expression	Gobble-Singer-2011
TCAP	MYL3	0.279433	Co-expression	Gobble-Singer-2011
TCAP	MYOT	0.261277	Co-expression	Gobble-Singer-2011
TCAP	PGAM2	0.242235	Co-expression	Gobble-Singer-2011
TCAP	SMPX	0.233908	Co-expression	Gobble-Singer-2011
TCAP	TNNI1	0.252423	Co-expression	Gobble-Singer-2011
TCAP	TPM2	0.212047	Co-expression	Gobble-Singer-2011
TCAP	TPM3	0.316212	Co-expression	Gobble-Singer-2011
TCAP	TRDN	0.289228	Co-expression	Gobble-Singer-2011
TCAP	TTN	0.265319	Co-expression	Gobble-Singer-2011
TNNC1	KBTBD10	0.287988	Co-expression	Gobble-Singer-2011
TNNC1	MYL3	0.213356	Co-expression	Gobble-Singer-2011
TNNC1	MYOT	0.283992	Co-expression	Gobble-Singer-2011
TNNC1	PGAM2	0.166994	Co-expression	Gobble-Singer-2011
TNNC1	SMPX	0.26006	Co-expression	Gobble-Singer-2011
TNNC1	TCAP	0.281233	Co-expression	Gobble-Singer-2011
TNNC1	TNNI1	0.274034	Co-expression	Gobble-Singer-2011
TNNC1	TPM2	0.239483	Co-expression	Gobble-Singer-2011
TNNC1	TPM3	0.28837	Co-expression	Gobble-Singer-2011
TNNC1	TRDN	0.270006	Co-expression	Gobble-Singer-2011
TNNC1	TTN	0.306792	Co-expression	Gobble-Singer-2011
TNNI1	KBTBD10	0.261861	Co-expression	Gobble-Singer-2011
TNNI1	MYL3	0.193088	Co-expression	Gobble-Singer-2011
TNNI1	MYL4	0.175446	Co-expression	Gobble-Singer-2011
TNNI1	SMPX	0.239794	Co-expression	Gobble-Singer-2011
TNNI1	TPM2	0.214243	Co-expression	Gobble-Singer-2011
TNNI1	TPM3	0.24079	Co-expression	Gobble-Singer-2011
TNNI1	TRDN	0.24495	Co-expression	Gobble-Singer-2011
TPM1	SULF1	0.207037	Co-expression	Gobble-Singer-2011
TPM1	TPM2	0.330414	Co-expression	Gobble-Singer-2011
TRDN	TPM2	0.195532	Co-expression	Gobble-Singer-2011
TRDN	TPM3	0.310421	Co-expression	Gobble-Singer-2011
TTN	KBTBD10	0.289958	Co-expression	Gobble-Singer-2011
TTN	MYOT	0.283204	Co-expression	Gobble-Singer-2011
TTN	SMPX	0.253411	Co-expression	Gobble-Singer-2011
TTN	TNNI1	0.275143	Co-expression	Gobble-Singer-2011
TTN	TPM2	0.205055	Co-expression	Gobble-Singer-2011
TTN	TPM3	0.267931	Co-expression	Gobble-Singer-2011
TTN	TRDN	0.279253	Co-expression	Gobble-Singer-2011
ACTA1	ACTC1	0.221443	Co-expression	Hummel-Siebert-2006
ACTA1	DES	0.13099	Co-expression	Hummel-Siebert-2006
ACTA1	KBTBD10	0.172064	Co-expression	Hummel-Siebert-2006
ACTA1	MYL2	0.212367	Co-expression	Hummel-Siebert-2006
ACTA1	MYOT	0.178394	Co-expression	Hummel-Siebert-2006
ACTA1	SGCA	0.131679	Co-expression	Hummel-Siebert-2006
ACTA1	SMPX	0.129429	Co-expression	Hummel-Siebert-2006
ACTA1	TCAP	0.0225237	Co-expression	Hummel-Siebert-2006
ACTA1	TNNC1	0.221858	Co-expression	Hummel-Siebert-2006
ACTA1	TNNI1	0.12958	Co-expression	Hummel-Siebert-2006
ACTA1	TPM3	0.0968692	Co-expression	Hummel-Siebert-2006
ACTA1	TTN	0.137951	Co-expression	Hummel-Siebert-2006
ACTA2	SSPN	0.163957	Co-expression	Hummel-Siebert-2006
ACTA2	SULF1	0.0754827	Co-expression	Hummel-Siebert-2006
ACTA2	TPM1	0.170949	Co-expression	Hummel-Siebert-2006
ACTC1	CASQ2	0.0378163	Co-expression	Hummel-Siebert-2006
ACTC1	DES	0.171294	Co-expression	Hummel-Siebert-2006
ACTC1	KBTBD10	0.176523	Co-expression	Hummel-Siebert-2006
ACTC1	MYOT	0.178972	Co-expression	Hummel-Siebert-2006
ACTC1	SMPX	0.148823	Co-expression	Hummel-Siebert-2006
ACTC1	TNNC1	0.197624	Co-expression	Hummel-Siebert-2006
ACTC1	TNNI1	0.138389	Co-expression	Hummel-Siebert-2006
ACTN2	ACTA1	0.153862	Co-expression	Hummel-Siebert-2006
ACTN2	KBTBD10	0.157668	Co-expression	Hummel-Siebert-2006
ACTN2	MYL2	0.138684	Co-expression	Hummel-Siebert-2006
ACTN2	MYOT	0.15798	Co-expression	Hummel-Siebert-2006
ACTN2	SMPX	0.136097	Co-expression	Hummel-Siebert-2006
ACTN2	TNNC1	0.138147	Co-expression	Hummel-Siebert-2006
ACTN2	TRDN	0.138821	Co-expression	Hummel-Siebert-2006
CASQ2	DMD	0.054523	Co-expression	Hummel-Siebert-2006
CASQ2	DTNA	0.0522654	Co-expression	Hummel-Siebert-2006
CASQ2	KBTBD10	0.0451006	Co-expression	Hummel-Siebert-2006
CASQ2	MYOT	0.0388823	Co-expression	Hummel-Siebert-2006
CASQ2	SMPX	0.0562846	Co-expression	Hummel-Siebert-2006
CRYAB	ACTA1	0.162924	Co-expression	Hummel-Siebert-2006
CRYAB	ACTC1	0.210786	Co-expression	Hummel-Siebert-2006
CRYAB	CASQ2	0.0514059	Co-expression	Hummel-Siebert-2006
CRYAB	KBTBD10	0.177959	Co-expression	Hummel-Siebert-2006
CRYAB	MYL2	0.139022	Co-expression	Hummel-Siebert-2006
CRYAB	MYOT	0.154388	Co-expression	Hummel-Siebert-2006
CRYAB	SMPX	0.14833	Co-expression	Hummel-Siebert-2006
CRYAB	TNNC1	0.13167	Co-expression	Hummel-Siebert-2006
CRYAB	TPM1	0.133816	Co-expression	Hummel-Siebert-2006
DES	KBTBD10	0.155774	Co-expression	Hummel-Siebert-2006
DES	MYOT	0.16301	Co-expression	Hummel-Siebert-2006
DES	SMPX	0.136983	Co-expression	Hummel-Siebert-2006
EDNRA	SULF1	0.0802104	Co-expression	Hummel-Siebert-2006
HRC	SMPX	0.100248	Co-expression	Hummel-Siebert-2006
KBTBD10	SMPX	0.160583	Co-expression	Hummel-Siebert-2006
KBTBD10	TRDN	0.136066	Co-expression	Hummel-Siebert-2006
KCNE1	TNNI1	0.1042	Co-expression	Hummel-Siebert-2006
MYBPC3	EDN1	0.0471723	Co-expression	Hummel-Siebert-2006
MYBPC3	MYL3	0.0383357	Co-expression	Hummel-Siebert-2006
MYH7	PGAM2	0.0700299	Co-expression	Hummel-Siebert-2006
MYL2	ACTC1	0.168618	Co-expression	Hummel-Siebert-2006
MYL2	CASQ2	0.0432955	Co-expression	Hummel-Siebert-2006
MYL2	KBTBD10	0.172063	Co-expression	Hummel-Siebert-2006
MYL2	MYOT	0.170659	Co-expression	Hummel-Siebert-2006
MYL2	SGCA	0.0999541	Co-expression	Hummel-Siebert-2006
MYL2	SMPX	0.143409	Co-expression	Hummel-Siebert-2006
MYL2	TCAP	0.013807	Co-expression	Hummel-Siebert-2006
MYL2	TNNC1	0.170853	Co-expression	Hummel-Siebert-2006
MYL2	TPM3	0.087001	Co-expression	Hummel-Siebert-2006
MYL2	TRDN	0.0884059	Co-expression	Hummel-Siebert-2006
MYL2	TTN	0.143997	Co-expression	Hummel-Siebert-2006
MYL3	SLC8A1	0.0901354	Co-expression	Hummel-Siebert-2006
MYL3	TPM3	0.0796073	Co-expression	Hummel-Siebert-2006
MYL9	CNN1	0.111198	Co-expression	Hummel-Siebert-2006
MYOT	KBTBD10	0.187763	Co-expression	Hummel-Siebert-2006
MYOT	SMPX	0.15666	Co-expression	Hummel-Siebert-2006
MYOT	TPM3	0.0974134	Co-expression	Hummel-Siebert-2006
MYOT	TRDN	0.134092	Co-expression	Hummel-Siebert-2006
PGAM2	TNNI1	0.0523406	Co-expression	Hummel-Siebert-2006
SGCA	TCAP	0.0304973	Co-expression	Hummel-Siebert-2006
SLC8A1	TPM3	0.114399	Co-expression	Hummel-Siebert-2006
SMAD7	CRYAB	0.0833494	Co-expression	Hummel-Siebert-2006
SMAD7	SULF1	0.0552597	Co-expression	Hummel-Siebert-2006
SMPX	TRDN	0.105176	Co-expression	Hummel-Siebert-2006
SULF1	ASPH	0.0834828	Co-expression	Hummel-Siebert-2006
TCAP	DES	0.0197951	Co-expression	Hummel-Siebert-2006
TCAP	TNNT2	0.016487	Co-expression	Hummel-Siebert-2006
TCAP	TPM2	0.0200355	Co-expression	Hummel-Siebert-2006
TNNC1	DES	0.150211	Co-expression	Hummel-Siebert-2006
TNNC1	KBTBD10	0.163675	Co-expression	Hummel-Siebert-2006
TNNC1	MYOT	0.183807	Co-expression	Hummel-Siebert-2006
TNNC1	SGCA	0.12846	Co-expression	Hummel-Siebert-2006
TNNC1	SMPX	0.130729	Co-expression	Hummel-Siebert-2006
TNNC1	TCAP	0.0256185	Co-expression	Hummel-Siebert-2006
TNNC1	TNNI1	0.130807	Co-expression	Hummel-Siebert-2006
TNNC1	TPM2	0.12905	Co-expression	Hummel-Siebert-2006
TNNT2	MYH6	0.0760999	Co-expression	Hummel-Siebert-2006
TPM1	ASPH	0.14955	Co-expression	Hummel-Siebert-2006
TPM1	SULF1	0.100705	Co-expression	Hummel-Siebert-2006
TTN	KBTBD10	0.171989	Co-expression	Hummel-Siebert-2006
TTN	SMPX	0.10762	Co-expression	Hummel-Siebert-2006
TTN	TPM2	0.157247	Co-expression	Hummel-Siebert-2006
ACTA1	MYL7	0.00139664	Co-expression	Jones-Libermann-2005
ACTA2	SGCA	0.00537959	Co-expression	Jones-Libermann-2005
ACTC1	CNN1	0.00273571	Co-expression	Jones-Libermann-2005
ACTC1	MYH11	0.00322517	Co-expression	Jones-Libermann-2005
CAV1	MYOF	0.00604323	Co-expression	Jones-Libermann-2005
CAV1	TPM1	0.0065005	Co-expression	Jones-Libermann-2005
CNN1	DES	0.00512464	Co-expression	Jones-Libermann-2005
CNN1	LMOD1	0.00659905	Co-expression	Jones-Libermann-2005
CNN1	MYH11	0.00746057	Co-expression	Jones-Libermann-2005
DES	TPM3	0.00525197	Co-expression	Jones-Libermann-2005
EDNRA	ACTC1	0.00430418	Co-expression	Jones-Libermann-2005
HRC	MYL4	0.00374148	Co-expression	Jones-Libermann-2005
MYH11	LMOD1	0.00732567	Co-expression	Jones-Libermann-2005
MYL7	PPP1R12B	0.00260511	Co-expression	Jones-Libermann-2005
MYL7	SLC8A1	0.00268106	Co-expression	Jones-Libermann-2005
MYL7	TCAP	0.00101123	Co-expression	Jones-Libermann-2005
MYL9	CNN1	0.00586462	Co-expression	Jones-Libermann-2005
MYL9	MYH11	0.00701847	Co-expression	Jones-Libermann-2005
PGAM2	TNNI1	0.00575832	Co-expression	Jones-Libermann-2005
PPP1R12B	DMD	0.0110323	Co-expression	Jones-Libermann-2005
SGCA	TTN	0.00150398	Co-expression	Jones-Libermann-2005
SNTA1	HRC	0.00263809	Co-expression	Jones-Libermann-2005
TCAP	DMD	0.00330883	Co-expression	Jones-Libermann-2005
TCAP	PPP1R12B	0.00329887	Co-expression	Jones-Libermann-2005
ACTC1	PPP1R12B	0.000131088	Co-expression	Kang-Willman-2010
ACTC1	SMPX	6.36413e-05	Co-expression	Kang-Willman-2010
CASQ2	SSPN	0.000269581	Co-expression	Kang-Willman-2010
EDNRA	ACTC1	0.00016146	Co-expression	Kang-Willman-2010
KCNH2	MYL4	0.000273082	Co-expression	Kang-Willman-2010
MYL7	KCNE1	0.00121721	Co-expression	Kang-Willman-2010
SGCA	SMPX	0.000468748	Co-expression	Kang-Willman-2010
TMOD1	MYL4	0.000271961	Co-expression	Kang-Willman-2010
TMOD1	TPM1	0.000550085	Co-expression	Kang-Willman-2010
TPM1	KCNH2	0.000481482	Co-expression	Kang-Willman-2010
TPM1	MYL4	0.000440276	Co-expression	Kang-Willman-2010
ACTA1	CKMT2	0.0232178	Co-expression	Nakayama-Hasegawa-2007
ACTA1	DES	0.0873873	Co-expression	Nakayama-Hasegawa-2007
ACTA1	DMD	0.0629704	Co-expression	Nakayama-Hasegawa-2007
ACTA1	HRC	0.0508218	Co-expression	Nakayama-Hasegawa-2007
ACTA1	KBTBD10	0.029209	Co-expression	Nakayama-Hasegawa-2007
ACTA1	MYL2	0.0248104	Co-expression	Nakayama-Hasegawa-2007
ACTA1	MYL3	0.0236239	Co-expression	Nakayama-Hasegawa-2007
ACTA1	MYOT	0.024418	Co-expression	Nakayama-Hasegawa-2007
ACTA1	PGAM2	0.0462727	Co-expression	Nakayama-Hasegawa-2007
ACTA1	SGCA	0.0498176	Co-expression	Nakayama-Hasegawa-2007
ACTA1	SMPX	0.0324721	Co-expression	Nakayama-Hasegawa-2007
ACTA1	TCAP	0.0240543	Co-expression	Nakayama-Hasegawa-2007
ACTA1	TMOD1	0.0482177	Co-expression	Nakayama-Hasegawa-2007
ACTA1	TNNC1	0.0247257	Co-expression	Nakayama-Hasegawa-2007
ACTA1	TNNI1	0.0250308	Co-expression	Nakayama-Hasegawa-2007
ACTA1	TPM2	0.0589137	Co-expression	Nakayama-Hasegawa-2007
ACTA1	TPM3	0.0233772	Co-expression	Nakayama-Hasegawa-2007
ACTA1	TRDN	0.0333813	Co-expression	Nakayama-Hasegawa-2007
ACTA1	TTN	0.0408381	Co-expression	Nakayama-Hasegawa-2007
ACTA2	CNN1	0.123143	Co-expression	Nakayama-Hasegawa-2007
ACTA2	LMOD1	0.157739	Co-expression	Nakayama-Hasegawa-2007
ACTA2	MYH11	0.111537	Co-expression	Nakayama-Hasegawa-2007
ACTA2	MYL9	0.118741	Co-expression	Nakayama-Hasegawa-2007
ACTA2	PPP1R12B	0.122132	Co-expression	Nakayama-Hasegawa-2007
ACTC1	CASQ2	0.0843777	Co-expression	Nakayama-Hasegawa-2007
ACTC1	DMD	0.173148	Co-expression	Nakayama-Hasegawa-2007
ACTC1	KBTBD10	0.0329203	Co-expression	Nakayama-Hasegawa-2007
ACTC1	SGCA	0.0927378	Co-expression	Nakayama-Hasegawa-2007
ACTC1	TMOD1	0.097864	Co-expression	Nakayama-Hasegawa-2007
ACTC1	TNNT2	0.113156	Co-expression	Nakayama-Hasegawa-2007
ACTC1	TPM1	0.146453	Co-expression	Nakayama-Hasegawa-2007
ACTC1	TPM2	0.0756456	Co-expression	Nakayama-Hasegawa-2007
ACTN2	ACTA1	0.0238857	Co-expression	Nakayama-Hasegawa-2007
ACTN2	CASQ2	0.0356574	Co-expression	Nakayama-Hasegawa-2007
ACTN2	CKMT2	0.0168899	Co-expression	Nakayama-Hasegawa-2007
ACTN2	CRYAB	0.0274753	Co-expression	Nakayama-Hasegawa-2007
ACTN2	DES	0.0590987	Co-expression	Nakayama-Hasegawa-2007
ACTN2	HRC	0.0355414	Co-expression	Nakayama-Hasegawa-2007
ACTN2	KBTBD10	0.0198922	Co-expression	Nakayama-Hasegawa-2007
ACTN2	MYH6	0.021481	Co-expression	Nakayama-Hasegawa-2007
ACTN2	MYH7	0.0198938	Co-expression	Nakayama-Hasegawa-2007
ACTN2	MYL2	0.0173247	Co-expression	Nakayama-Hasegawa-2007
ACTN2	MYL3	0.0173598	Co-expression	Nakayama-Hasegawa-2007
ACTN2	MYOT	0.0169651	Co-expression	Nakayama-Hasegawa-2007
ACTN2	PGAM2	0.0297463	Co-expression	Nakayama-Hasegawa-2007
ACTN2	SGCA	0.034257	Co-expression	Nakayama-Hasegawa-2007
ACTN2	SMPX	0.0216297	Co-expression	Nakayama-Hasegawa-2007
ACTN2	SNTA1	0.0304019	Co-expression	Nakayama-Hasegawa-2007
ACTN2	TCAP	0.016814	Co-expression	Nakayama-Hasegawa-2007
ACTN2	TNNC1	0.0172958	Co-expression	Nakayama-Hasegawa-2007
ACTN2	TNNI1	0.0186611	Co-expression	Nakayama-Hasegawa-2007
ACTN2	TPM2	0.0409579	Co-expression	Nakayama-Hasegawa-2007
ACTN2	TPM3	0.0168032	Co-expression	Nakayama-Hasegawa-2007
ACTN2	TRDN	0.0221431	Co-expression	Nakayama-Hasegawa-2007
ACTN2	TTN	0.0264182	Co-expression	Nakayama-Hasegawa-2007
CASQ2	DMD	0.132398	Co-expression	Nakayama-Hasegawa-2007
CASQ2	DTNA	0.148999	Co-expression	Nakayama-Hasegawa-2007
CASQ2	KBTBD10	0.0402416	Co-expression	Nakayama-Hasegawa-2007
CASQ2	MYH6	0.0450607	Co-expression	Nakayama-Hasegawa-2007
CASQ2	MYL3	0.0352059	Co-expression	Nakayama-Hasegawa-2007
CASQ2	MYOT	0.0338758	Co-expression	Nakayama-Hasegawa-2007
CASQ2	SGCA	0.0893066	Co-expression	Nakayama-Hasegawa-2007
CASQ2	SNTA1	0.097131	Co-expression	Nakayama-Hasegawa-2007
CASQ2	TCAP	0.033375	Co-expression	Nakayama-Hasegawa-2007
CASQ2	TMOD1	0.106294	Co-expression	Nakayama-Hasegawa-2007
CASQ2	TNNC1	0.0347559	Co-expression	Nakayama-Hasegawa-2007
CASQ2	TNNI1	0.0382214	Co-expression	Nakayama-Hasegawa-2007
CASQ2	TPM2	0.0953089	Co-expression	Nakayama-Hasegawa-2007
CASQ2	TPM3	0.0339574	Co-expression	Nakayama-Hasegawa-2007
CKMT2	CASQ2	0.038254	Co-expression	Nakayama-Hasegawa-2007
CKMT2	DES	0.0589523	Co-expression	Nakayama-Hasegawa-2007
CKMT2	DMD	0.0439299	Co-expression	Nakayama-Hasegawa-2007
CKMT2	DTNA	0.0563582	Co-expression	Nakayama-Hasegawa-2007
CKMT2	HRC	0.034661	Co-expression	Nakayama-Hasegawa-2007
CKMT2	KBTBD10	0.0193072	Co-expression	Nakayama-Hasegawa-2007
CKMT2	MYH6	0.0210862	Co-expression	Nakayama-Hasegawa-2007
CKMT2	MYH7	0.0195272	Co-expression	Nakayama-Hasegawa-2007
CKMT2	MYL3	0.0170313	Co-expression	Nakayama-Hasegawa-2007
CKMT2	MYOT	0.0165895	Co-expression	Nakayama-Hasegawa-2007
CKMT2	PGAM2	0.029011	Co-expression	Nakayama-Hasegawa-2007
CKMT2	SGCA	0.0355748	Co-expression	Nakayama-Hasegawa-2007
CKMT2	SMPX	0.0210618	Co-expression	Nakayama-Hasegawa-2007
CKMT2	SNTA1	0.0343563	Co-expression	Nakayama-Hasegawa-2007
CKMT2	TCAP	0.0164718	Co-expression	Nakayama-Hasegawa-2007
CKMT2	TMOD1	0.0345279	Co-expression	Nakayama-Hasegawa-2007
CKMT2	TNNC1	0.0169106	Co-expression	Nakayama-Hasegawa-2007
CKMT2	TNNI1	0.0182936	Co-expression	Nakayama-Hasegawa-2007
CKMT2	TPM2	0.040977	Co-expression	Nakayama-Hasegawa-2007
CKMT2	TPM3	0.0164715	Co-expression	Nakayama-Hasegawa-2007
CKMT2	TRDN	0.021664	Co-expression	Nakayama-Hasegawa-2007
CKMT2	TTN	0.0255803	Co-expression	Nakayama-Hasegawa-2007
CNN1	KCNH2	0.0942176	Co-expression	Nakayama-Hasegawa-2007
CNN1	KCNMA1	0.101572	Co-expression	Nakayama-Hasegawa-2007
CNN1	LMOD1	0.105003	Co-expression	Nakayama-Hasegawa-2007
CNN1	MEF2A	0.107023	Co-expression	Nakayama-Hasegawa-2007
CNN1	MYH11	0.074305	Co-expression	Nakayama-Hasegawa-2007
CNN1	PPP1R12B	0.0898826	Co-expression	Nakayama-Hasegawa-2007
CNN1	TPM1	0.100415	Co-expression	Nakayama-Hasegawa-2007
CRYAB	ACTA1	0.0420119	Co-expression	Nakayama-Hasegawa-2007
CRYAB	ASPH	0.0786192	Co-expression	Nakayama-Hasegawa-2007
CRYAB	CKMT2	0.0283807	Co-expression	Nakayama-Hasegawa-2007
CRYAB	KBTBD10	0.0335386	Co-expression	Nakayama-Hasegawa-2007
CRYAB	MYL2	0.0286133	Co-expression	Nakayama-Hasegawa-2007
CRYAB	MYOT	0.028207	Co-expression	Nakayama-Hasegawa-2007
CRYAB	PGAM2	0.0553387	Co-expression	Nakayama-Hasegawa-2007
CRYAB	SMPX	0.0379156	Co-expression	Nakayama-Hasegawa-2007
CRYAB	SNTA1	0.0615681	Co-expression	Nakayama-Hasegawa-2007
CRYAB	TCAP	0.0278423	Co-expression	Nakayama-Hasegawa-2007
CRYAB	TMOD1	0.0650569	Co-expression	Nakayama-Hasegawa-2007
CRYAB	TNNC1	0.0286173	Co-expression	Nakayama-Hasegawa-2007
CRYAB	TRDN	0.0391788	Co-expression	Nakayama-Hasegawa-2007
CRYAB	TTN	0.0472274	Co-expression	Nakayama-Hasegawa-2007
DES	KBTBD10	0.0719688	Co-expression	Nakayama-Hasegawa-2007
DES	MYL3	0.0597124	Co-expression	Nakayama-Hasegawa-2007
DES	MYOT	0.0604295	Co-expression	Nakayama-Hasegawa-2007
DES	PGAM2	0.111281	Co-expression	Nakayama-Hasegawa-2007
DES	SMPX	0.078697	Co-expression	Nakayama-Hasegawa-2007
DES	TNNI1	0.0640034	Co-expression	Nakayama-Hasegawa-2007
DES	TPM3	0.0585179	Co-expression	Nakayama-Hasegawa-2007
DES	TRDN	0.0815092	Co-expression	Nakayama-Hasegawa-2007
DES	TTN	0.0990481	Co-expression	Nakayama-Hasegawa-2007
DMD	TPM2	0.127598	Co-expression	Nakayama-Hasegawa-2007
DMD	TRDN	0.0580202	Co-expression	Nakayama-Hasegawa-2007
HRC	DMD	0.108185	Co-expression	Nakayama-Hasegawa-2007
HRC	KBTBD10	0.0418253	Co-expression	Nakayama-Hasegawa-2007
HRC	MYL3	0.0352284	Co-expression	Nakayama-Hasegawa-2007
HRC	MYOT	0.035443	Co-expression	Nakayama-Hasegawa-2007
HRC	SMPX	0.0464365	Co-expression	Nakayama-Hasegawa-2007
HRC	TCAP	0.0349869	Co-expression	Nakayama-Hasegawa-2007
HRC	TMOD1	0.0744729	Co-expression	Nakayama-Hasegawa-2007
HRC	TNNI1	0.0375401	Co-expression	Nakayama-Hasegawa-2007
HRC	TPM3	0.0346205	Co-expression	Nakayama-Hasegawa-2007
HRC	TRDN	0.0472301	Co-expression	Nakayama-Hasegawa-2007
HRC	TTN	0.0564306	Co-expression	Nakayama-Hasegawa-2007
KBTBD10	DMD	0.0526832	Co-expression	Nakayama-Hasegawa-2007
KBTBD10	MYH6	0.0238099	Co-expression	Nakayama-Hasegawa-2007
KBTBD10	SMPX	0.0262958	Co-expression	Nakayama-Hasegawa-2007
KBTBD10	TPM2	0.0490185	Co-expression	Nakayama-Hasegawa-2007
KBTBD10	TPM3	0.0194123	Co-expression	Nakayama-Hasegawa-2007
KBTBD10	TRDN	0.0268965	Co-expression	Nakayama-Hasegawa-2007
KCNH2	PPP1R12B	0.117559	Co-expression	Nakayama-Hasegawa-2007
LMOD1	KCNH2	0.128225	Co-expression	Nakayama-Hasegawa-2007
LMOD1	KCNMA1	0.144999	Co-expression	Nakayama-Hasegawa-2007
LMOD1	MEF2A	0.131013	Co-expression	Nakayama-Hasegawa-2007
LMOD1	PPP1R12B	0.120339	Co-expression	Nakayama-Hasegawa-2007
LMOD1	TMOD1	0.0857722	Co-expression	Nakayama-Hasegawa-2007
MEF2A	PPP1R12B	0.117525	Co-expression	Nakayama-Hasegawa-2007
MYH11	KCNH2	0.0883759	Co-expression	Nakayama-Hasegawa-2007
MYH11	KCNMA1	0.0918833	Co-expression	Nakayama-Hasegawa-2007
MYH11	LMOD1	0.0930287	Co-expression	Nakayama-Hasegawa-2007
MYH11	MEF2A	0.0802506	Co-expression	Nakayama-Hasegawa-2007
MYH11	PPP1R12B	0.079334	Co-expression	Nakayama-Hasegawa-2007
MYH11	TMOD1	0.0644236	Co-expression	Nakayama-Hasegawa-2007
MYH11	TPM1	0.084257	Co-expression	Nakayama-Hasegawa-2007
MYH6	DTNA	0.0674641	Co-expression	Nakayama-Hasegawa-2007
MYH6	TPM3	0.0209233	Co-expression	Nakayama-Hasegawa-2007
MYH7	CASQ2	0.0408824	Co-expression	Nakayama-Hasegawa-2007
MYH7	DTNA	0.0617167	Co-expression	Nakayama-Hasegawa-2007
MYH7	HRC	0.0397948	Co-expression	Nakayama-Hasegawa-2007
MYH7	KBTBD10	0.0222251	Co-expression	Nakayama-Hasegawa-2007
MYH7	MYH6	0.0255994	Co-expression	Nakayama-Hasegawa-2007
MYH7	MYL3	0.0204027	Co-expression	Nakayama-Hasegawa-2007
MYH7	MYOT	0.0193062	Co-expression	Nakayama-Hasegawa-2007
MYH7	SNTA1	0.0351161	Co-expression	Nakayama-Hasegawa-2007
MYH7	TCAP	0.0192277	Co-expression	Nakayama-Hasegawa-2007
MYH7	TNNC1	0.0196747	Co-expression	Nakayama-Hasegawa-2007
MYH7	TNNI1	0.0220763	Co-expression	Nakayama-Hasegawa-2007
MYH7	TPM2	0.0463741	Co-expression	Nakayama-Hasegawa-2007
MYH7	TPM3	0.0194601	Co-expression	Nakayama-Hasegawa-2007
MYL2	CASQ2	0.0350631	Co-expression	Nakayama-Hasegawa-2007
MYL2	CKMT2	0.0169201	Co-expression	Nakayama-Hasegawa-2007
MYL2	DES	0.0613681	Co-expression	Nakayama-Hasegawa-2007
MYL2	DMD	0.0431976	Co-expression	Nakayama-Hasegawa-2007
MYL2	HRC	0.0362799	Co-expression	Nakayama-Hasegawa-2007
MYL2	KBTBD10	0.020425	Co-expression	Nakayama-Hasegawa-2007
MYL2	MYH6	0.0211097	Co-expression	Nakayama-Hasegawa-2007
MYL2	MYH7	0.0196567	Co-expression	Nakayama-Hasegawa-2007
MYL2	MYL3	0.0173579	Co-expression	Nakayama-Hasegawa-2007
MYL2	MYOT	0.0173396	Co-expression	Nakayama-Hasegawa-2007
MYL2	PGAM2	0.0314295	Co-expression	Nakayama-Hasegawa-2007
MYL2	SGCA	0.0349172	Co-expression	Nakayama-Hasegawa-2007
MYL2	SMPX	0.0224769	Co-expression	Nakayama-Hasegawa-2007
MYL2	SNTA1	0.030249	Co-expression	Nakayama-Hasegawa-2007
MYL2	TCAP	0.0171637	Co-expression	Nakayama-Hasegawa-2007
MYL2	TMOD1	0.0326788	Co-expression	Nakayama-Hasegawa-2007
MYL2	TNNC1	0.0176425	Co-expression	Nakayama-Hasegawa-2007
MYL2	TNNI1	0.0185372	Co-expression	Nakayama-Hasegawa-2007
MYL2	TPM2	0.0417481	Co-expression	Nakayama-Hasegawa-2007
MYL2	TPM3	0.0169619	Co-expression	Nakayama-Hasegawa-2007
MYL2	TRDN	0.0230751	Co-expression	Nakayama-Hasegawa-2007
MYL2	TTN	0.0275811	Co-expression	Nakayama-Hasegawa-2007
MYL3	KBTBD10	0.0197614	Co-expression	Nakayama-Hasegawa-2007
MYL3	MYH6	0.0219494	Co-expression	Nakayama-Hasegawa-2007
MYL3	SMPX	0.0214522	Co-expression	Nakayama-Hasegawa-2007
MYL3	TPM2	0.040963	Co-expression	Nakayama-Hasegawa-2007
MYL3	TPM3	0.0170501	Co-expression	Nakayama-Hasegawa-2007
MYL3	TRDN	0.022132	Co-expression	Nakayama-Hasegawa-2007
MYL9	CNN1	0.0687854	Co-expression	Nakayama-Hasegawa-2007
MYL9	KCNH2	0.0753677	Co-expression	Nakayama-Hasegawa-2007
MYL9	KCNMA1	0.0794563	Co-expression	Nakayama-Hasegawa-2007
MYL9	LMOD1	0.0828982	Co-expression	Nakayama-Hasegawa-2007
MYL9	MYH11	0.0727401	Co-expression	Nakayama-Hasegawa-2007
MYL9	PPP1R12B	0.0651025	Co-expression	Nakayama-Hasegawa-2007
MYL9	TPM1	0.090178	Co-expression	Nakayama-Hasegawa-2007
MYOT	DTNA	0.0524791	Co-expression	Nakayama-Hasegawa-2007
MYOT	KBTBD10	0.0200323	Co-expression	Nakayama-Hasegawa-2007
MYOT	MYH6	0.0207057	Co-expression	Nakayama-Hasegawa-2007
MYOT	MYL3	0.0171031	Co-expression	Nakayama-Hasegawa-2007
MYOT	SMPX	0.0221267	Co-expression	Nakayama-Hasegawa-2007
MYOT	TNNI1	0.0182215	Co-expression	Nakayama-Hasegawa-2007
MYOT	TPM2	0.0410662	Co-expression	Nakayama-Hasegawa-2007
MYOT	TPM3	0.0167002	Co-expression	Nakayama-Hasegawa-2007
MYOT	TRDN	0.022851	Co-expression	Nakayama-Hasegawa-2007
PGAM2	KBTBD10	0.0369581	Co-expression	Nakayama-Hasegawa-2007
PGAM2	MYL3	0.0295358	Co-expression	Nakayama-Hasegawa-2007
PGAM2	MYOT	0.0312481	Co-expression	Nakayama-Hasegawa-2007
PGAM2	SMPX	0.0420478	Co-expression	Nakayama-Hasegawa-2007
PGAM2	TPM3	0.0295362	Co-expression	Nakayama-Hasegawa-2007
PGAM2	TRDN	0.0437672	Co-expression	Nakayama-Hasegawa-2007
PGAM2	TTN	0.0519779	Co-expression	Nakayama-Hasegawa-2007
PPP1R12B	KCNMA1	0.120816	Co-expression	Nakayama-Hasegawa-2007
SGCA	DMD	0.118312	Co-expression	Nakayama-Hasegawa-2007
SGCA	DTNA	0.154479	Co-expression	Nakayama-Hasegawa-2007
SGCA	KBTBD10	0.04374	Co-expression	Nakayama-Hasegawa-2007
SGCA	MYOT	0.0345675	Co-expression	Nakayama-Hasegawa-2007
SGCA	SMPX	0.0451234	Co-expression	Nakayama-Hasegawa-2007
SGCA	TCAP	0.0342742	Co-expression	Nakayama-Hasegawa-2007
SGCA	TMOD1	0.0972999	Co-expression	Nakayama-Hasegawa-2007
SGCA	TPM2	0.100221	Co-expression	Nakayama-Hasegawa-2007
SGCA	TPM3	0.0335458	Co-expression	Nakayama-Hasegawa-2007
SGCA	TRDN	0.0464185	Co-expression	Nakayama-Hasegawa-2007
SGCA	TTN	0.0552541	Co-expression	Nakayama-Hasegawa-2007
SMPX	DMD	0.0563778	Co-expression	Nakayama-Hasegawa-2007
SMPX	TPM2	0.0532635	Co-expression	Nakayama-Hasegawa-2007
SMPX	TPM3	0.0212519	Co-expression	Nakayama-Hasegawa-2007
SMPX	TRDN	0.0302401	Co-expression	Nakayama-Hasegawa-2007
SNTA1	DMD	0.120423	Co-expression	Nakayama-Hasegawa-2007
SNTA1	DTNA	0.149912	Co-expression	Nakayama-Hasegawa-2007
SNTA1	MYH6	0.0387861	Co-expression	Nakayama-Hasegawa-2007
SNTA1	MYL3	0.0307822	Co-expression	Nakayama-Hasegawa-2007
SNTA1	MYOT	0.0299674	Co-expression	Nakayama-Hasegawa-2007
SNTA1	TCAP	0.0298748	Co-expression	Nakayama-Hasegawa-2007
SNTA1	TMOD1	0.0898832	Co-expression	Nakayama-Hasegawa-2007
SNTA1	TNNI1	0.0328059	Co-expression	Nakayama-Hasegawa-2007
SNTA1	TPM2	0.0822703	Co-expression	Nakayama-Hasegawa-2007
TCAP	DES	0.059947	Co-expression	Nakayama-Hasegawa-2007
TCAP	DTNA	0.0522692	Co-expression	Nakayama-Hasegawa-2007
TCAP	KBTBD10	0.0197769	Co-expression	Nakayama-Hasegawa-2007
TCAP	MYH6	0.0205997	Co-expression	Nakayama-Hasegawa-2007
TCAP	MYL3	0.0170245	Co-expression	Nakayama-Hasegawa-2007
TCAP	MYOT	0.0169648	Co-expression	Nakayama-Hasegawa-2007
TCAP	PGAM2	0.0309302	Co-expression	Nakayama-Hasegawa-2007
TCAP	SMPX	0.0218424	Co-expression	Nakayama-Hasegawa-2007
TCAP	TNNI1	0.0181357	Co-expression	Nakayama-Hasegawa-2007
TCAP	TPM2	0.0406526	Co-expression	Nakayama-Hasegawa-2007
TCAP	TPM3	0.0165925	Co-expression	Nakayama-Hasegawa-2007
TCAP	TRDN	0.0226211	Co-expression	Nakayama-Hasegawa-2007
TCAP	TTN	0.0267006	Co-expression	Nakayama-Hasegawa-2007
TMOD1	DMD	0.147715	Co-expression	Nakayama-Hasegawa-2007
TMOD1	MYOT	0.0318649	Co-expression	Nakayama-Hasegawa-2007
TMOD1	PGAM2	0.0615539	Co-expression	Nakayama-Hasegawa-2007
TMOD1	PPP1R12B	0.0822447	Co-expression	Nakayama-Hasegawa-2007
TMOD1	SMPX	0.0434817	Co-expression	Nakayama-Hasegawa-2007
TMOD1	TPM1	0.13353	Co-expression	Nakayama-Hasegawa-2007
TMOD1	TPM2	0.0944008	Co-expression	Nakayama-Hasegawa-2007
TMOD1	TRDN	0.044667	Co-expression	Nakayama-Hasegawa-2007
TMOD1	TTN	0.0535585	Co-expression	Nakayama-Hasegawa-2007
TNNC1	DES	0.0614229	Co-expression	Nakayama-Hasegawa-2007
TNNC1	HRC	0.0361621	Co-expression	Nakayama-Hasegawa-2007
TNNC1	KBTBD10	0.0203827	Co-expression	Nakayama-Hasegawa-2007
TNNC1	MYH6	0.0211116	Co-expression	Nakayama-Hasegawa-2007
TNNC1	MYL3	0.0174066	Co-expression	Nakayama-Hasegawa-2007
TNNC1	MYOT	0.0173681	Co-expression	Nakayama-Hasegawa-2007
TNNC1	PGAM2	0.0315992	Co-expression	Nakayama-Hasegawa-2007
TNNC1	SGCA	0.0351482	Co-expression	Nakayama-Hasegawa-2007
TNNC1	SMPX	0.0224592	Co-expression	Nakayama-Hasegawa-2007
TNNC1	SNTA1	0.0303849	Co-expression	Nakayama-Hasegawa-2007
TNNC1	TCAP	0.0172215	Co-expression	Nakayama-Hasegawa-2007
TNNC1	TMOD1	0.0324606	Co-expression	Nakayama-Hasegawa-2007
TNNC1	TNNI1	0.0185702	Co-expression	Nakayama-Hasegawa-2007
TNNC1	TPM2	0.0417459	Co-expression	Nakayama-Hasegawa-2007
TNNC1	TPM3	0.0169895	Co-expression	Nakayama-Hasegawa-2007
TNNC1	TRDN	0.0231277	Co-expression	Nakayama-Hasegawa-2007
TNNC1	TTN	0.0274635	Co-expression	Nakayama-Hasegawa-2007
TNNI1	DTNA	0.0581124	Co-expression	Nakayama-Hasegawa-2007
TNNI1	KBTBD10	0.0210909	Co-expression	Nakayama-Hasegawa-2007
TNNI1	MYH6	0.0237827	Co-expression	Nakayama-Hasegawa-2007
TNNI1	MYL3	0.0190803	Co-expression	Nakayama-Hasegawa-2007
TNNI1	SMPX	0.0226943	Co-expression	Nakayama-Hasegawa-2007
TNNI1	TPM2	0.0438234	Co-expression	Nakayama-Hasegawa-2007
TNNI1	TPM3	0.0182648	Co-expression	Nakayama-Hasegawa-2007
TNNI1	TRDN	0.0233301	Co-expression	Nakayama-Hasegawa-2007
TNNT2	DMD	0.155616	Co-expression	Nakayama-Hasegawa-2007
TPM1	PPP1R12B	0.110792	Co-expression	Nakayama-Hasegawa-2007
TPM1	TPM2	0.0956818	Co-expression	Nakayama-Hasegawa-2007
TPM2	TPM3	0.0401139	Co-expression	Nakayama-Hasegawa-2007
TPM3	DTNA	0.0519866	Co-expression	Nakayama-Hasegawa-2007
TRDN	TPM2	0.0548364	Co-expression	Nakayama-Hasegawa-2007
TRDN	TPM3	0.0219148	Co-expression	Nakayama-Hasegawa-2007
TTN	DMD	0.072325	Co-expression	Nakayama-Hasegawa-2007
TTN	KBTBD10	0.0326616	Co-expression	Nakayama-Hasegawa-2007
TTN	MYL3	0.0260122	Co-expression	Nakayama-Hasegawa-2007
TTN	MYOT	0.0271325	Co-expression	Nakayama-Hasegawa-2007
TTN	SMPX	0.0363198	Co-expression	Nakayama-Hasegawa-2007
TTN	TPM2	0.0653878	Co-expression	Nakayama-Hasegawa-2007
TTN	TPM3	0.0258311	Co-expression	Nakayama-Hasegawa-2007
TTN	TRDN	0.0372993	Co-expression	Nakayama-Hasegawa-2007
ACTA1	TNNI3	0.0053219	Co-expression	Noble-Diehl-2008
ACTA2	CNN1	0.0129426	Co-expression	Noble-Diehl-2008
ACTA2	DES	0.0127564	Co-expression	Noble-Diehl-2008
ACTA2	KCNMA1	0.0101553	Co-expression	Noble-Diehl-2008
ACTA2	MYH11	0.0138621	Co-expression	Noble-Diehl-2008
ACTA2	TMOD1	0.00926555	Co-expression	Noble-Diehl-2008
ACTA2	TPM2	0.00772881	Co-expression	Noble-Diehl-2008
CNN1	DES	0.0148006	Co-expression	Noble-Diehl-2008
CNN1	KCNMA1	0.0117098	Co-expression	Noble-Diehl-2008
CNN1	MYH11	0.0137508	Co-expression	Noble-Diehl-2008
CNN1	TMOD1	0.0107032	Co-expression	Noble-Diehl-2008
CNN1	TPM2	0.00826409	Co-expression	Noble-Diehl-2008
DES	KCNMA1	0.0128986	Co-expression	Noble-Diehl-2008
DES	TPM2	0.00910413	Co-expression	Noble-Diehl-2008
KCNMA1	TPM2	0.00782926	Co-expression	Noble-Diehl-2008
LMOD1	SGCA	0.0112333	Co-expression	Noble-Diehl-2008
MYH11	DES	0.0192416	Co-expression	Noble-Diehl-2008
MYH11	TPM2	0.00978157	Co-expression	Noble-Diehl-2008
MYH7	TNNI1	0.00406427	Co-expression	Noble-Diehl-2008
MYL7	TNNI3	0.00401025	Co-expression	Noble-Diehl-2008
MYL9	DES	0.0161045	Co-expression	Noble-Diehl-2008
MYL9	TPM2	0.00953833	Co-expression	Noble-Diehl-2008
RYR2	DTNA	0.0152756	Co-expression	Noble-Diehl-2008
SGCA	TPM2	0.00669842	Co-expression	Noble-Diehl-2008
TMOD1	TPM2	0.00707253	Co-expression	Noble-Diehl-2008
TNNI1	MYL4	0.00413075	Co-expression	Noble-Diehl-2008
TNNI1	TRDN	0.00403805	Co-expression	Noble-Diehl-2008
TNNI3	MYL3	0.00818918	Co-expression	Noble-Diehl-2008
ACTA1	MYH7	0.0246196	Co-expression	Peng-Katze-2009
ACTA1	MYL2	0.0281419	Co-expression	Peng-Katze-2009
ACTA1	TNNC1	0.020834	Co-expression	Peng-Katze-2009
ACTA1	TTN	0.0262008	Co-expression	Peng-Katze-2009
ACTA2	CRYAB	0.0329994	Co-expression	Peng-Katze-2009
ACTA2	MYL9	0.0204238	Co-expression	Peng-Katze-2009
ACTA2	SGCA	0.024674	Co-expression	Peng-Katze-2009
ACTN2	ACTA1	0.0234528	Co-expression	Peng-Katze-2009
ACTN2	CKMT2	0.0426257	Co-expression	Peng-Katze-2009
ACTN2	MYH7	0.0247032	Co-expression	Peng-Katze-2009
CAV1	ACTA2	0.0333484	Co-expression	Peng-Katze-2009
CAV1	MYL9	0.0202824	Co-expression	Peng-Katze-2009
CRYAB	ACTA1	0.0255238	Co-expression	Peng-Katze-2009
CRYAB	MYH7	0.0240869	Co-expression	Peng-Katze-2009
EDNRA	KCNMA1	0.0223497	Co-expression	Peng-Katze-2009
LMOD1	SGCA	0.0227663	Co-expression	Peng-Katze-2009
MYBPC3	NKX2-5	0.0206633	Co-expression	Peng-Katze-2009
MYH11	TCAP	0.0279414	Co-expression	Peng-Katze-2009
MYH7	MYOT	0.0191659	Co-expression	Peng-Katze-2009
MYH7	TCAP	0.0220513	Co-expression	Peng-Katze-2009
MYH7	TNNC1	0.0217274	Co-expression	Peng-Katze-2009
MYL2	EDN3	0.0297174	Co-expression	Peng-Katze-2009
MYL2	MYH7	0.026863	Co-expression	Peng-Katze-2009
MYL2	TNNC1	0.0242366	Co-expression	Peng-Katze-2009
MYL9	LMOD1	0.0180573	Co-expression	Peng-Katze-2009
MYL9	SGCA	0.0226804	Co-expression	Peng-Katze-2009
MYOT	SSPN	0.0353304	Co-expression	Peng-Katze-2009
SNTA1	KBTBD10	0.0136166	Co-expression	Peng-Katze-2009
TNNI3	TNNT2	0.0185119	Co-expression	Peng-Katze-2009
TTN	MYOT	0.0452457	Co-expression	Peng-Katze-2009
CNN1	DMD	0.0059415	Co-expression	Perou-Botstein-1999
EDNRA	ASPH	0.00756525	Co-expression	Perou-Botstein-1999
MYH11	TNNI1	0.00840607	Co-expression	Perou-Botstein-1999
MYH7	MYH11	0.00583356	Co-expression	Perou-Botstein-1999
MYH7	TNNI3	0.00544712	Co-expression	Perou-Botstein-1999
MYL4	ITGA1	0.00728505	Co-expression	Perou-Botstein-1999
TNNI3	TNNI1	0.0078906	Co-expression	Perou-Botstein-1999
TNNI3	TTN	0.00666597	Co-expression	Perou-Botstein-1999
TPM1	ASPH	0.00466939	Co-expression	Perou-Botstein-1999
ACTA1	SGCA	0.00390201	Co-expression	Radtke-Downing-2009
ACTC1	KBTBD10	0.00705003	Co-expression	Radtke-Downing-2009
ACTC1	TNNT2	0.011014	Co-expression	Radtke-Downing-2009
ACTN2	SMPX	0.0204402	Co-expression	Radtke-Downing-2009
CNN1	LMOD1	0.00422396	Co-expression	Radtke-Downing-2009
CNN1	PGAM2	0.00706222	Co-expression	Radtke-Downing-2009
CNN1	SGCA	0.00154774	Co-expression	Radtke-Downing-2009
CRYAB	MYL2	0.02878	Co-expression	Radtke-Downing-2009
EDNRA	CNN1	0.00732299	Co-expression	Radtke-Downing-2009
HRC	TTN	0.0196145	Co-expression	Radtke-Downing-2009
KCNE1	SULF1	0.012382	Co-expression	Radtke-Downing-2009
KCNE1	TPM1	0.00957149	Co-expression	Radtke-Downing-2009
LMOD1	SGCA	0.00261387	Co-expression	Radtke-Downing-2009
MYH11	MEF2A	0.0234706	Co-expression	Radtke-Downing-2009
MYH7	CNN1	0.00591549	Co-expression	Radtke-Downing-2009
MYH7	SNTA1	0.0140534	Co-expression	Radtke-Downing-2009
MYL9	SULF1	0.0156058	Co-expression	Radtke-Downing-2009
NKX2-5	CKMT2	0.0108613	Co-expression	Radtke-Downing-2009
NKX2-5	MYL2	0.0111506	Co-expression	Radtke-Downing-2009
NKX2-5	SGCA	0.00251907	Co-expression	Radtke-Downing-2009
RYR2	SGCA	0.00440476	Co-expression	Radtke-Downing-2009
SGCA	SLC8A1	0.00513259	Co-expression	Radtke-Downing-2009
TMOD1	MYL4	0.00543733	Co-expression	Radtke-Downing-2009
TNNT2	KBTBD10	0.00586235	Co-expression	Radtke-Downing-2009
TPM1	KCNH2	0.0077365	Co-expression	Radtke-Downing-2009
TPM1	MYL4	0.00991083	Co-expression	Radtke-Downing-2009
ACTA2	CNN1	0.0285008	Co-expression	Ramaswamy-Golub-2001
ACTA2	DES	0.0358547	Co-expression	Ramaswamy-Golub-2001
ACTA2	ITGA1	0.0364775	Co-expression	Ramaswamy-Golub-2001
ACTA2	LMOD1	0.0514147	Co-expression	Ramaswamy-Golub-2001
ACTA2	MYH11	0.017223	Co-expression	Ramaswamy-Golub-2001
ACTA2	MYL9	0.0340885	Co-expression	Ramaswamy-Golub-2001
ACTA2	PPP1R12B	0.0216315	Co-expression	Ramaswamy-Golub-2001
ACTA2	TPM2	0.0488876	Co-expression	Ramaswamy-Golub-2001
CNN1	DES	0.0345562	Co-expression	Ramaswamy-Golub-2001
CNN1	LMOD1	0.0357857	Co-expression	Ramaswamy-Golub-2001
CNN1	MYH11	0.0177022	Co-expression	Ramaswamy-Golub-2001
CNN1	PPP1R12B	0.021199	Co-expression	Ramaswamy-Golub-2001
CNN1	TPM1	0.0361337	Co-expression	Ramaswamy-Golub-2001
CNN1	TPM2	0.0377138	Co-expression	Ramaswamy-Golub-2001
DES	PPP1R12B	0.0277493	Co-expression	Ramaswamy-Golub-2001
DES	TPM2	0.0537063	Co-expression	Ramaswamy-Golub-2001
LMOD1	DES	0.0551629	Co-expression	Ramaswamy-Golub-2001
LMOD1	PPP1R12B	0.0285296	Co-expression	Ramaswamy-Golub-2001
LMOD1	TPM2	0.0645708	Co-expression	Ramaswamy-Golub-2001
MYH11	DES	0.0246027	Co-expression	Ramaswamy-Golub-2001
MYH11	LMOD1	0.0201328	Co-expression	Ramaswamy-Golub-2001
MYH11	PPP1R12B	0.0149631	Co-expression	Ramaswamy-Golub-2001
MYH11	TPM1	0.0262165	Co-expression	Ramaswamy-Golub-2001
MYH11	TPM2	0.0249122	Co-expression	Ramaswamy-Golub-2001
MYL9	CNN1	0.0280811	Co-expression	Ramaswamy-Golub-2001
MYL9	DES	0.0457335	Co-expression	Ramaswamy-Golub-2001
MYL9	EDN3	0.0269387	Co-expression	Ramaswamy-Golub-2001
MYL9	LMOD1	0.0451154	Co-expression	Ramaswamy-Golub-2001
MYL9	MYH11	0.0184948	Co-expression	Ramaswamy-Golub-2001
MYL9	PPP1R12B	0.0219649	Co-expression	Ramaswamy-Golub-2001
MYL9	TPM1	0.0391299	Co-expression	Ramaswamy-Golub-2001
MYL9	TPM2	0.0463598	Co-expression	Ramaswamy-Golub-2001
PGAM2	MYL3	0.0425836	Co-expression	Ramaswamy-Golub-2001
PPP1R12B	TPM2	0.0285307	Co-expression	Ramaswamy-Golub-2001
SGCA	HRC	0.0352871	Co-expression	Ramaswamy-Golub-2001
SGCA	TNNI1	0.0451864	Co-expression	Ramaswamy-Golub-2001
SGCA	TPM2	0.0586571	Co-expression	Ramaswamy-Golub-2001
TPM1	PPP1R12B	0.0342977	Co-expression	Ramaswamy-Golub-2001
ACTA1	KBTBD10	0.0332727	Co-expression	Raue-Trappe-2012
ACTA1	MYH6	0.0250511	Co-expression	Raue-Trappe-2012
ACTA1	MYL2	0.0314513	Co-expression	Raue-Trappe-2012
ACTA1	MYL3	0.03248	Co-expression	Raue-Trappe-2012
ACTA1	MYOT	0.0317784	Co-expression	Raue-Trappe-2012
ACTA1	SMPX	0.0296391	Co-expression	Raue-Trappe-2012
ACTA1	TCAP	0.0298665	Co-expression	Raue-Trappe-2012
ACTA1	TNNI1	0.0285938	Co-expression	Raue-Trappe-2012
ACTA1	TPM1	0.0491164	Co-expression	Raue-Trappe-2012
ACTA1	TPM2	0.0573148	Co-expression	Raue-Trappe-2012
ACTA2	CNN1	0.0633247	Co-expression	Raue-Trappe-2012
ACTA2	MYH11	0.091445	Co-expression	Raue-Trappe-2012
ACTA2	MYL9	0.0463198	Co-expression	Raue-Trappe-2012
ACTA2	SULF1	0.0454775	Co-expression	Raue-Trappe-2012
ACTC1	CNN1	0.0662602	Co-expression	Raue-Trappe-2012
ACTN2	ACTA1	0.0438066	Co-expression	Raue-Trappe-2012
ACTN2	CRYAB	0.0467534	Co-expression	Raue-Trappe-2012
ACTN2	KBTBD10	0.0651288	Co-expression	Raue-Trappe-2012
ACTN2	MYL2	0.0500958	Co-expression	Raue-Trappe-2012
ACTN2	SMPX	0.0445887	Co-expression	Raue-Trappe-2012
CAMK2D	SLMAP	0.0506729	Co-expression	Raue-Trappe-2012
CASQ2	MYH6	0.0595223	Co-expression	Raue-Trappe-2012
CASQ2	MYL3	0.0414381	Co-expression	Raue-Trappe-2012
CASQ2	TNNI1	0.0403843	Co-expression	Raue-Trappe-2012
CASQ2	TPM3	0.0773329	Co-expression	Raue-Trappe-2012
CAV1	EDNRA	0.0447805	Co-expression	Raue-Trappe-2012
CKMT2	MYL3	0.0366908	Co-expression	Raue-Trappe-2012
CKMT2	TCAP	0.031626	Co-expression	Raue-Trappe-2012
CNN1	MYH11	0.0809505	Co-expression	Raue-Trappe-2012
CNN1	SULF1	0.0322019	Co-expression	Raue-Trappe-2012
CRYAB	ACTA1	0.0307756	Co-expression	Raue-Trappe-2012
CRYAB	MYH6	0.0279124	Co-expression	Raue-Trappe-2012
CRYAB	MYH7	0.0337524	Co-expression	Raue-Trappe-2012
CRYAB	MYL2	0.0353367	Co-expression	Raue-Trappe-2012
CRYAB	MYL3	0.0381029	Co-expression	Raue-Trappe-2012
CRYAB	MYOT	0.0370656	Co-expression	Raue-Trappe-2012
CRYAB	SMPX	0.0324951	Co-expression	Raue-Trappe-2012
CRYAB	TCAP	0.0343378	Co-expression	Raue-Trappe-2012
CRYAB	TNNC1	0.033614	Co-expression	Raue-Trappe-2012
CRYAB	TNNI1	0.0350181	Co-expression	Raue-Trappe-2012
CRYAB	TPM2	0.0665873	Co-expression	Raue-Trappe-2012
LMOD1	TMOD1	0.0519196	Co-expression	Raue-Trappe-2012
MYH11	SULF1	0.054003	Co-expression	Raue-Trappe-2012
MYH6	SMPX	0.0310577	Co-expression	Raue-Trappe-2012
MYH6	TPM3	0.0868543	Co-expression	Raue-Trappe-2012
MYH7	CASQ2	0.0476085	Co-expression	Raue-Trappe-2012
MYH7	MYH6	0.0439345	Co-expression	Raue-Trappe-2012
MYH7	MYL3	0.0448564	Co-expression	Raue-Trappe-2012
MYH7	MYOT	0.0518885	Co-expression	Raue-Trappe-2012
MYH7	TCAP	0.037817	Co-expression	Raue-Trappe-2012
MYH7	TNNC1	0.0473885	Co-expression	Raue-Trappe-2012
MYH7	TNNI1	0.0546837	Co-expression	Raue-Trappe-2012
MYH7	TPM3	0.0601076	Co-expression	Raue-Trappe-2012
MYL2	MYH6	0.0346894	Co-expression	Raue-Trappe-2012
MYL2	MYH7	0.038808	Co-expression	Raue-Trappe-2012
MYL2	MYL3	0.0405221	Co-expression	Raue-Trappe-2012
MYL2	MYOT	0.0391288	Co-expression	Raue-Trappe-2012
MYL2	SMPX	0.0323296	Co-expression	Raue-Trappe-2012
MYL2	TCAP	0.0349853	Co-expression	Raue-Trappe-2012
MYL2	TNNC1	0.0356559	Co-expression	Raue-Trappe-2012
MYL2	TNNI1	0.0392974	Co-expression	Raue-Trappe-2012
MYL2	TPM2	0.0654285	Co-expression	Raue-Trappe-2012
MYL2	TPM3	0.0456162	Co-expression	Raue-Trappe-2012
MYL3	MYH6	0.0465548	Co-expression	Raue-Trappe-2012
MYL3	SMPX	0.0387454	Co-expression	Raue-Trappe-2012
MYL3	TPM3	0.0597236	Co-expression	Raue-Trappe-2012
MYL9	CNN1	0.0331324	Co-expression	Raue-Trappe-2012
MYL9	MYH11	0.0530843	Co-expression	Raue-Trappe-2012
MYL9	RYR2	0.0363239	Co-expression	Raue-Trappe-2012
MYL9	SULF1	0.0211172	Co-expression	Raue-Trappe-2012
MYOT	MYL3	0.0419837	Co-expression	Raue-Trappe-2012
MYOT	SMPX	0.0352801	Co-expression	Raue-Trappe-2012
MYOT	TNNI1	0.0421639	Co-expression	Raue-Trappe-2012
RYR2	CNN1	0.0685907	Co-expression	Raue-Trappe-2012
RYR2	MYH11	0.101768	Co-expression	Raue-Trappe-2012
RYR2	MYOCD	0.117961	Co-expression	Raue-Trappe-2012
SGCA	HRC	0.0252718	Co-expression	Raue-Trappe-2012
SGCA	PGAM2	0.0331395	Co-expression	Raue-Trappe-2012
SGCA	TMOD1	0.0285021	Co-expression	Raue-Trappe-2012
SLMAP	MYOCD	0.0339061	Co-expression	Raue-Trappe-2012
SMPX	TPM2	0.060144	Co-expression	Raue-Trappe-2012
SMPX	TPM3	0.0368798	Co-expression	Raue-Trappe-2012
SULF1	MYOCD	0.0524939	Co-expression	Raue-Trappe-2012
TCAP	MYL3	0.0379326	Co-expression	Raue-Trappe-2012
TCAP	MYOT	0.0390192	Co-expression	Raue-Trappe-2012
TCAP	SMPX	0.031094	Co-expression	Raue-Trappe-2012
TCAP	TNNI1	0.0364859	Co-expression	Raue-Trappe-2012
TCAP	TPM2	0.0669494	Co-expression	Raue-Trappe-2012
TNNC1	DES	0.0625708	Co-expression	Raue-Trappe-2012
TNNC1	MYH6	0.0297926	Co-expression	Raue-Trappe-2012
TNNC1	MYL3	0.0401082	Co-expression	Raue-Trappe-2012
TNNC1	MYOT	0.042509	Co-expression	Raue-Trappe-2012
TNNC1	SMPX	0.0310594	Co-expression	Raue-Trappe-2012
TNNC1	TCAP	0.0356165	Co-expression	Raue-Trappe-2012
TNNC1	TNNI1	0.0421588	Co-expression	Raue-Trappe-2012
TNNC1	TPM2	0.0654391	Co-expression	Raue-Trappe-2012
TNNC1	TPM3	0.0457211	Co-expression	Raue-Trappe-2012
TNNI1	MYH6	0.0446881	Co-expression	Raue-Trappe-2012
TNNI1	MYL3	0.0504382	Co-expression	Raue-Trappe-2012
TNNI1	SMPX	0.0332446	Co-expression	Raue-Trappe-2012
TNNI1	TPM3	0.0665988	Co-expression	Raue-Trappe-2012
TNNI3	MYL3	0.0445405	Co-expression	Raue-Trappe-2012
TNNI3	TNNI1	0.0454416	Co-expression	Raue-Trappe-2012
TNNI3	TPM3	0.087583	Co-expression	Raue-Trappe-2012
TNNT2	MYL4	0.0753662	Co-expression	Raue-Trappe-2012
TTN	KBTBD10	0.0742478	Co-expression	Raue-Trappe-2012
ACTA1	CKMT2	0.000421161	Co-expression	Rieger-Chu-2004
ACTA1	LMOD1	0.000293182	Co-expression	Rieger-Chu-2004
ACTA1	TCAP	0.000692063	Co-expression	Rieger-Chu-2004
ACTA1	TNNI3	0.000500609	Co-expression	Rieger-Chu-2004
CKMT2	LMOD1	0.000365471	Co-expression	Rieger-Chu-2004
CRYAB	MYH7	0.000326035	Co-expression	Rieger-Chu-2004
LMOD1	TPM2	0.000501383	Co-expression	Rieger-Chu-2004
MYBPC3	MYL2	0.00089759	Co-expression	Rieger-Chu-2004
MYH11	MYH6	0.000974379	Co-expression	Rieger-Chu-2004
MYH7	TPM2	0.000382896	Co-expression	Rieger-Chu-2004
MYL7	PPP1R12B	0.00112686	Co-expression	Rieger-Chu-2004
SMAD7	MEF2A	0.000313631	Co-expression	Rieger-Chu-2004
SMAD7	TPM1	0.000432449	Co-expression	Rieger-Chu-2004
TCAP	SLC8A1	0.000493834	Co-expression	Rieger-Chu-2004
ACTA2	CNN1	0.0207734	Co-expression	Toedter-Baribaud-2011
ACTA2	MYL9	0.0171808	Co-expression	Toedter-Baribaud-2011
CASQ2	DES	0.0444646	Co-expression	Toedter-Baribaud-2011
CASQ2	LMOD1	0.0278058	Co-expression	Toedter-Baribaud-2011
CAV1	EDNRA	0.00828198	Co-expression	Toedter-Baribaud-2011
CNN1	CASQ2	0.0171339	Co-expression	Toedter-Baribaud-2011
CNN1	DES	0.0216837	Co-expression	Toedter-Baribaud-2011
CNN1	DMD	0.0171777	Co-expression	Toedter-Baribaud-2011
CNN1	DTNA	0.0157665	Co-expression	Toedter-Baribaud-2011
CNN1	KCNH2	0.019829	Co-expression	Toedter-Baribaud-2011
CNN1	KCNMA1	0.0184859	Co-expression	Toedter-Baribaud-2011
CNN1	LMOD1	0.0172341	Co-expression	Toedter-Baribaud-2011
CNN1	MYH11	0.0215644	Co-expression	Toedter-Baribaud-2011
CNN1	MYOCD	0.0106289	Co-expression	Toedter-Baribaud-2011
CNN1	PPP1R12B	0.0179396	Co-expression	Toedter-Baribaud-2011
CNN1	SLMAP	0.0171996	Co-expression	Toedter-Baribaud-2011
CRYAB	DMD	0.0136906	Co-expression	Toedter-Baribaud-2011
CRYAB	DTNA	0.0117949	Co-expression	Toedter-Baribaud-2011
CRYAB	MYL9	0.00427597	Co-expression	Toedter-Baribaud-2011
CRYAB	MYOT	0.00469216	Co-expression	Toedter-Baribaud-2011
CRYAB	TMOD1	0.0169099	Co-expression	Toedter-Baribaud-2011
CRYAB	TPM2	0.0176375	Co-expression	Toedter-Baribaud-2011
DES	KCNH2	0.053458	Co-expression	Toedter-Baribaud-2011
DES	MYOCD	0.0242013	Co-expression	Toedter-Baribaud-2011
KCNH2	MYOCD	0.0242136	Co-expression	Toedter-Baribaud-2011
KCNMA1	MYOCD	0.0263207	Co-expression	Toedter-Baribaud-2011
LMOD1	DES	0.0364783	Co-expression	Toedter-Baribaud-2011
LMOD1	KCNH2	0.0366523	Co-expression	Toedter-Baribaud-2011
LMOD1	MYOCD	0.0170853	Co-expression	Toedter-Baribaud-2011
LMOD1	PPP1R12B	0.0351101	Co-expression	Toedter-Baribaud-2011
MYH11	DES	0.0512775	Co-expression	Toedter-Baribaud-2011
MYH11	LMOD1	0.038068	Co-expression	Toedter-Baribaud-2011
MYH11	MYOCD	0.0244891	Co-expression	Toedter-Baribaud-2011
MYL9	CASQ2	0.0117467	Co-expression	Toedter-Baribaud-2011
MYL9	CNN1	0.00684817	Co-expression	Toedter-Baribaud-2011
MYL9	DES	0.0160905	Co-expression	Toedter-Baribaud-2011
MYL9	DMD	0.0130666	Co-expression	Toedter-Baribaud-2011
MYL9	KCNH2	0.0166819	Co-expression	Toedter-Baribaud-2011
MYL9	LMOD1	0.0125528	Co-expression	Toedter-Baribaud-2011
MYL9	MYH11	0.0168203	Co-expression	Toedter-Baribaud-2011
MYL9	MYOCD	0.00577516	Co-expression	Toedter-Baribaud-2011
MYL9	RYR2	0.0139715	Co-expression	Toedter-Baribaud-2011
MYL9	SLMAP	0.0137264	Co-expression	Toedter-Baribaud-2011
MYL9	TPM2	0.016213	Co-expression	Toedter-Baribaud-2011
MYOT	DMD	0.0191967	Co-expression	Toedter-Baribaud-2011
MYOT	DTNA	0.0139724	Co-expression	Toedter-Baribaud-2011
PPP1R12B	MYOCD	0.0273266	Co-expression	Toedter-Baribaud-2011
RYR2	CNN1	0.0182131	Co-expression	Toedter-Baribaud-2011
ACTA2	CNN1	0.191101	Co-expression	Wang-Maris-2006
ACTA2	ITGA1	0.132633	Co-expression	Wang-Maris-2006
ACTA2	MYH11	0.162921	Co-expression	Wang-Maris-2006
ACTA2	MYL9	0.103729	Co-expression	Wang-Maris-2006
ACTA2	SULF1	0.118154	Co-expression	Wang-Maris-2006
ACTA2	TPM1	0.130239	Co-expression	Wang-Maris-2006
ACTA2	TPM2	0.159628	Co-expression	Wang-Maris-2006
ACTC1	CASQ2	0.233715	Co-expression	Wang-Maris-2006
ACTC1	DES	0.231945	Co-expression	Wang-Maris-2006
ACTC1	MYH6	0.210265	Co-expression	Wang-Maris-2006
ACTC1	MYL3	0.122105	Co-expression	Wang-Maris-2006
ACTC1	MYL4	0.170623	Co-expression	Wang-Maris-2006
ACTC1	TNNC1	0.235079	Co-expression	Wang-Maris-2006
ACTC1	TNNI1	0.23569	Co-expression	Wang-Maris-2006
ACTC1	TPM2	0.115974	Co-expression	Wang-Maris-2006
ACTC1	TTN	0.235492	Co-expression	Wang-Maris-2006
CASQ2	DES	0.238178	Co-expression	Wang-Maris-2006
CASQ2	MYH6	0.193109	Co-expression	Wang-Maris-2006
CASQ2	MYL4	0.144002	Co-expression	Wang-Maris-2006
CASQ2	TNNC1	0.238211	Co-expression	Wang-Maris-2006
CASQ2	TNNI1	0.235256	Co-expression	Wang-Maris-2006
CASQ2	TTN	0.233993	Co-expression	Wang-Maris-2006
CAV1	EDNRA	0.0490628	Co-expression	Wang-Maris-2006
CAV1	MYOF	0.0287874	Co-expression	Wang-Maris-2006
CAV1	TPM1	0.0628783	Co-expression	Wang-Maris-2006
CKMT2	ACTC1	0.215501	Co-expression	Wang-Maris-2006
CKMT2	CASQ2	0.233454	Co-expression	Wang-Maris-2006
CKMT2	DES	0.246065	Co-expression	Wang-Maris-2006
CKMT2	MYH6	0.177409	Co-expression	Wang-Maris-2006
CKMT2	MYH7	0.223513	Co-expression	Wang-Maris-2006
CKMT2	TNNC1	0.231084	Co-expression	Wang-Maris-2006
CKMT2	TNNI1	0.215779	Co-expression	Wang-Maris-2006
CKMT2	TTN	0.212005	Co-expression	Wang-Maris-2006
CNN1	MYH11	0.252346	Co-expression	Wang-Maris-2006
CNN1	MYOF	0.064157	Co-expression	Wang-Maris-2006
CNN1	SULF1	0.126426	Co-expression	Wang-Maris-2006
CRYAB	DMD	0.132865	Co-expression	Wang-Maris-2006
DES	MYH6	0.176455	Co-expression	Wang-Maris-2006
DES	TNNI1	0.229345	Co-expression	Wang-Maris-2006
DES	TPM2	0.147553	Co-expression	Wang-Maris-2006
DES	TTN	0.224301	Co-expression	Wang-Maris-2006
EDNRA	MYOF	0.0346646	Co-expression	Wang-Maris-2006
MYBPC3	TCAP	0.104063	Co-expression	Wang-Maris-2006
MYH11	SULF1	0.137211	Co-expression	Wang-Maris-2006
MYH6	MYL4	0.208043	Co-expression	Wang-Maris-2006
MYH7	ACTC1	0.23462	Co-expression	Wang-Maris-2006
MYH7	CASQ2	0.238443	Co-expression	Wang-Maris-2006
MYH7	DES	0.228075	Co-expression	Wang-Maris-2006
MYH7	HRC	0.0833536	Co-expression	Wang-Maris-2006
MYH7	MYH6	0.207193	Co-expression	Wang-Maris-2006
MYH7	MYL3	0.128679	Co-expression	Wang-Maris-2006
MYH7	MYL4	0.157481	Co-expression	Wang-Maris-2006
MYH7	TNNC1	0.237949	Co-expression	Wang-Maris-2006
MYH7	TNNI1	0.235243	Co-expression	Wang-Maris-2006
MYH7	TTN	0.236049	Co-expression	Wang-Maris-2006
MYL2	ACTC1	0.231865	Co-expression	Wang-Maris-2006
MYL2	CASQ2	0.227037	Co-expression	Wang-Maris-2006
MYL2	CKMT2	0.199927	Co-expression	Wang-Maris-2006
MYL2	DES	0.213221	Co-expression	Wang-Maris-2006
MYL2	HRC	0.0805826	Co-expression	Wang-Maris-2006
MYL2	MYH6	0.21491	Co-expression	Wang-Maris-2006
MYL2	MYH7	0.230774	Co-expression	Wang-Maris-2006
MYL2	MYL3	0.12546	Co-expression	Wang-Maris-2006
MYL2	MYL4	0.177094	Co-expression	Wang-Maris-2006
MYL2	TNNC1	0.229006	Co-expression	Wang-Maris-2006
MYL2	TNNI1	0.232547	Co-expression	Wang-Maris-2006
MYL2	TTN	0.232572	Co-expression	Wang-Maris-2006
MYL3	MYH6	0.152378	Co-expression	Wang-Maris-2006
MYL9	CNN1	0.113583	Co-expression	Wang-Maris-2006
MYL9	MYH11	0.107634	Co-expression	Wang-Maris-2006
MYL9	MYOF	0.0360286	Co-expression	Wang-Maris-2006
MYL9	SULF1	0.0749839	Co-expression	Wang-Maris-2006
MYL9	TPM1	0.0787085	Co-expression	Wang-Maris-2006
MYL9	TPM2	0.0907606	Co-expression	Wang-Maris-2006
MYOF	ITGA1	0.0452908	Co-expression	Wang-Maris-2006
MYOF	SULF1	0.0467039	Co-expression	Wang-Maris-2006
MYOF	TPM1	0.0497584	Co-expression	Wang-Maris-2006
MYOF	TPM2	0.0524319	Co-expression	Wang-Maris-2006
SMAD7	MYL9	0.087391	Co-expression	Wang-Maris-2006
SMAD7	MYOF	0.0572818	Co-expression	Wang-Maris-2006
SMAD7	SULF1	0.127121	Co-expression	Wang-Maris-2006
SULF1	ITGA1	0.0944744	Co-expression	Wang-Maris-2006
SULF1	TPM2	0.107666	Co-expression	Wang-Maris-2006
TNNC1	DES	0.233263	Co-expression	Wang-Maris-2006
TNNC1	HRC	0.0796624	Co-expression	Wang-Maris-2006
TNNC1	MYH6	0.199427	Co-expression	Wang-Maris-2006
TNNC1	MYL4	0.150081	Co-expression	Wang-Maris-2006
TNNC1	TNNI1	0.23565	Co-expression	Wang-Maris-2006
TNNC1	TPM2	0.112337	Co-expression	Wang-Maris-2006
TNNC1	TTN	0.233906	Co-expression	Wang-Maris-2006
TNNI1	MYH6	0.2072	Co-expression	Wang-Maris-2006
TNNI1	MYL4	0.153471	Co-expression	Wang-Maris-2006
TNNI1	TPM2	0.107719	Co-expression	Wang-Maris-2006
TPM1	SULF1	0.101537	Co-expression	Wang-Maris-2006
TTN	MYH6	0.214162	Co-expression	Wang-Maris-2006
TTN	MYL4	0.171478	Co-expression	Wang-Maris-2006
TTN	TNNI1	0.235038	Co-expression	Wang-Maris-2006
TTN	TPM2	0.109116	Co-expression	Wang-Maris-2006
ACTA1	DES	0.0149358	Co-expression	Wu-Garvey-2007
ACTA1	MYH7	0.0118253	Co-expression	Wu-Garvey-2007
ACTA1	MYL2	0.0110967	Co-expression	Wu-Garvey-2007
ACTA1	MYL3	0.033396	Co-expression	Wu-Garvey-2007
ACTA1	TCAP	0.0158697	Co-expression	Wu-Garvey-2007
ACTA1	TNNC1	0.0115938	Co-expression	Wu-Garvey-2007
ACTA1	TNNI1	0.0160441	Co-expression	Wu-Garvey-2007
ACTA1	TPM2	0.0350994	Co-expression	Wu-Garvey-2007
ACTA1	TPM3	0.0250489	Co-expression	Wu-Garvey-2007
ACTA1	TTN	0.0207925	Co-expression	Wu-Garvey-2007
ACTA2	MYH11	0.12995	Co-expression	Wu-Garvey-2007
ACTA2	MYL9	0.128766	Co-expression	Wu-Garvey-2007
ACTC1	CASQ2	0.0770166	Co-expression	Wu-Garvey-2007
ACTN2	CASQ2	0.0750888	Co-expression	Wu-Garvey-2007
CASQ2	DMD	0.0340597	Co-expression	Wu-Garvey-2007
CAV1	DMD	0.0353383	Co-expression	Wu-Garvey-2007
CKMT2	PGAM2	0.0600686	Co-expression	Wu-Garvey-2007
CNN1	MYH11	0.102424	Co-expression	Wu-Garvey-2007
CRYAB	ACTA1	0.025905	Co-expression	Wu-Garvey-2007
CRYAB	DES	0.0361062	Co-expression	Wu-Garvey-2007
CRYAB	MYH7	0.0256463	Co-expression	Wu-Garvey-2007
CRYAB	MYL2	0.0244148	Co-expression	Wu-Garvey-2007
CRYAB	TCAP	0.0356708	Co-expression	Wu-Garvey-2007
CRYAB	TNNC1	0.0261905	Co-expression	Wu-Garvey-2007
CRYAB	TPM2	0.0801329	Co-expression	Wu-Garvey-2007
DES	MYH6	0.0387463	Co-expression	Wu-Garvey-2007
DES	TPM2	0.047571	Co-expression	Wu-Garvey-2007
DES	TPM3	0.0328332	Co-expression	Wu-Garvey-2007
DES	TTN	0.027858	Co-expression	Wu-Garvey-2007
DMD	SSPN	0.0445851	Co-expression	Wu-Garvey-2007
EDN3	SLC8A1	0.0813012	Co-expression	Wu-Garvey-2007
HRC	DES	0.0243521	Co-expression	Wu-Garvey-2007
HRC	MYH6	0.0503449	Co-expression	Wu-Garvey-2007
MEF2A	TMOD1	0.0318355	Co-expression	Wu-Garvey-2007
MEF2A	TPM1	0.0369494	Co-expression	Wu-Garvey-2007
MYH6	TPM3	0.0672243	Co-expression	Wu-Garvey-2007
MYH7	DES	0.0148139	Co-expression	Wu-Garvey-2007
MYH7	MYL3	0.0335689	Co-expression	Wu-Garvey-2007
MYH7	TCAP	0.0158669	Co-expression	Wu-Garvey-2007
MYH7	TNNC1	0.0116543	Co-expression	Wu-Garvey-2007
MYH7	TNNI1	0.0161981	Co-expression	Wu-Garvey-2007
MYH7	TPM2	0.0350707	Co-expression	Wu-Garvey-2007
MYH7	TPM3	0.0253825	Co-expression	Wu-Garvey-2007
MYH7	TTN	0.0206474	Co-expression	Wu-Garvey-2007
MYL2	MYH7	0.0111365	Co-expression	Wu-Garvey-2007
MYL2	MYL3	0.0326732	Co-expression	Wu-Garvey-2007
MYL2	TCAP	0.0148561	Co-expression	Wu-Garvey-2007
MYL2	TNNC1	0.0111333	Co-expression	Wu-Garvey-2007
MYL2	TNNI1	0.0156027	Co-expression	Wu-Garvey-2007
MYL2	TPM2	0.032604	Co-expression	Wu-Garvey-2007
MYL2	TPM3	0.0241613	Co-expression	Wu-Garvey-2007
MYL2	TTN	0.0190825	Co-expression	Wu-Garvey-2007
MYL3	TPM3	0.0759509	Co-expression	Wu-Garvey-2007
MYL7	MYH11	0.0704187	Co-expression	Wu-Garvey-2007
MYL9	MYH11	0.123519	Co-expression	Wu-Garvey-2007
NKX2-5	CNN1	0.0593276	Co-expression	Wu-Garvey-2007
NKX2-5	MYL4	0.0680405	Co-expression	Wu-Garvey-2007
NKX2-5	TNNT2	0.0587194	Co-expression	Wu-Garvey-2007
SGCA	HRC	0.0430644	Co-expression	Wu-Garvey-2007
SGCA	TMOD1	0.0748674	Co-expression	Wu-Garvey-2007
SNTA1	DES	0.0335776	Co-expression	Wu-Garvey-2007
SNTA1	HRC	0.041354	Co-expression	Wu-Garvey-2007
TCAP	DES	0.0211063	Co-expression	Wu-Garvey-2007
TCAP	MYH6	0.0372053	Co-expression	Wu-Garvey-2007
TCAP	TNNI1	0.0216353	Co-expression	Wu-Garvey-2007
TCAP	TPM2	0.0474187	Co-expression	Wu-Garvey-2007
TCAP	TPM3	0.0358576	Co-expression	Wu-Garvey-2007
TCAP	TTN	0.0298716	Co-expression	Wu-Garvey-2007
TNNC1	DES	0.0149078	Co-expression	Wu-Garvey-2007
TNNC1	MYL3	0.0356625	Co-expression	Wu-Garvey-2007
TNNC1	TCAP	0.0155033	Co-expression	Wu-Garvey-2007
TNNC1	TNNI1	0.0168485	Co-expression	Wu-Garvey-2007
TNNC1	TPM2	0.0348292	Co-expression	Wu-Garvey-2007
TNNC1	TPM3	0.0255885	Co-expression	Wu-Garvey-2007
TNNI1	MYL3	0.051131	Co-expression	Wu-Garvey-2007
TNNI1	TPM3	0.0369529	Co-expression	Wu-Garvey-2007
TTN	TPM3	0.0464177	Co-expression	Wu-Garvey-2007
ACTA2	CNN1	0.0673157	Co-localization	Johnson-Shoemaker-2003
ACTA2	LMOD1	0.0583981	Co-localization	Johnson-Shoemaker-2003
ACTA2	MYH11	0.0631376	Co-localization	Johnson-Shoemaker-2003
ACTA2	MYL9	0.0647532	Co-localization	Johnson-Shoemaker-2003
ACTA2	TPM2	0.0794329	Co-localization	Johnson-Shoemaker-2003
ACTN2	CASQ2	0.0436218	Co-localization	Johnson-Shoemaker-2003
ACTN2	CKMT2	0.058236	Co-localization	Johnson-Shoemaker-2003
ACTN2	CRYAB	0.0468101	Co-localization	Johnson-Shoemaker-2003
ACTN2	DES	0.0513078	Co-localization	Johnson-Shoemaker-2003
ACTN2	DMD	0.0937204	Co-localization	Johnson-Shoemaker-2003
ACTN2	KBTBD10	0.0280398	Co-localization	Johnson-Shoemaker-2003
ACTN2	MEF2A	0.0696338	Co-localization	Johnson-Shoemaker-2003
ACTN2	MYH7	0.0508302	Co-localization	Johnson-Shoemaker-2003
ACTN2	MYL2	0.0480459	Co-localization	Johnson-Shoemaker-2003
ACTN2	MYOT	0.029398	Co-localization	Johnson-Shoemaker-2003
ACTN2	PPP1R12B	0.0954178	Co-localization	Johnson-Shoemaker-2003
ACTN2	SGCA	0.109011	Co-localization	Johnson-Shoemaker-2003
ACTN2	SMPX	0.0273733	Co-localization	Johnson-Shoemaker-2003
ACTN2	SNTA1	0.100828	Co-localization	Johnson-Shoemaker-2003
ACTN2	TMOD1	0.0517972	Co-localization	Johnson-Shoemaker-2003
ACTN2	TNNC1	0.0474785	Co-localization	Johnson-Shoemaker-2003
ACTN2	TPM1	0.0660886	Co-localization	Johnson-Shoemaker-2003
ACTN2	TRDN	0.0292662	Co-localization	Johnson-Shoemaker-2003
ACTN2	TTN	0.0331026	Co-localization	Johnson-Shoemaker-2003
CASQ2	DES	0.0668188	Co-localization	Johnson-Shoemaker-2003
CASQ2	HRC	0.0632663	Co-localization	Johnson-Shoemaker-2003
CASQ2	MYL4	0.103292	Co-localization	Johnson-Shoemaker-2003
CASQ2	PPP1R12B	0.117844	Co-localization	Johnson-Shoemaker-2003
CASQ2	SLC8A1	0.0838209	Co-localization	Johnson-Shoemaker-2003
CASQ2	TMOD1	0.0546943	Co-localization	Johnson-Shoemaker-2003
CASQ2	TNNC1	0.0500671	Co-localization	Johnson-Shoemaker-2003
CASQ2	TNNI3	0.0696596	Co-localization	Johnson-Shoemaker-2003
CASQ2	TNNT2	0.0665018	Co-localization	Johnson-Shoemaker-2003
CASQ2	TPM1	0.0884188	Co-localization	Johnson-Shoemaker-2003
CAV1	EDN1	0.0610282	Co-localization	Johnson-Shoemaker-2003
CKMT2	CASQ2	0.0669216	Co-localization	Johnson-Shoemaker-2003
CKMT2	HRC	0.0680622	Co-localization	Johnson-Shoemaker-2003
CKMT2	MYH7	0.0670974	Co-localization	Johnson-Shoemaker-2003
CKMT2	MYL4	0.115558	Co-localization	Johnson-Shoemaker-2003
CKMT2	PPP1R12B	0.13763	Co-localization	Johnson-Shoemaker-2003
CKMT2	RYR2	0.0749184	Co-localization	Johnson-Shoemaker-2003
CKMT2	TMOD1	0.0690831	Co-localization	Johnson-Shoemaker-2003
CKMT2	TNNC1	0.0631641	Co-localization	Johnson-Shoemaker-2003
CKMT2	TNNI3	0.0704917	Co-localization	Johnson-Shoemaker-2003
CKMT2	TNNT2	0.0677417	Co-localization	Johnson-Shoemaker-2003
CKMT2	TPM1	0.0952405	Co-localization	Johnson-Shoemaker-2003
CNN1	DES	0.0631168	Co-localization	Johnson-Shoemaker-2003
CNN1	KCNH2	0.0802545	Co-localization	Johnson-Shoemaker-2003
CNN1	KCNMA1	0.0767721	Co-localization	Johnson-Shoemaker-2003
CNN1	LMOD1	0.0463901	Co-localization	Johnson-Shoemaker-2003
CNN1	MYH11	0.0481944	Co-localization	Johnson-Shoemaker-2003
CNN1	SLMAP	0.0912606	Co-localization	Johnson-Shoemaker-2003
CNN1	TPM2	0.056578	Co-localization	Johnson-Shoemaker-2003
CRYAB	CAMK2D	0.111292	Co-localization	Johnson-Shoemaker-2003
CRYAB	CASQ2	0.0548793	Co-localization	Johnson-Shoemaker-2003
CRYAB	CKMT2	0.068235	Co-localization	Johnson-Shoemaker-2003
CRYAB	HRC	0.0560122	Co-localization	Johnson-Shoemaker-2003
CRYAB	MEF2A	0.106396	Co-localization	Johnson-Shoemaker-2003
CRYAB	MYH7	0.0530395	Co-localization	Johnson-Shoemaker-2003
CRYAB	MYL2	0.054688	Co-localization	Johnson-Shoemaker-2003
CRYAB	PPP1R12B	0.120982	Co-localization	Johnson-Shoemaker-2003
CRYAB	RYR2	0.066966	Co-localization	Johnson-Shoemaker-2003
CRYAB	SLC8A1	0.0991106	Co-localization	Johnson-Shoemaker-2003
CRYAB	TMOD1	0.0580184	Co-localization	Johnson-Shoemaker-2003
CRYAB	TNNC1	0.0497539	Co-localization	Johnson-Shoemaker-2003
DES	DMD	0.152034	Co-localization	Johnson-Shoemaker-2003
DES	SLMAP	0.138458	Co-localization	Johnson-Shoemaker-2003
DES	SSPN	0.111667	Co-localization	Johnson-Shoemaker-2003
DES	TMOD1	0.0615574	Co-localization	Johnson-Shoemaker-2003
DES	TPM1	0.149142	Co-localization	Johnson-Shoemaker-2003
DES	TPM2	0.0921461	Co-localization	Johnson-Shoemaker-2003
DMD	SSPN	0.1653	Co-localization	Johnson-Shoemaker-2003
DMD	TRDN	0.0618995	Co-localization	Johnson-Shoemaker-2003
HRC	MYL4	0.122934	Co-localization	Johnson-Shoemaker-2003
HRC	PPP1R12B	0.117642	Co-localization	Johnson-Shoemaker-2003
HRC	SLC8A1	0.103772	Co-localization	Johnson-Shoemaker-2003
HRC	TMOD1	0.0530563	Co-localization	Johnson-Shoemaker-2003
HRC	TNNT2	0.0819744	Co-localization	Johnson-Shoemaker-2003
HRC	TPM1	0.0872258	Co-localization	Johnson-Shoemaker-2003
KBTBD10	DMD	0.0597843	Co-localization	Johnson-Shoemaker-2003
KBTBD10	SMPX	0.0205942	Co-localization	Johnson-Shoemaker-2003
KBTBD10	TRDN	0.02248	Co-localization	Johnson-Shoemaker-2003
KCNMA1	SLMAP	0.150817	Co-localization	Johnson-Shoemaker-2003
KCNMA1	TPM2	0.0730763	Co-localization	Johnson-Shoemaker-2003
LMOD1	DES	0.0543173	Co-localization	Johnson-Shoemaker-2003
LMOD1	KCNH2	0.0682359	Co-localization	Johnson-Shoemaker-2003
LMOD1	KCNMA1	0.0626357	Co-localization	Johnson-Shoemaker-2003
LMOD1	MYOF	0.0464773	Co-localization	Johnson-Shoemaker-2003
LMOD1	SLMAP	0.0850351	Co-localization	Johnson-Shoemaker-2003
LMOD1	SSPN	0.0630161	Co-localization	Johnson-Shoemaker-2003
LMOD1	TPM2	0.0503346	Co-localization	Johnson-Shoemaker-2003
MEF2A	CAMK2D	0.234132	Co-localization	Johnson-Shoemaker-2003
MEF2A	PPP1R12B	0.20009	Co-localization	Johnson-Shoemaker-2003
MEF2A	SLC8A1	0.174214	Co-localization	Johnson-Shoemaker-2003
MEF2A	TMOD1	0.0890789	Co-localization	Johnson-Shoemaker-2003
MYBPC3	CASQ2	0.0781899	Co-localization	Johnson-Shoemaker-2003
MYBPC3	CKMT2	0.0775988	Co-localization	Johnson-Shoemaker-2003
MYBPC3	HRC	0.0974166	Co-localization	Johnson-Shoemaker-2003
MYBPC3	MYL2	0.0680384	Co-localization	Johnson-Shoemaker-2003
MYBPC3	MYL4	0.160842	Co-localization	Johnson-Shoemaker-2003
MYBPC3	MYL7	0.127492	Co-localization	Johnson-Shoemaker-2003
MYBPC3	RYR2	0.12709	Co-localization	Johnson-Shoemaker-2003
MYBPC3	SLC8A1	0.142919	Co-localization	Johnson-Shoemaker-2003
MYBPC3	TNNI3	0.119434	Co-localization	Johnson-Shoemaker-2003
MYBPC3	TNNT2	0.112698	Co-localization	Johnson-Shoemaker-2003
MYH11	DES	0.0567905	Co-localization	Johnson-Shoemaker-2003
MYH11	KCNMA1	0.0585585	Co-localization	Johnson-Shoemaker-2003
MYH11	LMOD1	0.0410458	Co-localization	Johnson-Shoemaker-2003
MYH11	SLMAP	0.0769303	Co-localization	Johnson-Shoemaker-2003
MYH11	TPM2	0.0529711	Co-localization	Johnson-Shoemaker-2003
MYH7	CASQ2	0.0527802	Co-localization	Johnson-Shoemaker-2003
MYH7	DES	0.0582313	Co-localization	Johnson-Shoemaker-2003
MYH7	HRC	0.050854	Co-localization	Johnson-Shoemaker-2003
MYH7	PPP1R12B	0.110371	Co-localization	Johnson-Shoemaker-2003
MYH7	SMPX	0.0274568	Co-localization	Johnson-Shoemaker-2003
MYH7	TMOD1	0.0575832	Co-localization	Johnson-Shoemaker-2003
MYH7	TNNC1	0.0534113	Co-localization	Johnson-Shoemaker-2003
MYH7	TPM1	0.0779444	Co-localization	Johnson-Shoemaker-2003
MYH7	TTN	0.0344009	Co-localization	Johnson-Shoemaker-2003
MYL2	CASQ2	0.0564124	Co-localization	Johnson-Shoemaker-2003
MYL2	CKMT2	0.0683437	Co-localization	Johnson-Shoemaker-2003
MYL2	DES	0.0591996	Co-localization	Johnson-Shoemaker-2003
MYL2	HRC	0.0587528	Co-localization	Johnson-Shoemaker-2003
MYL2	MYH7	0.0559822	Co-localization	Johnson-Shoemaker-2003
MYL2	MYL4	0.0993289	Co-localization	Johnson-Shoemaker-2003
MYL2	PPP1R12B	0.111764	Co-localization	Johnson-Shoemaker-2003
MYL2	RYR2	0.0651817	Co-localization	Johnson-Shoemaker-2003
MYL2	TMOD1	0.0551177	Co-localization	Johnson-Shoemaker-2003
MYL2	TNNC1	0.0533391	Co-localization	Johnson-Shoemaker-2003
MYL2	TNNI3	0.0620996	Co-localization	Johnson-Shoemaker-2003
MYL2	TNNT2	0.0594327	Co-localization	Johnson-Shoemaker-2003
MYL2	TPM1	0.0800093	Co-localization	Johnson-Shoemaker-2003
MYL7	CASQ2	0.0738716	Co-localization	Johnson-Shoemaker-2003
MYL7	CKMT2	0.0747885	Co-localization	Johnson-Shoemaker-2003
MYL7	HRC	0.0919073	Co-localization	Johnson-Shoemaker-2003
MYL7	MYL2	0.0663685	Co-localization	Johnson-Shoemaker-2003
MYL7	MYL4	0.155732	Co-localization	Johnson-Shoemaker-2003
MYL7	RYR2	0.120992	Co-localization	Johnson-Shoemaker-2003
MYL7	SLC8A1	0.134604	Co-localization	Johnson-Shoemaker-2003
MYL7	TNNI3	0.113044	Co-localization	Johnson-Shoemaker-2003
MYL7	TNNT2	0.106721	Co-localization	Johnson-Shoemaker-2003
MYL9	CNN1	0.051052	Co-localization	Johnson-Shoemaker-2003
MYL9	DES	0.0625362	Co-localization	Johnson-Shoemaker-2003
MYL9	KCNH2	0.0756041	Co-localization	Johnson-Shoemaker-2003
MYL9	KCNMA1	0.0626557	Co-localization	Johnson-Shoemaker-2003
MYL9	LMOD1	0.0452668	Co-localization	Johnson-Shoemaker-2003
MYL9	MYH11	0.0459045	Co-localization	Johnson-Shoemaker-2003
MYL9	SLMAP	0.0967534	Co-localization	Johnson-Shoemaker-2003
MYL9	TPM2	0.0564195	Co-localization	Johnson-Shoemaker-2003
MYOT	DMD	0.0633807	Co-localization	Johnson-Shoemaker-2003
MYOT	KBTBD10	0.0233386	Co-localization	Johnson-Shoemaker-2003
MYOT	SMPX	0.0217244	Co-localization	Johnson-Shoemaker-2003
MYOT	TRDN	0.0237736	Co-localization	Johnson-Shoemaker-2003
NKX2-5	MYL4	0.1977	Co-localization	Johnson-Shoemaker-2003
RYR2	CASQ2	0.0730293	Co-localization	Johnson-Shoemaker-2003
RYR2	HRC	0.0917611	Co-localization	Johnson-Shoemaker-2003
RYR2	MYL4	0.159431	Co-localization	Johnson-Shoemaker-2003
RYR2	SLC8A1	0.147744	Co-localization	Johnson-Shoemaker-2003
RYR2	TNNI3	0.113692	Co-localization	Johnson-Shoemaker-2003
RYR2	TNNT2	0.107227	Co-localization	Johnson-Shoemaker-2003
SGCA	KBTBD10	0.0771531	Co-localization	Johnson-Shoemaker-2003
SGCA	MYOT	0.0806533	Co-localization	Johnson-Shoemaker-2003
SGCA	SMPX	0.0739812	Co-localization	Johnson-Shoemaker-2003
SGCA	TRDN	0.0788505	Co-localization	Johnson-Shoemaker-2003
SGCA	TTN	0.0850915	Co-localization	Johnson-Shoemaker-2003
SLC8A1	CAMK2D	0.195816	Co-localization	Johnson-Shoemaker-2003
SMPX	DMD	0.0593643	Co-localization	Johnson-Shoemaker-2003
SMPX	SSPN	0.0370224	Co-localization	Johnson-Shoemaker-2003
SMPX	TRDN	0.020998	Co-localization	Johnson-Shoemaker-2003
SNTA1	KBTBD10	0.0689452	Co-localization	Johnson-Shoemaker-2003
SNTA1	MYOT	0.0730319	Co-localization	Johnson-Shoemaker-2003
SNTA1	SMPX	0.0666003	Co-localization	Johnson-Shoemaker-2003
SNTA1	TRDN	0.0711738	Co-localization	Johnson-Shoemaker-2003
SNTA1	TTN	0.0768391	Co-localization	Johnson-Shoemaker-2003
TMOD1	DMD	0.110266	Co-localization	Johnson-Shoemaker-2003
TMOD1	MYL4	0.104332	Co-localization	Johnson-Shoemaker-2003
TMOD1	PPP1R12B	0.120296	Co-localization	Johnson-Shoemaker-2003
TMOD1	SMPX	0.0278073	Co-localization	Johnson-Shoemaker-2003
TMOD1	TPM1	0.0838973	Co-localization	Johnson-Shoemaker-2003
TMOD1	TTN	0.0348246	Co-localization	Johnson-Shoemaker-2003
TNNC1	DES	0.0558624	Co-localization	Johnson-Shoemaker-2003
TNNC1	DMD	0.0921917	Co-localization	Johnson-Shoemaker-2003
TNNC1	HRC	0.0487878	Co-localization	Johnson-Shoemaker-2003
TNNC1	MYL4	0.0822048	Co-localization	Johnson-Shoemaker-2003
TNNC1	PPP1R12B	0.103549	Co-localization	Johnson-Shoemaker-2003
TNNC1	TMOD1	0.0535865	Co-localization	Johnson-Shoemaker-2003
TNNC1	TPM1	0.0740693	Co-localization	Johnson-Shoemaker-2003
TNNC1	TTN	0.0316662	Co-localization	Johnson-Shoemaker-2003
TNNI3	HRC	0.0865904	Co-localization	Johnson-Shoemaker-2003
TNNI3	MYL4	0.146559	Co-localization	Johnson-Shoemaker-2003
TNNI3	SLC8A1	0.129243	Co-localization	Johnson-Shoemaker-2003
TNNI3	TNNT2	0.100486	Co-localization	Johnson-Shoemaker-2003
TNNT2	MYL4	0.137368	Co-localization	Johnson-Shoemaker-2003
TNNT2	PPP1R12B	0.118743	Co-localization	Johnson-Shoemaker-2003
TNNT2	SLC8A1	0.12265	Co-localization	Johnson-Shoemaker-2003
TNNT2	TPM1	0.0866311	Co-localization	Johnson-Shoemaker-2003
TPM1	DMD	0.170291	Co-localization	Johnson-Shoemaker-2003
TPM1	PPP1R12B	0.177212	Co-localization	Johnson-Shoemaker-2003
TPM1	SLMAP	0.138409	Co-localization	Johnson-Shoemaker-2003
TPM1	TPM2	0.0830056	Co-localization	Johnson-Shoemaker-2003
TPM2	SLMAP	0.108094	Co-localization	Johnson-Shoemaker-2003
TPM2	SSPN	0.0829997	Co-localization	Johnson-Shoemaker-2003
TTN	DMD	0.0687674	Co-localization	Johnson-Shoemaker-2003
TTN	KBTBD10	0.0228972	Co-localization	Johnson-Shoemaker-2003
TTN	MYOT	0.0239976	Co-localization	Johnson-Shoemaker-2003
TTN	SMPX	0.0218538	Co-localization	Johnson-Shoemaker-2003
TTN	TRDN	0.0235155	Co-localization	Johnson-Shoemaker-2003
ACTA1	HRC	0.0945797	Co-localization	Schadt-Shoemaker-2004
ACTA1	PGAM2	0.103459	Co-localization	Schadt-Shoemaker-2004
ACTA1	SGCA	0.142367	Co-localization	Schadt-Shoemaker-2004
ACTA2	DES	0.0787451	Co-localization	Schadt-Shoemaker-2004
ACTA2	EDN3	0.0706307	Co-localization	Schadt-Shoemaker-2004
ACTA2	EDNRA	0.097622	Co-localization	Schadt-Shoemaker-2004
ACTA2	TPM1	0.102559	Co-localization	Schadt-Shoemaker-2004
ACTN2	CAMK2D	0.109251	Co-localization	Schadt-Shoemaker-2004
ACTN2	CASQ2	0.10509	Co-localization	Schadt-Shoemaker-2004
ACTN2	CKMT2	0.115574	Co-localization	Schadt-Shoemaker-2004
ACTN2	CRYAB	0.0947673	Co-localization	Schadt-Shoemaker-2004
ACTN2	HRC	0.111632	Co-localization	Schadt-Shoemaker-2004
ACTN2	MYBPC3	0.100528	Co-localization	Schadt-Shoemaker-2004
ACTN2	MYH7	0.112911	Co-localization	Schadt-Shoemaker-2004
ACTN2	MYL2	0.110504	Co-localization	Schadt-Shoemaker-2004
ACTN2	PGAM2	0.113051	Co-localization	Schadt-Shoemaker-2004
ACTN2	SGCA	0.115752	Co-localization	Schadt-Shoemaker-2004
ACTN2	TNNI3	0.128838	Co-localization	Schadt-Shoemaker-2004
ACTN2	TNNT2	0.117417	Co-localization	Schadt-Shoemaker-2004
CASQ2	DES	0.144088	Co-localization	Schadt-Shoemaker-2004
CASQ2	SGCA	0.118894	Co-localization	Schadt-Shoemaker-2004
CASQ2	TPM1	0.130319	Co-localization	Schadt-Shoemaker-2004
CAV1	ACTA2	0.0767003	Co-localization	Schadt-Shoemaker-2004
CAV1	CASQ2	0.100635	Co-localization	Schadt-Shoemaker-2004
CAV1	DES	0.12516	Co-localization	Schadt-Shoemaker-2004
CAV1	EDN1	0.118937	Co-localization	Schadt-Shoemaker-2004
CAV1	EDN3	0.126328	Co-localization	Schadt-Shoemaker-2004
CAV1	TPM1	0.172978	Co-localization	Schadt-Shoemaker-2004
CKMT2	CASQ2	0.087758	Co-localization	Schadt-Shoemaker-2004
CKMT2	HRC	0.124179	Co-localization	Schadt-Shoemaker-2004
CKMT2	MYH7	0.125288	Co-localization	Schadt-Shoemaker-2004
CKMT2	MYL3	0.0978065	Co-localization	Schadt-Shoemaker-2004
CKMT2	PGAM2	0.0949152	Co-localization	Schadt-Shoemaker-2004
CKMT2	TNNI3	0.128405	Co-localization	Schadt-Shoemaker-2004
CKMT2	TNNT2	0.135631	Co-localization	Schadt-Shoemaker-2004
CRYAB	CAMK2D	0.0708286	Co-localization	Schadt-Shoemaker-2004
CRYAB	CASQ2	0.0888617	Co-localization	Schadt-Shoemaker-2004
CRYAB	CKMT2	0.0727076	Co-localization	Schadt-Shoemaker-2004
CRYAB	DES	0.0888646	Co-localization	Schadt-Shoemaker-2004
CRYAB	TNNT2	0.0654856	Co-localization	Schadt-Shoemaker-2004
DES	TPM1	0.206258	Co-localization	Schadt-Shoemaker-2004
EDN1	EDN3	0.13637	Co-localization	Schadt-Shoemaker-2004
EDNRA	CASQ2	0.12514	Co-localization	Schadt-Shoemaker-2004
HRC	KCNE1	0.136149	Co-localization	Schadt-Shoemaker-2004
HRC	MYL3	0.143326	Co-localization	Schadt-Shoemaker-2004
HRC	PGAM2	0.134051	Co-localization	Schadt-Shoemaker-2004
HRC	TNNT2	0.186277	Co-localization	Schadt-Shoemaker-2004
MYBPC3	CKMT2	0.131733	Co-localization	Schadt-Shoemaker-2004
MYBPC3	HRC	0.182934	Co-localization	Schadt-Shoemaker-2004
MYBPC3	KCNH2	0.203952	Co-localization	Schadt-Shoemaker-2004
MYBPC3	MYH7	0.148939	Co-localization	Schadt-Shoemaker-2004
MYBPC3	PGAM2	0.132189	Co-localization	Schadt-Shoemaker-2004
MYBPC3	TNNI3	0.281164	Co-localization	Schadt-Shoemaker-2004
MYBPC3	TNNT2	0.281151	Co-localization	Schadt-Shoemaker-2004
MYH7	CASQ2	0.0790961	Co-localization	Schadt-Shoemaker-2004
MYH7	HRC	0.146699	Co-localization	Schadt-Shoemaker-2004
MYH7	MYL3	0.154673	Co-localization	Schadt-Shoemaker-2004
MYH7	PGAM2	0.132466	Co-localization	Schadt-Shoemaker-2004
MYH7	SGCA	0.136822	Co-localization	Schadt-Shoemaker-2004
MYH7	TNNI3	0.16775	Co-localization	Schadt-Shoemaker-2004
MYH7	TNNT2	0.151902	Co-localization	Schadt-Shoemaker-2004
MYL2	CASQ2	0.0972076	Co-localization	Schadt-Shoemaker-2004
MYL2	CKMT2	0.126272	Co-localization	Schadt-Shoemaker-2004
MYL2	DES	0.128856	Co-localization	Schadt-Shoemaker-2004
MYL2	HRC	0.123919	Co-localization	Schadt-Shoemaker-2004
MYL2	MYH7	0.149231	Co-localization	Schadt-Shoemaker-2004
MYL2	MYL3	0.14793	Co-localization	Schadt-Shoemaker-2004
MYL2	PGAM2	0.108914	Co-localization	Schadt-Shoemaker-2004
MYL2	SGCA	0.13927	Co-localization	Schadt-Shoemaker-2004
MYL2	TNNI3	0.126416	Co-localization	Schadt-Shoemaker-2004
MYL2	TNNT2	0.105858	Co-localization	Schadt-Shoemaker-2004
PGAM2	MYL3	0.152378	Co-localization	Schadt-Shoemaker-2004
SGCA	DES	0.185168	Co-localization	Schadt-Shoemaker-2004
SGCA	HRC	0.134621	Co-localization	Schadt-Shoemaker-2004
SGCA	MYL3	0.186277	Co-localization	Schadt-Shoemaker-2004
SGCA	PGAM2	0.141897	Co-localization	Schadt-Shoemaker-2004
TNNI3	CAMK2D	0.0952542	Co-localization	Schadt-Shoemaker-2004
TNNI3	HRC	0.192732	Co-localization	Schadt-Shoemaker-2004
TNNI3	KCNH2	0.157183	Co-localization	Schadt-Shoemaker-2004
TNNI3	MYL3	0.139919	Co-localization	Schadt-Shoemaker-2004
TNNI3	PGAM2	0.156891	Co-localization	Schadt-Shoemaker-2004
TNNI3	TNNT2	0.247416	Co-localization	Schadt-Shoemaker-2004
TNNT2	CAMK2D	0.110912	Co-localization	Schadt-Shoemaker-2004
TNNT2	KCNH2	0.174487	Co-localization	Schadt-Shoemaker-2004
TNNT2	MYL3	0.12369	Co-localization	Schadt-Shoemaker-2004
TNNT2	PGAM2	0.124388	Co-localization	Schadt-Shoemaker-2004
DES	DMD	1.05074	Pathway	PATHWAYCOMMONS-REACTOME
DES	TMOD1	1.05074	Pathway	PATHWAYCOMMONS-REACTOME
DES	TTN	1.05074	Pathway	PATHWAYCOMMONS-REACTOME
LMOD1	ITGA1	0.651023	Pathway	PATHWAYCOMMONS-REACTOME
MYH11	ITGA1	0.651023	Pathway	PATHWAYCOMMONS-REACTOME
MYH11	LMOD1	0.7329	Pathway	PATHWAYCOMMONS-REACTOME
TCAP	DES	1.05074	Pathway	PATHWAYCOMMONS-REACTOME
TCAP	DMD	1.05074	Pathway	PATHWAYCOMMONS-REACTOME
TCAP	TMOD1	1.05074	Pathway	PATHWAYCOMMONS-REACTOME
TCAP	TTN	1.05074	Pathway	PATHWAYCOMMONS-REACTOME
TMOD1	DMD	1.05074	Pathway	PATHWAYCOMMONS-REACTOME
TMOD1	TTN	1.05074	Pathway	PATHWAYCOMMONS-REACTOME
TTN	DMD	1.05074	Pathway	PATHWAYCOMMONS-REACTOME
ACTA1	DMD	0.0696617	Pathway	Wu-Stein-2010
ACTA1	ITGA1	0.0375008	Pathway	Wu-Stein-2010
ACTA1	MYH11	0.353044	Pathway	Wu-Stein-2010
ACTA1	MYH6	0.0943998	Pathway	Wu-Stein-2010
ACTA1	MYH7	0.288933	Pathway	Wu-Stein-2010
ACTA2	MYH11	0.50663	Pathway	Wu-Stein-2010
ACTA2	MYH6	0.135467	Pathway	Wu-Stein-2010
ACTA2	MYH7	0.414628	Pathway	Wu-Stein-2010
ACTC1	ITGA1	0.0347359	Pathway	Wu-Stein-2010
ACTC1	MYH11	0.327015	Pathway	Wu-Stein-2010
ACTC1	MYH6	0.0874399	Pathway	Wu-Stein-2010
ACTN2	ACTA1	0.0369031	Pathway	Wu-Stein-2010
ACTN2	ACTC1	0.0341823	Pathway	Wu-Stein-2010
ACTN2	DES	0.121129	Pathway	Wu-Stein-2010
ACTN2	DMD	0.0760504	Pathway	Wu-Stein-2010
ACTN2	ITGA1	0.04094	Pathway	Wu-Stein-2010
ACTN2	MYBPC3	0.130769	Pathway	Wu-Stein-2010
ACTN2	MYH6	0.103057	Pathway	Wu-Stein-2010
ACTN2	MYL2	0.0889872	Pathway	Wu-Stein-2010
ACTN2	MYL3	0.123199	Pathway	Wu-Stein-2010
ACTN2	MYL4	0.123199	Pathway	Wu-Stein-2010
ACTN2	TCAP	0.123199	Pathway	Wu-Stein-2010
ACTN2	TMOD1	0.123199	Pathway	Wu-Stein-2010
ACTN2	TNNC1	0.106129	Pathway	Wu-Stein-2010
ACTN2	TNNI1	0.123373	Pathway	Wu-Stein-2010
ACTN2	TNNI3	0.130669	Pathway	Wu-Stein-2010
ACTN2	TNNT2	0.130769	Pathway	Wu-Stein-2010
ACTN2	TPM1	0.135162	Pathway	Wu-Stein-2010
ACTN2	TPM2	0.135162	Pathway	Wu-Stein-2010
ACTN2	TPM3	0.135162	Pathway	Wu-Stein-2010
CAV1	ITGA1	0.0491505	Pathway	Wu-Stein-2010
CAV1	SMAD7	0.0877796	Pathway	Wu-Stein-2010
DES	DMD	0.228655	Pathway	Wu-Stein-2010
DES	MYH6	0.309854	Pathway	Wu-Stein-2010
DES	MYL3	0.370412	Pathway	Wu-Stein-2010
DES	MYL4	0.370412	Pathway	Wu-Stein-2010
DES	TMOD1	0.370412	Pathway	Wu-Stein-2010
DES	TNNI1	0.370935	Pathway	Wu-Stein-2010
DES	TNNT2	0.393172	Pathway	Wu-Stein-2010
DES	TPM1	0.40638	Pathway	Wu-Stein-2010
DES	TPM2	0.40638	Pathway	Wu-Stein-2010
DES	TPM3	0.40638	Pathway	Wu-Stein-2010
DMD	ITGA1	0.0772821	Pathway	Wu-Stein-2010
DMD	MYL4	0.232561	Pathway	Wu-Stein-2010
DMD	TPM2	0.255144	Pathway	Wu-Stein-2010
DMD	TPM3	0.255144	Pathway	Wu-Stein-2010
EDN1	EDNRA	0.197067	Pathway	Wu-Stein-2010
EDNRA	EDN3	0.971418	Pathway	Wu-Stein-2010
MEF2A	CAMK2D	0.395844	Pathway	Wu-Stein-2010
MYBPC3	DES	0.393172	Pathway	Wu-Stein-2010
MYBPC3	DMD	0.246851	Pathway	Wu-Stein-2010
MYBPC3	MYH6	0.334513	Pathway	Wu-Stein-2010
MYBPC3	MYL2	0.288843	Pathway	Wu-Stein-2010
MYBPC3	MYL3	0.39989	Pathway	Wu-Stein-2010
MYBPC3	MYL4	0.39989	Pathway	Wu-Stein-2010
MYBPC3	TCAP	0.39989	Pathway	Wu-Stein-2010
MYBPC3	TMOD1	0.39989	Pathway	Wu-Stein-2010
MYBPC3	TNNC1	0.344482	Pathway	Wu-Stein-2010
MYBPC3	TNNI1	0.400455	Pathway	Wu-Stein-2010
MYBPC3	TNNI3	0.424137	Pathway	Wu-Stein-2010
MYBPC3	TNNT2	0.424461	Pathway	Wu-Stein-2010
MYBPC3	TPM1	0.438721	Pathway	Wu-Stein-2010
MYBPC3	TPM2	0.438721	Pathway	Wu-Stein-2010
MYBPC3	TPM3	0.438721	Pathway	Wu-Stein-2010
MYH6	DMD	0.19454	Pathway	Wu-Stein-2010
MYH6	MYL4	0.315148	Pathway	Wu-Stein-2010
MYH6	TPM2	0.34575	Pathway	Wu-Stein-2010
MYH6	TPM3	0.34575	Pathway	Wu-Stein-2010
MYH7	ACTC1	0.26763	Pathway	Wu-Stein-2010
MYL2	DES	0.267551	Pathway	Wu-Stein-2010
MYL2	DMD	0.16798	Pathway	Wu-Stein-2010
MYL2	MYH6	0.227633	Pathway	Wu-Stein-2010
MYL2	MYL3	0.272122	Pathway	Wu-Stein-2010
MYL2	MYL4	0.272122	Pathway	Wu-Stein-2010
MYL2	PPP1R12B	0.856653	Pathway	Wu-Stein-2010
MYL2	TCAP	0.272122	Pathway	Wu-Stein-2010
MYL2	TMOD1	0.272122	Pathway	Wu-Stein-2010
MYL2	TNNC1	0.234417	Pathway	Wu-Stein-2010
MYL2	TNNI1	0.272506	Pathway	Wu-Stein-2010
MYL2	TNNI3	0.288622	Pathway	Wu-Stein-2010
MYL2	TNNT2	0.288843	Pathway	Wu-Stein-2010
MYL2	TPM1	0.298546	Pathway	Wu-Stein-2010
MYL2	TPM2	0.298546	Pathway	Wu-Stein-2010
MYL2	TPM3	0.298546	Pathway	Wu-Stein-2010
MYL3	DMD	0.232561	Pathway	Wu-Stein-2010
MYL3	MYH6	0.315148	Pathway	Wu-Stein-2010
MYL3	MYL4	0.376741	Pathway	Wu-Stein-2010
MYL3	TPM2	0.413324	Pathway	Wu-Stein-2010
MYL3	TPM3	0.413324	Pathway	Wu-Stein-2010
MYL4	TPM3	0.413324	Pathway	Wu-Stein-2010
TCAP	DES	0.370412	Pathway	Wu-Stein-2010
TCAP	DMD	0.232561	Pathway	Wu-Stein-2010
TCAP	MYH6	0.315148	Pathway	Wu-Stein-2010
TCAP	MYL3	0.376741	Pathway	Wu-Stein-2010
TCAP	MYL4	0.376741	Pathway	Wu-Stein-2010
TCAP	TMOD1	0.376741	Pathway	Wu-Stein-2010
TCAP	TNNI1	0.377273	Pathway	Wu-Stein-2010
TCAP	TNNT2	0.39989	Pathway	Wu-Stein-2010
TCAP	TPM1	0.413324	Pathway	Wu-Stein-2010
TCAP	TPM2	0.413324	Pathway	Wu-Stein-2010
TCAP	TPM3	0.413324	Pathway	Wu-Stein-2010
TMOD1	DMD	0.232561	Pathway	Wu-Stein-2010
TMOD1	MYH6	0.315148	Pathway	Wu-Stein-2010
TMOD1	MYL3	0.376741	Pathway	Wu-Stein-2010
TMOD1	MYL4	0.376741	Pathway	Wu-Stein-2010
TMOD1	TNNI1	0.377273	Pathway	Wu-Stein-2010
TMOD1	TNNT2	0.39989	Pathway	Wu-Stein-2010
TMOD1	TPM1	0.413324	Pathway	Wu-Stein-2010
TMOD1	TPM2	0.413324	Pathway	Wu-Stein-2010
TMOD1	TPM3	0.413324	Pathway	Wu-Stein-2010
TNNC1	DES	0.319088	Pathway	Wu-Stein-2010
TNNC1	DMD	0.200338	Pathway	Wu-Stein-2010
TNNC1	MYH6	0.271482	Pathway	Wu-Stein-2010
TNNC1	MYL3	0.32454	Pathway	Wu-Stein-2010
TNNC1	MYL4	0.32454	Pathway	Wu-Stein-2010
TNNC1	TCAP	0.32454	Pathway	Wu-Stein-2010
TNNC1	TMOD1	0.32454	Pathway	Wu-Stein-2010
TNNC1	TNNI1	0.324998	Pathway	Wu-Stein-2010
TNNC1	TNNI3	0.344218	Pathway	Wu-Stein-2010
TNNC1	TNNT2	0.344482	Pathway	Wu-Stein-2010
TNNC1	TPM1	0.356054	Pathway	Wu-Stein-2010
TNNC1	TPM2	0.356054	Pathway	Wu-Stein-2010
TNNC1	TPM3	0.356054	Pathway	Wu-Stein-2010
TNNI1	DMD	0.23289	Pathway	Wu-Stein-2010
TNNI1	MYH6	0.315593	Pathway	Wu-Stein-2010
TNNI1	MYL3	0.377273	Pathway	Wu-Stein-2010
TNNI1	MYL4	0.377273	Pathway	Wu-Stein-2010
TNNI1	TPM2	0.413908	Pathway	Wu-Stein-2010
TNNI1	TPM3	0.413908	Pathway	Wu-Stein-2010
TNNI3	DES	0.392872	Pathway	Wu-Stein-2010
TNNI3	DMD	0.246663	Pathway	Wu-Stein-2010
TNNI3	MYH6	0.334257	Pathway	Wu-Stein-2010
TNNI3	MYL3	0.399584	Pathway	Wu-Stein-2010
TNNI3	MYL4	0.399584	Pathway	Wu-Stein-2010
TNNI3	TCAP	0.399584	Pathway	Wu-Stein-2010
TNNI3	TMOD1	0.399584	Pathway	Wu-Stein-2010
TNNI3	TNNT2	0.424137	Pathway	Wu-Stein-2010
TNNI3	TPM1	0.438385	Pathway	Wu-Stein-2010
TNNI3	TPM2	0.438385	Pathway	Wu-Stein-2010
TNNI3	TPM3	0.438385	Pathway	Wu-Stein-2010
TNNT2	DMD	0.246851	Pathway	Wu-Stein-2010
TNNT2	MYH6	0.334513	Pathway	Wu-Stein-2010
TNNT2	MYL3	0.39989	Pathway	Wu-Stein-2010
TNNT2	MYL4	0.39989	Pathway	Wu-Stein-2010
TNNT2	TNNI1	0.400455	Pathway	Wu-Stein-2010
TNNT2	TPM1	0.438721	Pathway	Wu-Stein-2010
TNNT2	TPM2	0.438721	Pathway	Wu-Stein-2010
TNNT2	TPM3	0.438721	Pathway	Wu-Stein-2010
TPM1	DMD	0.255144	Pathway	Wu-Stein-2010
TPM1	MYH6	0.34575	Pathway	Wu-Stein-2010
TPM1	MYL3	0.413324	Pathway	Wu-Stein-2010
TPM1	MYL4	0.413324	Pathway	Wu-Stein-2010
TPM1	TNNI1	0.413908	Pathway	Wu-Stein-2010
TPM2	MYL4	0.413324	Pathway	Wu-Stein-2010
ACTA1	CNN1	0.0259588	Physical interactions	BIOGRID-SMALL-SCALE-STUDIES
ACTA1	DMD	0.0133222	Physical interactions	BIOGRID-SMALL-SCALE-STUDIES
CASQ2	TRDN	0.318853	Physical interactions	BIOGRID-SMALL-SCALE-STUDIES
CNN1	TPM1	0.124083	Physical interactions	BIOGRID-SMALL-SCALE-STUDIES
DMD	DTNA	0.0589854	Physical interactions	BIOGRID-SMALL-SCALE-STUDIES
HRC	TRDN	0.318853	Physical interactions	BIOGRID-SMALL-SCALE-STUDIES
KCNE1	KCNH2	0.240294	Physical interactions	BIOGRID-SMALL-SCALE-STUDIES
MYBPC3	TTN	0.0953157	Physical interactions	BIOGRID-SMALL-SCALE-STUDIES
SNTA1	DMD	0.0292871	Physical interactions	BIOGRID-SMALL-SCALE-STUDIES
SNTA1	DTNA	0.0396845	Physical interactions	BIOGRID-SMALL-SCALE-STUDIES
TCAP	TTN	0.0449821	Physical interactions	BIOGRID-SMALL-SCALE-STUDIES
TNNC1	TNNI1	0.156543	Physical interactions	BIOGRID-SMALL-SCALE-STUDIES
TNNC1	TNNI3	0.0726933	Physical interactions	BIOGRID-SMALL-SCALE-STUDIES
TNNI3	TNNT2	0.165284	Physical interactions	BIOGRID-SMALL-SCALE-STUDIES
TNNT2	TPM1	0.194577	Physical interactions	BIOGRID-SMALL-SCALE-STUDIES
TPM1	TPM2	0.135177	Physical interactions	BIOGRID-SMALL-SCALE-STUDIES
MYL7	MYH6	0.941702	Physical interactions	IREF-BIND
TNNC1	TNNI3	0.470851	Physical interactions	IREF-BIND
TNNC1	TNNT2	0.470851	Physical interactions	IREF-BIND
TNNI3	TNNT2	0.470851	Physical interactions	IREF-BIND
ACTA1	CNN1	0.00560301	Physical interactions	IREF-GRID
ACTA1	DMD	0.00280422	Physical interactions	IREF-GRID
CASQ2	TRDN	0.0540287	Physical interactions	IREF-GRID
CNN1	TPM1	0.0215087	Physical interactions	IREF-GRID
DMD	DTNA	0.00980378	Physical interactions	IREF-GRID
HRC	TRDN	0.0540287	Physical interactions	IREF-GRID
KCNE1	KCNH2	0.031186	Physical interactions	IREF-GRID
MYBPC3	TTN	0.0152253	Physical interactions	IREF-GRID
SNTA1	DMD	0.00510647	Physical interactions	IREF-GRID
SNTA1	DTNA	0.00622853	Physical interactions	IREF-GRID
TCAP	TTN	0.00754294	Physical interactions	IREF-GRID
TNNC1	TNNI1	0.0246936	Physical interactions	IREF-GRID
TNNC1	TNNI3	0.0131815	Physical interactions	IREF-GRID
TNNI3	TNNT2	0.0286674	Physical interactions	IREF-GRID
TNNT2	TPM1	0.0322529	Physical interactions	IREF-GRID
TPM1	TPM2	0.0245486	Physical interactions	IREF-GRID
ACTA1	DMD	0.0504617	Physical interactions	IREF-OPHID
ACTC1	DMD	0.0562502	Physical interactions	IREF-OPHID
CNN1	TPM3	0.347012	Physical interactions	IREF-OPHID
DMD	DTNA	0.0757299	Physical interactions	IREF-OPHID
EDN1	EDNRA	0.219879	Physical interactions	IREF-OPHID
EDNRA	EDN3	0.752068	Physical interactions	IREF-OPHID
HRC	TRDN	0.953593	Physical interactions	IREF-OPHID
KCNE1	KCNH2	0.34472	Physical interactions	IREF-OPHID
SNTA1	DMD	0.0639606	Physical interactions	IREF-OPHID
SNTA1	DTNA	0.0851078	Physical interactions	IREF-OPHID
TNNC1	TNNI3	0.518498	Physical interactions	IREF-OPHID
TNNC1	TNNT2	0.518498	Physical interactions	IREF-OPHID
TNNI3	TNNT2	0.518498	Physical interactions	IREF-OPHID
ACTA1	CNN1	0.0330122	Physical interactions	IREF-SMALL-SCALE-STUDIES
ACTA1	DMD	0.0106122	Physical interactions	IREF-SMALL-SCALE-STUDIES
ACTA1	DTNA	0.0152692	Physical interactions	IREF-SMALL-SCALE-STUDIES
ACTA1	TNNI1	0.038586	Physical interactions	IREF-SMALL-SCALE-STUDIES
ACTA1	TNNI3	0.0149897	Physical interactions	IREF-SMALL-SCALE-STUDIES
ACTA1	TPM3	0.020551	Physical interactions	IREF-SMALL-SCALE-STUDIES
ACTA1	TTN	0.0103627	Physical interactions	IREF-SMALL-SCALE-STUDIES
ACTA2	SNTA1	0.0503292	Physical interactions	IREF-SMALL-SCALE-STUDIES
ACTC1	DMD	0.026197	Physical interactions	IREF-SMALL-SCALE-STUDIES
ACTN2	CAMK2D	0.0474986	Physical interactions	IREF-SMALL-SCALE-STUDIES
ACTN2	TTN	0.0245325	Physical interactions	IREF-SMALL-SCALE-STUDIES
CASQ2	TRDN	0.363986	Physical interactions	IREF-SMALL-SCALE-STUDIES
CNN1	TPM1	0.213079	Physical interactions	IREF-SMALL-SCALE-STUDIES
CNN1	TPM3	0.227894	Physical interactions	IREF-SMALL-SCALE-STUDIES
CRYAB	TTN	0.0550024	Physical interactions	IREF-SMALL-SCALE-STUDIES
DMD	DTNA	0.0544308	Physical interactions	IREF-SMALL-SCALE-STUDIES
EDN1	EDNRA	0.181988	Physical interactions	IREF-SMALL-SCALE-STUDIES
EDNRA	EDN3	0.235229	Physical interactions	IREF-SMALL-SCALE-STUDIES
HRC	TRDN	0.793037	Physical interactions	IREF-SMALL-SCALE-STUDIES
KCNE1	KCNH2	0.380886	Physical interactions	IREF-SMALL-SCALE-STUDIES
MYBPC3	TTN	0.105433	Physical interactions	IREF-SMALL-SCALE-STUDIES
MYL7	MYH6	1.32432	Physical interactions	IREF-SMALL-SCALE-STUDIES
SNTA1	DMD	0.0363911	Physical interactions	IREF-SMALL-SCALE-STUDIES
SNTA1	DTNA	0.0523609	Physical interactions	IREF-SMALL-SCALE-STUDIES
TCAP	TTN	0.0796232	Physical interactions	IREF-SMALL-SCALE-STUDIES
TMOD1	TPM3	0.261179	Physical interactions	IREF-SMALL-SCALE-STUDIES
TNNC1	TNNI1	0.346239	Physical interactions	IREF-SMALL-SCALE-STUDIES
TNNC1	TNNI3	0.134506	Physical interactions	IREF-SMALL-SCALE-STUDIES
TNNC1	TNNT2	0.351019	Physical interactions	IREF-SMALL-SCALE-STUDIES
TNNI3	TNNT2	0.196972	Physical interactions	IREF-SMALL-SCALE-STUDIES
TNNT2	TPM1	0.252493	Physical interactions	IREF-SMALL-SCALE-STUDIES
TPM1	TPM2	0.163252	Physical interactions	IREF-SMALL-SCALE-STUDIES
TRDN	ASPH	0.793037	Physical interactions	IREF-SMALL-SCALE-STUDIES
DMD	DTNA	0.453576	Predicted	I2D-BIND-Mouse2Human
SGCA	DMD	0.255713	Predicted	I2D-BIND-Mouse2Human
SNTA1	DMD	0.20536	Predicted	I2D-BIND-Mouse2Human
ACTA1	KCNMA1	0.00172306	Predicted	I2D-IntAct-Mouse2Human
CRYAB	KCNMA1	0.00861157	Predicted	I2D-IntAct-Mouse2Human
DMD	DTNA	0.0711	Predicted	I2D-IntAct-Mouse2Human
KCNMA1	TPM2	0.0358033	Predicted	I2D-IntAct-Mouse2Human
SNTA1	DMD	0.0983481	Predicted	I2D-IntAct-Mouse2Human
SNTA1	DTNA	0.108699	Predicted	I2D-IntAct-Mouse2Human
TPM1	KCNMA1	0.0106352	Predicted	I2D-IntAct-Mouse2Human
SNTA1	DMD	0.548817	Predicted	I2D-MINT-Mouse2Human
ACTA1	ACTC1	0.0822108	Shared protein domains	PFAM
ACTA2	ACTA1	0.0822108	Shared protein domains	PFAM
ACTA2	ACTC1	0.0822108	Shared protein domains	PFAM
ACTN2	CNN1	0.02307	Shared protein domains	PFAM
ACTN2	DMD	0.0350189	Shared protein domains	PFAM
DMD	DTNA	0.124459	Shared protein domains	PFAM
EDN1	EDN3	1.1647	Shared protein domains	PFAM
KCNH2	KCNMA1	0.0255654	Shared protein domains	PFAM
LMOD1	TMOD1	0.229687	Shared protein domains	PFAM
MYH11	MYH6	0.113026	Shared protein domains	PFAM
MYH7	MYH11	0.113026	Shared protein domains	PFAM
MYH7	MYH6	0.113026	Shared protein domains	PFAM
MYL2	TNNC1	0.0403243	Shared protein domains	PFAM
MYL9	MYL2	0.0407663	Shared protein domains	PFAM
MYL9	TNNC1	0.0442005	Shared protein domains	PFAM
TNNI3	TNNI1	0.465879	Shared protein domains	PFAM
TNNI3	TNNT2	0.465879	Shared protein domains	PFAM
TNNT2	TNNI1	0.46588	Shared protein domains	PFAM
TPM1	TPM2	0.776466	Shared protein domains	PFAM
TPM1	TPM3	0.776466	Shared protein domains	PFAM
TPM2	TPM3	0.776466	Shared protein domains	PFAM
TRDN	ASPH	1.51921	Shared protein domains	PFAM
Gene	GO ids
ACTA1	GO:0001725	GO:0003012	GO:0005200	GO:0005865	GO:0005884	GO:0006936	GO:0007015	GO:0007517	GO:0007519	GO:0010927	GO:0014706	GO:0015629	GO:0017022	GO:0030016	GO:0030017	GO:0030029	GO:0030036	GO:0030048	GO:0030049	GO:0030239	GO:0031032	GO:0032432	GO:0033275	GO:0042641	GO:0042692	GO:0043292	GO:0044449	GO:0048747	GO:0051146	GO:0055001	GO:0055002	GO:0060537	GO:0060538	GO:0061061	GO:0070252
ACTA2	GO:0001568	GO:0001944	GO:0003012	GO:0006936
ACTC1	GO:0003007	GO:0003012	GO:0003013	GO:0003015	GO:0005884	GO:0006200	GO:0006936	GO:0007015	GO:0007507	GO:0007517	GO:0008015	GO:0010927	GO:0014706	GO:0015629	GO:0016887	GO:0017022	GO:0030016	GO:0030017	GO:0030029	GO:0030036	GO:0030048	GO:0030049	GO:0030239	GO:0031032	GO:0031674	GO:0033275	GO:0035051	GO:0042641	GO:0042692	GO:0043292	GO:0044449	GO:0046034	GO:0048644	GO:0048729	GO:0048738	GO:0051146	GO:0055001	GO:0055002	GO:0055003	GO:0055006	GO:0055007	GO:0055008	GO:0055013	GO:0060047	GO:0060415	GO:0060537	GO:0061061	GO:0070252
ACTN2	GO:0003012	GO:0005884	GO:0005912	GO:0006936	GO:0008307	GO:0015629	GO:0030016	GO:0030017	GO:0030018	GO:0030029	GO:0030048	GO:0030049	GO:0031432	GO:0031674	GO:0033275	GO:0043292	GO:0044449	GO:0070161	GO:0070252
ASPH	GO:0003012	GO:0005509	GO:0006936	GO:0008307
CAMK2D	GO:0003012	GO:0003013	GO:0003015	GO:0006816	GO:0006874	GO:0006875	GO:0006936	GO:0006937	GO:0006941	GO:0006942	GO:0007204	GO:0008015	GO:0008016	GO:0010522	GO:0010959	GO:0019722	GO:0030003	GO:0032386	GO:0034220	GO:0043269	GO:0044057	GO:0051240	GO:0051480	GO:0051924	GO:0055065	GO:0055074	GO:0055080	GO:0055117	GO:0060047	GO:0060048	GO:0060401	GO:0060402	GO:0070838	GO:0072503	GO:0072507	GO:0072511	GO:0090257	GO:2000021
CASQ2	GO:0003012	GO:0006936	GO:0006941	GO:0007507
CAV1	GO:0001568	GO:0001570	GO:0001944	GO:0003012	GO:0003013	GO:0003018	GO:0005901	GO:0006816	GO:0006874	GO:0006875	GO:0006936	GO:0006937	GO:0006939	GO:0006940	GO:0007204	GO:0007517	GO:0007519	GO:0008015	GO:0010035	GO:0010038	GO:0010522	GO:0010959	GO:0014706	GO:0030003	GO:0030510	GO:0035150	GO:0042310	GO:0042391	GO:0043269	GO:0044057	GO:0045121	GO:0050880	GO:0051240	GO:0051480	GO:0051592	GO:0051899	GO:0051924	GO:0055065	GO:0055074	GO:0055080	GO:0060401	GO:0060402	GO:0060537	GO:0060538	GO:0061061	GO:0070838	GO:0072503	GO:0072507	GO:0072511
CKMT2	GO:0003012	GO:0006936
CNN1	GO:0003012	GO:0006936	GO:0006937	GO:0006939	GO:0006940	GO:0044057	GO:0090257
CRYAB	GO:0003012	GO:0006936	GO:0032386
DES	GO:0003012	GO:0003013	GO:0003015	GO:0005200	GO:0006936	GO:0008015	GO:0008016	GO:0030016	GO:0030017	GO:0030018	GO:0030029	GO:0030048	GO:0030049	GO:0031674	GO:0033275	GO:0043292	GO:0044057	GO:0044449	GO:0060047	GO:0070252
DMD	GO:0003012	GO:0003779	GO:0005200	GO:0006936	GO:0008307	GO:0016010	GO:0030016	GO:0030029	GO:0030048	GO:0030049	GO:0033275	GO:0043292	GO:0044449	GO:0070252
DTNA	GO:0003012	GO:0006936	GO:0006941
EDN1	GO:0002027	GO:0003012	GO:0003013	GO:0003015	GO:0003018	GO:0003044	GO:0003073	GO:0006874	GO:0006875	GO:0006936	GO:0006939	GO:0007204	GO:0008015	GO:0008016	GO:0008217	GO:0010927	GO:0019722	GO:0030003	GO:0030029	GO:0030036	GO:0030239	GO:0031032	GO:0032970	GO:0035150	GO:0042310	GO:0042692	GO:0044057	GO:0045214	GO:0050880	GO:0051146	GO:0051147	GO:0051153	GO:0051240	GO:0051480	GO:0055001	GO:0055002	GO:0055065	GO:0055074	GO:0055080	GO:0060047	GO:0061061	GO:0072503	GO:0072507	GO:0090066	GO:0090257
EDN3	GO:0002027	GO:0003012	GO:0003013	GO:0003015	GO:0003018	GO:0003044	GO:0003073	GO:0006936	GO:0006939	GO:0008015	GO:0008016	GO:0008217	GO:0035150	GO:0042310	GO:0044057	GO:0050880	GO:0051240	GO:0060047	GO:0090066
EDNRA	GO:0003012	GO:0003013	GO:0003018	GO:0006140	GO:0006874	GO:0006875	GO:0006936	GO:0006939	GO:0007204	GO:0008015	GO:0030003	GO:0035150	GO:0042310	GO:0050880	GO:0051480	GO:0055065	GO:0055074	GO:0055080	GO:0072503	GO:0072507	GO:0090066
HRC	GO:0003012	GO:0005509	GO:0006936
ITGA1	GO:0003012	GO:0006936
KBTBD10	GO:0003012	GO:0006936	GO:0006941
KCNE1	GO:0003012	GO:0003013	GO:0003015	GO:0005249	GO:0005251	GO:0006936	GO:0008015	GO:0008016	GO:0008076	GO:0034220	GO:0034702	GO:0034703	GO:0034705	GO:0042391	GO:0044057	GO:0051899	GO:0060047
KCNH2	GO:0003012	GO:0003013	GO:0003015	GO:0005249	GO:0005251	GO:0006936	GO:0008015	GO:0008016	GO:0008076	GO:0034702	GO:0034703	GO:0034705	GO:0044057	GO:0060047
KCNMA1	GO:0003012	GO:0003779	GO:0005249	GO:0005901	GO:0006875	GO:0006936	GO:0006939	GO:0008076	GO:0010035	GO:0010038	GO:0030003	GO:0034220	GO:0034702	GO:0034703	GO:0034705	GO:0042391	GO:0045121	GO:0051592	GO:0055065	GO:0055080
LMOD1	GO:0003012	GO:0006936
MEF2A	GO:0003012	GO:0003013	GO:0003015	GO:0006936	GO:0006937	GO:0006941	GO:0006942	GO:0007507	GO:0007517	GO:0008015	GO:0008016	GO:0010035	GO:0010038	GO:0010927	GO:0014706	GO:0030029	GO:0030036	GO:0030239	GO:0031032	GO:0035051	GO:0042692	GO:0044057	GO:0048738	GO:0051146	GO:0051147	GO:0051592	GO:0055001	GO:0055002	GO:0055003	GO:0055006	GO:0055007	GO:0055013	GO:0055117	GO:0060047	GO:0060048	GO:0060537	GO:0061061	GO:0090257
MYBPC3	GO:0003007	GO:0003012	GO:0003013	GO:0003015	GO:0003205	GO:0003206	GO:0003208	GO:0003229	GO:0003231	GO:0005859	GO:0006140	GO:0006936	GO:0006937	GO:0006941	GO:0006942	GO:0007507	GO:0007517	GO:0008015	GO:0008307	GO:0014706	GO:0015629	GO:0016459	GO:0016460	GO:0017022	GO:0030016	GO:0030017	GO:0030029	GO:0030048	GO:0030049	GO:0030811	GO:0031432	GO:0032386	GO:0032781	GO:0032970	GO:0033121	GO:0033275	GO:0043292	GO:0043462	GO:0044057	GO:0044449	GO:0048644	GO:0048729	GO:0048738	GO:0055008	GO:0055010	GO:0060047	GO:0060048	GO:0060415	GO:0060537
MYH11	GO:0003012	GO:0005859	GO:0006936	GO:0006939	GO:0007507	GO:0008307	GO:0010927	GO:0014706	GO:0015629	GO:0016459	GO:0016460	GO:0030029	GO:0030036	GO:0030239	GO:0031032	GO:0042692	GO:0043292	GO:0044449	GO:0048738	GO:0048747	GO:0051146	GO:0055001	GO:0055002	GO:0060537	GO:0061061
MYH6	GO:0000146	GO:0002027	GO:0003007	GO:0003012	GO:0003013	GO:0003015	GO:0003205	GO:0003206	GO:0003208	GO:0003209	GO:0003229	GO:0003230	GO:0003231	GO:0005859	GO:0005912	GO:0006140	GO:0006200	GO:0006936	GO:0006941	GO:0007507	GO:0007517	GO:0008015	GO:0008016	GO:0008217	GO:0008307	GO:0010927	GO:0014706	GO:0015629	GO:0016459	GO:0016460	GO:0016887	GO:0030016	GO:0030017	GO:0030029	GO:0030036	GO:0030048	GO:0030049	GO:0030239	GO:0030811	GO:0031032	GO:0033121	GO:0033275	GO:0042692	GO:0043292	GO:0043462	GO:0044057	GO:0044449	GO:0045214	GO:0046034
MYH7	GO:0000146	GO:0002027	GO:0003007	GO:0003012	GO:0003013	GO:0003015	GO:0003205	GO:0003206	GO:0003208	GO:0003229	GO:0003231	GO:0005859	GO:0005912	GO:0006200	GO:0006936	GO:0007507	GO:0007517	GO:0008015	GO:0008016	GO:0008307	GO:0014706	GO:0015629	GO:0016459	GO:0016460	GO:0016887	GO:0030016	GO:0030017	GO:0030029	GO:0030048	GO:0030049	GO:0033275	GO:0043292	GO:0044057	GO:0044449	GO:0046034	GO:0048644	GO:0048729	GO:0048738	GO:0055008	GO:0055010	GO:0060047	GO:0060415	GO:0060537	GO:0061061	GO:0070161	GO:0070252
MYL2	GO:0003007	GO:0003012	GO:0003013	GO:0003015	GO:0003205	GO:0003206	GO:0003208	GO:0003229	GO:0003231	GO:0003779	GO:0003785	GO:0005509	GO:0006936	GO:0006937	GO:0006941	GO:0006942	GO:0007507	GO:0007517	GO:0008015	GO:0008307	GO:0010927	GO:0014706	GO:0015629	GO:0016459	GO:0017022	GO:0030016	GO:0030017	GO:0030029	GO:0030036	GO:0030048	GO:0030049	GO:0030239	GO:0031032	GO:0033275	GO:0035051	GO:0042692	GO:0043292	GO:0044057	GO:0044449	GO:0048644	GO:0048729	GO:0048738	GO:0051146	GO:0055001	GO:0055002	GO:0055003	GO:0055006	GO:0055007	GO:0055008
MYL3	GO:0003007	GO:0003012	GO:0003013	GO:0003015	GO:0003205	GO:0003206	GO:0003208	GO:0003229	GO:0003231	GO:0003779	GO:0003785	GO:0005859	GO:0006140	GO:0006936	GO:0006937	GO:0006941	GO:0006942	GO:0007507	GO:0007517	GO:0008015	GO:0008016	GO:0008307	GO:0014706	GO:0015629	GO:0016459	GO:0016460	GO:0017022	GO:0030016	GO:0030017	GO:0030029	GO:0030048	GO:0030049	GO:0030811	GO:0031674	GO:0032781	GO:0033121	GO:0033275	GO:0043292	GO:0043462	GO:0044057	GO:0044449	GO:0048644	GO:0048729	GO:0048738	GO:0055008	GO:0055010	GO:0060047	GO:0060048	GO:0060415
MYL4	GO:0003012	GO:0003013	GO:0003015	GO:0003779	GO:0003785	GO:0005859	GO:0006140	GO:0006936	GO:0006941	GO:0007517	GO:0008015	GO:0008016	GO:0008307	GO:0015629	GO:0016459	GO:0016460	GO:0017022	GO:0030016	GO:0030017	GO:0030029	GO:0030048	GO:0030049	GO:0030811	GO:0032781	GO:0033121	GO:0033275	GO:0043292	GO:0043462	GO:0044057	GO:0044449	GO:0051015	GO:0060047	GO:0060048	GO:0061061	GO:0070252
MYL7	GO:0000146	GO:0003012	GO:0005509	GO:0006936	GO:0006939	GO:0015629	GO:0016459	GO:0016887	GO:0030016	GO:0030017	GO:0030029	GO:0030048	GO:0043292	GO:0044449
MYL9	GO:0003012	GO:0005859	GO:0006936	GO:0006937	GO:0008307	GO:0015629	GO:0016459	GO:0016460	GO:0043292	GO:0044057	GO:0044449	GO:0090257
MYOCD	GO:0001568	GO:0001944	GO:0003012	GO:0006936	GO:0006937	GO:0006939	GO:0006940	GO:0007507	GO:0007517	GO:0007519	GO:0010002	GO:0014706	GO:0035051	GO:0042692	GO:0044057	GO:0048738	GO:0051146	GO:0051147	GO:0051153	GO:0051240	GO:0055007	GO:0060537	GO:0060538	GO:0061061	GO:0090257	GO:2001014
MYOF	GO:0003012	GO:0003013	GO:0005901	GO:0006936	GO:0008015	GO:0045121
MYOT	GO:0003012	GO:0006936	GO:0008307	GO:0015629
NKX2-5	GO:0001568	GO:0001570	GO:0001944	GO:0003007	GO:0003012	GO:0003013	GO:0003015	GO:0003205	GO:0003206	GO:0003208	GO:0003209	GO:0003229	GO:0003230	GO:0003231	GO:0006816	GO:0006936	GO:0006937	GO:0006941	GO:0006942	GO:0007507	GO:0007517	GO:0007519	GO:0008015	GO:0008016	GO:0010002	GO:0010959	GO:0014706	GO:0034220	GO:0035051	GO:0042692	GO:0043269	GO:0044057	GO:0048644	GO:0048729	GO:0048738	GO:0048747	GO:0051146	GO:0051147	GO:0051153	GO:0051240	GO:0051924	GO:0055001	GO:0055002	GO:0055006	GO:0055007	GO:0055008	GO:0055010	GO:0055013	GO:0055117
PGAM2	GO:0003012	GO:0006936	GO:0006941
PPP1R12B	GO:0003012	GO:0006936	GO:0006937	GO:0015629	GO:0044057	GO:0090257
RYR2	GO:0003007	GO:0003012	GO:0003013	GO:0003015	GO:0006816	GO:0006874	GO:0006875	GO:0006936	GO:0006937	GO:0006941	GO:0006942	GO:0007204	GO:0007507	GO:0008015	GO:0008016	GO:0010035	GO:0010038	GO:0010522	GO:0010959	GO:0019722	GO:0030003	GO:0032386	GO:0034220	GO:0034702	GO:0034703	GO:0043269	GO:0044057	GO:0048729	GO:0051480	GO:0051592	GO:0051924	GO:0055065	GO:0055074	GO:0055080	GO:0055117	GO:0060047	GO:0060048	GO:0060401	GO:0060402	GO:0070838	GO:0072503	GO:0072507	GO:0072511	GO:0090257	GO:2000021
SGCA	GO:0003012	GO:0006936	GO:0007517	GO:0016010	GO:0061061
SLC8A1	GO:0003012	GO:0006816	GO:0006936	GO:0034220	GO:0060401	GO:0070838	GO:0072511
SLMAP	GO:0003012	GO:0006936
SMAD7	GO:0001568	GO:0001944	GO:0003007	GO:0003012	GO:0003013	GO:0003015	GO:0003205	GO:0003206	GO:0003208	GO:0003229	GO:0003231	GO:0005912	GO:0006936	GO:0006937	GO:0006941	GO:0006942	GO:0007507	GO:0007517	GO:0008015	GO:0008016	GO:0014706	GO:0030510	GO:0042391	GO:0044057	GO:0048644	GO:0048729	GO:0048738	GO:0051899	GO:0055008	GO:0055010	GO:0055117	GO:0060047	GO:0060048	GO:0060415	GO:0060537	GO:0061061	GO:0070161	GO:0090257	GO:2000021
SMPX	GO:0003012	GO:0006936	GO:0006941
SNTA1	GO:0003012	GO:0006936
SSPN	GO:0003012	GO:0006936	GO:0016010
SULF1	GO:0001568	GO:0001944	GO:0003012	GO:0006936	GO:0006939	GO:0030510	GO:0045121	GO:0048729	GO:0051240
TCAP	GO:0003007	GO:0003012	GO:0003013	GO:0003015	GO:0006936	GO:0006941	GO:0007015	GO:0007507	GO:0007517	GO:0008015	GO:0008307	GO:0010927	GO:0014706	GO:0030016	GO:0030017	GO:0030018	GO:0030029	GO:0030036	GO:0030048	GO:0030049	GO:0030239	GO:0031032	GO:0031432	GO:0031674	GO:0033275	GO:0035051	GO:0042692	GO:0043292	GO:0044449	GO:0045214	GO:0048644	GO:0048729	GO:0048738	GO:0048747	GO:0051146	GO:0055001	GO:0055002	GO:0055003	GO:0055006	GO:0055007	GO:0055008	GO:0055013	GO:0060047	GO:0060048	GO:0060415	GO:0060537	GO:0061061	GO:0070252
TMOD1	GO:0003012	GO:0006936	GO:0030029	GO:0030048	GO:0030049	GO:0033275	GO:0070252
TNNC1	GO:0003007	GO:0003012	GO:0003013	GO:0003015	GO:0003205	GO:0003206	GO:0003208	GO:0003229	GO:0003231	GO:0003779	GO:0005509	GO:0005865	GO:0006140	GO:0006936	GO:0006937	GO:0006941	GO:0007507	GO:0007517	GO:0008015	GO:0014706	GO:0015629	GO:0030016	GO:0030017	GO:0030029	GO:0030048	GO:0030049	GO:0030811	GO:0032386	GO:0032970	GO:0033121	GO:0033275	GO:0043292	GO:0043462	GO:0044057	GO:0044449	GO:0048644	GO:0048729	GO:0048738	GO:0051015	GO:0055008	GO:0055010	GO:0060047	GO:0060048	GO:0060415	GO:0060537	GO:0061061	GO:0070252	GO:0090257
TNNI1	GO:0003012	GO:0003779	GO:0005865	GO:0006936	GO:0006937	GO:0006941	GO:0006942	GO:0015629	GO:0030016	GO:0030017	GO:0030029	GO:0030048	GO:0030049	GO:0033275	GO:0043292	GO:0044057	GO:0044449	GO:0070252	GO:0090257
TNNI3	GO:0001568	GO:0001570	GO:0001944	GO:0003007	GO:0003012	GO:0003013	GO:0003015	GO:0003073	GO:0003205	GO:0003206	GO:0003208	GO:0003229	GO:0003231	GO:0003779	GO:0005865	GO:0006140	GO:0006874	GO:0006875	GO:0006936	GO:0006941	GO:0007507	GO:0007517	GO:0008015	GO:0008217	GO:0014706	GO:0015629	GO:0030003	GO:0030016	GO:0030017	GO:0030029	GO:0030048	GO:0030049	GO:0030811	GO:0033121	GO:0033275	GO:0043292	GO:0043462	GO:0044449	GO:0048644	GO:0048729	GO:0048738	GO:0055008	GO:0055010	GO:0055065	GO:0055074	GO:0055080	GO:0060047	GO:0060048	GO:0060415
TNNT2	GO:0003007	GO:0003012	GO:0003013	GO:0003015	GO:0003205	GO:0003206	GO:0003208	GO:0003229	GO:0003231	GO:0003779	GO:0005865	GO:0006140	GO:0006200	GO:0006936	GO:0007507	GO:0007517	GO:0008015	GO:0008016	GO:0010035	GO:0010038	GO:0014706	GO:0015629	GO:0016887	GO:0030016	GO:0030017	GO:0030029	GO:0030048	GO:0030049	GO:0030811	GO:0032781	GO:0033121	GO:0033275	GO:0043292	GO:0043462	GO:0044057	GO:0044449	GO:0046034	GO:0048644	GO:0048729	GO:0048738	GO:0051592	GO:0055008	GO:0055010	GO:0060047	GO:0060415	GO:0060537	GO:0061061	GO:0070252
TPM1	GO:0001725	GO:0002027	GO:0003007	GO:0003012	GO:0003013	GO:0003015	GO:0003044	GO:0003073	GO:0003205	GO:0003206	GO:0003208	GO:0003229	GO:0003231	GO:0003779	GO:0005200	GO:0005865	GO:0006140	GO:0006936	GO:0006937	GO:0006941	GO:0007015	GO:0007507	GO:0007517	GO:0008015	GO:0008016	GO:0008217	GO:0008307	GO:0010035	GO:0010927	GO:0014706	GO:0015629	GO:0030016	GO:0030017	GO:0030029	GO:0030036	GO:0030048	GO:0030049	GO:0030239	GO:0030811	GO:0031032	GO:0032432	GO:0032781	GO:0032970	GO:0033121	GO:0033275	GO:0042641	GO:0042692	GO:0043292	GO:0043462
TPM2	GO:0003012	GO:0003779	GO:0005865	GO:0006140	GO:0006936	GO:0008307	GO:0015629	GO:0030016	GO:0030017	GO:0030029	GO:0030048	GO:0030049	GO:0030811	GO:0033121	GO:0033275	GO:0043292	GO:0043462	GO:0044449	GO:0070252
TPM3	GO:0001725	GO:0003012	GO:0005865	GO:0006936	GO:0006937	GO:0015629	GO:0030016	GO:0030017	GO:0030029	GO:0030048	GO:0030049	GO:0032432	GO:0033275	GO:0042641	GO:0043292	GO:0044057	GO:0044449	GO:0070252	GO:0090257
TRDN	GO:0003012	GO:0006936
TTN	GO:0003007	GO:0003012	GO:0003779	GO:0005509	GO:0005865	GO:0006936	GO:0006941	GO:0007015	GO:0007507	GO:0007517	GO:0008307	GO:0010035	GO:0010038	GO:0010927	GO:0014706	GO:0015629	GO:0030016	GO:0030017	GO:0030018	GO:0030029	GO:0030036	GO:0030048	GO:0030049	GO:0030239	GO:0031032	GO:0031674	GO:0033275	GO:0035051	GO:0042692	GO:0043292	GO:0044449	GO:0045214	GO:0048644	GO:0048729	GO:0048738	GO:0048747	GO:0051015	GO:0051146	GO:0051592	GO:0055001	GO:0055002	GO:0055003	GO:0055006	GO:0055007	GO:0055008	GO:0055013	GO:0060415	GO:0060537	GO:0061061
GO id	Description	q-value	Occurrences in Sample	Occurrences in Genome
GO:0006936	muscle contraction	6.78941e-124	60	176
GO:0003012	muscle system process	5.60708e-121	60	195
GO:0030049	muscle filament sliding	5.06222e-41	21	38
GO:0033275	actin-myosin filament sliding	5.06222e-41	21	38
GO:0070252	actin-mediated cell contraction	8.75764e-41	21	39
GO:0030048	actin filament-based movement	2.05357e-40	22	50
GO:0006941	striated muscle contraction	3.74201e-39	21	45
GO:0060047	heart contraction	2.41058e-38	22	60
GO:0003015	heart process	3.34517e-38	22	61
GO:0044449	contractile fiber part	6.32434e-38	23	77
GO:0043292	contractile fiber	8.06397e-37	23	85
GO:0030016	myofibril	8.28468e-34	21	74
GO:0044057	regulation of system process	1.04434e-33	26	192
GO:0030017	sarcomere	4.5248e-33	20	64
GO:0008015	blood circulation	1.40152e-32	25	180
GO:0003013	circulatory system process	1.52182e-32	25	181
GO:0006937	regulation of muscle contraction	3.35053e-29	17	46
GO:0090257	regulation of muscle system process	3.6187e-29	18	60
GO:0008307	structural constituent of muscle	1.26309e-27	16	42
GO:0030029	actin filament-based process	3.36382e-27	25	293
GO:0048738	cardiac muscle tissue development	1.10865e-26	17	62
GO:0008016	regulation of heart contraction	2.1608e-26	16	49
GO:0014706	striated muscle tissue development	2.90379e-25	19	119
GO:0055008	cardiac muscle tissue morphogenesis	2.94192e-25	14	31
GO:0061061	muscle structure development	5.07335e-25	22	222
GO:0048644	muscle organ morphogenesis	8.03876e-25	14	33
GO:0060415	muscle tissue morphogenesis	8.03876e-25	14	33
GO:0060537	muscle tissue development	8.93622e-25	19	127
GO:0007517	muscle organ development	1.01815e-24	20	158
GO:0015629	actin cytoskeleton	9.66763e-24	22	255
GO:0007507	heart development	3.8645e-22	19	173
GO:0060048	cardiac muscle contraction	7.26293e-22	12	25
GO:0003229	ventricular cardiac muscle tissue development	7.04425e-20	11	23
GO:0055010	ventricular cardiac muscle tissue morphogenesis	7.04425e-20	11	23
GO:0003007	heart morphogenesis	2.05525e-19	15	96
GO:0005865	striated muscle thin filament	1.47513e-17	9	14
GO:0030239	myofibril assembly	2.11784e-17	10	23
GO:0003208	cardiac ventricle morphogenesis	5.41737e-17	11	38
GO:0048729	tissue morphogenesis	9.61133e-17	16	182
GO:0031032	actomyosin structure organization	1.43105e-16	10	27
GO:0003231	cardiac ventricle development	2.37237e-16	11	43
GO:0003206	cardiac chamber morphogenesis	6.9477e-16	11	47
GO:0003205	cardiac chamber development	2.3263e-15	11	52
GO:0043462	regulation of ATPase activity	2.94241e-15	9	22
GO:0051146	striated muscle cell differentiation	3.23981e-15	12	77
GO:0006942	regulation of striated muscle contraction	7.36306e-15	9	24
GO:0055002	striated muscle cell development	9.70217e-15	11	59
GO:0006939	smooth muscle contraction	1.1622e-14	10	40
GO:0055001	muscle cell development	4.19433e-14	11	67
GO:0016459	myosin complex	1.95592e-13	9	33
GO:0003779	actin binding	9.10624e-13	12	122
GO:0042692	muscle cell differentiation	1.94684e-12	12	130
GO:0010927	cellular component assembly involved in morphogenesis	9.48011e-12	10	75
GO:0005859	muscle myosin complex	2.10137e-11	7	18
GO:0016460	myosin II complex	5.00163e-11	7	20
GO:0055007	cardiac muscle cell differentiation	3.00986e-10	7	25
GO:0017022	myosin binding	6.79392e-10	6	14
GO:0055006	cardiac cell development	1.74195e-09	6	16
GO:0055013	cardiac muscle cell development	1.74195e-09	6	16
GO:0035051	cardiac cell differentiation	1.8037e-08	7	43
GO:0002027	regulation of heart rate	1.89187e-08	5	10
GO:0055003	cardiac myofibril assembly	3.40442e-08	5	11
GO:0045214	sarcomere organization	9.28914e-08	5	13
GO:0055117	regulation of cardiac muscle contraction	1.41904e-07	5	14
GO:0032781	positive regulation of ATPase activity	2.09086e-07	5	15
GO:0031674	I band	2.50512e-07	6	34
GO:0048747	muscle fiber development	6.9427e-07	6	40
GO:0030036	actin cytoskeleton organization	1.39493e-06	10	252
GO:0051592	response to calcium ion	1.41355e-06	6	45
GO:0033121	regulation of purine nucleotide catabolic process	1.88909e-06	9	191
GO:0030811	regulation of nucleotide catabolic process	1.88909e-06	9	191
GO:0006140	regulation of nucleotide metabolic process	4.70563e-06	10	288
GO:0010035	response to inorganic substance	7.2135e-05	7	142
GO:0010038	response to metal ion	7.39143e-05	6	87
GO:0042310	vasoconstriction	0.000150124	4	22
GO:0030018	Z disc	0.000299993	4	26
GO:0051240	positive regulation of multicellular organismal process	0.000391949	8	266
GO:0003073	regulation of systemic arterial blood pressure	0.00039848	4	28
GO:0008217	regulation of blood pressure	0.00042042	5	65
GO:0042641	actomyosin	0.000592933	4	31
[truncated: 106 more rows]
[truncated: 19 more columns]
