# Supplementary material for: Global DNA methylation and transcriptional analyses of human ESC-derived cardiomyocytes
Source: Protein Cell. 2014 Jan 29;5(1):59–68. doi: 10.1007/s13238-013-0016-x (PMC3938846; doi:10.1007/s13238-013-0016-x)
Supplement: Supplementary file 6 — Table S3: GO analysis of hCM differentially up-regulated genes-Biological Process. This file contains the list of GO terms in the category of biological process that were significantly (p<0.05) overrepresented among the 695 hCM differentially up-regulatedgenes [file 13238_2013_16_MOESM6_ESM.xlsx]

## Sheet: heart development genemania new
GeneMANIA Results
Plugin Version	3.2 (20121109-1456)
Data Version	2012-08-02
Report Generated	Mon Jun 17 00:42:55 PDT 2013
Gene	Score	Description
FOXP1		forkhead box P1 [Source:HGNC Symbol;Acc:3823]
BBS5		Bardet-Biedl syndrome 5 [Source:HGNC Symbol;Acc:970]
MYOCD		myocardin [Source:HGNC Symbol;Acc:16067]
PRICKLE1		prickle homolog 1 (Drosophila) [Source:HGNC Symbol;Acc:17019]
MYLK3		myosin light chain kinase 3 [Source:HGNC Symbol;Acc:29826]
ALPK3		alpha-kinase 3 [Source:HGNC Symbol;Acc:17574]
ZFPM2		zinc finger protein, multitype 2 [Source:HGNC Symbol;Acc:16700]
DLC1		deleted in liver cancer 1 [Source:HGNC Symbol;Acc:2897]
NEBL		nebulette [Source:HGNC Symbol;Acc:16932]
TBX5		T-box 5 [Source:HGNC Symbol;Acc:11604]
SIK1		salt-inducible kinase 1 [Source:HGNC Symbol;Acc:11142]
GATA6		GATA binding protein 6 [Source:HGNC Symbol;Acc:4174]
HAND2		heart and neural crest derivatives expressed 2 [Source:HGNC Symbol;Acc:4808]
HAND1		heart and neural crest derivatives expressed 1 [Source:HGNC Symbol;Acc:4807]
MYL3		myosin, light chain 3, alkali; ventricular, skeletal, slow [Source:HGNC Symbol;Acc:7584]
WNT11		wingless-type MMTV integration site family, member 11 [Source:HGNC Symbol;Acc:12776]
ANKRD1		ankyrin repeat domain 1 (cardiac muscle) [Source:HGNC Symbol;Acc:15819]
MYH6		myosin, heavy chain 6, cardiac muscle, alpha [Source:HGNC Symbol;Acc:7576]
DKK1		dickkopf homolog 1 (Xenopus laevis) [Source:HGNC Symbol;Acc:2891]
TCAP		titin-cap (telethonin) [Source:HGNC Symbol;Acc:11610]
TTN		titin [Source:HGNC Symbol;Acc:12403]
MYH11		myosin, heavy chain 11, smooth muscle [Source:HGNC Symbol;Acc:7569]
TNNT2		troponin T type 2 (cardiac) [Source:HGNC Symbol;Acc:11949]
GATA3		GATA binding protein 3 [Source:HGNC Symbol;Acc:4172]
NKX2-5		NK2 homeobox 5 [Source:HGNC Symbol;Acc:2488]
TNNI3		troponin I type 3 (cardiac) [Source:HGNC Symbol;Acc:11947]
CASQ2		calsequestrin 2 (cardiac muscle) [Source:HGNC Symbol;Acc:1513]
TPM1		tropomyosin 1 (alpha) [Source:HGNC Symbol;Acc:12010]
GATA4		GATA binding protein 4 [Source:HGNC Symbol;Acc:4173]
TNNC1		troponin C type 1 (slow) [Source:HGNC Symbol;Acc:11943]
EFNA1		ephrin-A1 [Source:HGNC Symbol;Acc:3221]
MEF2A		myocyte enhancer factor 2A [Source:HGNC Symbol;Acc:6993]
ISL1		ISL LIM homeobox 1 [Source:HGNC Symbol;Acc:6132]
PITX2		paired-like homeodomain 2 [Source:HGNC Symbol;Acc:9005]
MYH7		myosin, heavy chain 7, cardiac muscle, beta [Source:HGNC Symbol;Acc:7577]
FBN1		fibrillin 1 [Source:HGNC Symbol;Acc:3603]
ACTC1		actin, alpha, cardiac muscle 1 [Source:HGNC Symbol;Acc:143]
RYR2		ryanodine receptor 2 (cardiac) [Source:HGNC Symbol;Acc:10484]
MYBPC3		myosin binding protein C, cardiac [Source:HGNC Symbol;Acc:7551]
MEF2C		myocyte enhancer factor 2C [Source:HGNC Symbol;Acc:6996]
WT1		Wilms tumor 1 [Source:HGNC Symbol;Acc:12796]
MYL2		myosin, light chain 2, regulatory, cardiac, slow [Source:HGNC Symbol;Acc:7583]
BMP2		bone morphogenetic protein 2 [Source:HGNC Symbol;Acc:1069]
SMAD7		SMAD family member 7 [Source:HGNC Symbol;Acc:6773]
Network Group	Network	Weight	Title	Authors	Year	Publication	PMID	URL	Processing Method	Interactions	Source	Source URL	Tags
Co-expression		47.33
	Wang-Maris-2006	13.99	Integrative genomics identifies distinct molecular classes of neuroblastoma and shows that multiple genes are targeted by regional alterations in DNA copy number.	Wang, Diskin, Rappaport, Attiyeh, Mosse, Shue, Seiser, Jagannathan, Shusterman, Bansal, Khazi, Winter, Okawa, Grant, Cnaan, Zhao, Cheung, Gerald, London, Matthay, Brodeur, Maris	2006	Cancer Res	16778177	http://www.ncbi.nlm.nih.gov/pubmed/16778177	Pearson correlation	231830	GEO	http://www.ncbi.nlm.nih.gov/projects/geo/query/acc.cgi?acc=GSE3960	Transcription Factors,Cancer
	Gobble-Singer-2011	8.24	Expression profiling of liposarcoma yields a multigene predictor of patient outcome and identifies genes that contribute to liposarcomagenesis.	Gobble, Qin, Brill, Angeles, Ugras, O'Connor, Moraco, Decarolis, Antonescu, Singer	2011	Cancer Res	21335544	http://www.ncbi.nlm.nih.gov/pubmed/21335544	Pearson correlation	449507	GEO	http://www.ncbi.nlm.nih.gov/projects/geo/query/acc.cgi?acc=GSE30929	Apoptosis,Cell Line,Cultured Cells,Cancer,Transcription Factors
	Wu-Garvey-2007	4.92	The effect of insulin on expression of genes and biochemical pathways in human skeletal muscle.	Wu, Wang, Cui, Maianu, Rhees, Rosinski, So, Willi, Osier, Hill, Page, Allison, Martin, Garvey	2007	Endocrine	17709892	http://www.ncbi.nlm.nih.gov/pubmed/17709892	Pearson correlation	223988	GEO	http://www.ncbi.nlm.nih.gov/projects/geo/query/acc.cgi?acc=GSE22309	Transcription Factors,Muscle,Cultured Cells
	Nakayama-Hasegawa-2007	4.1	Gene expression analysis of soft tissue sarcomas: characterization and reclassification of malignant fibrous histiocytoma.	Nakayama, Nemoto, Takahashi, Ohta, Kawai, Seki, Yoshida, Toyama, Ichikawa, Hasegawa	2007	Mod Pathol	17464315	http://www.ncbi.nlm.nih.gov/pubmed/17464315	Pearson correlation	361398	GEO	http://www.ncbi.nlm.nih.gov/projects/geo/query/acc.cgi?acc=GSE6481	Transcription Factors,Cancer
	Raue-Trappe-2012	3.58	Transcriptome signature of resistance exercise adaptations: mixed muscle and fiber type specific profiles in young and old adults.	Raue, Trappe, Estrem, Qian, Helvering, Smith, Trappe	2012	J Appl Physiol	22302958	http://www.ncbi.nlm.nih.gov/pubmed/22302958	Pearson correlation	483849	GEO	http://www.ncbi.nlm.nih.gov/projects/geo/query/acc.cgi?acc=GSE28422
	Hummel-Siebert-2006	2.17	A biologic definition of Burkitt's lymphoma from transcriptional and genomic profiling.	Hummel, Bentink, Berger, Klapper, Wessendorf, Barth, Bernd, Cogliatti, Dierlamm, Feller, Hansmann, Haralambieva, Harder, Hasenclever, KŸhn, Lenze, Lichter, Martin-Subero, Mšller, MŸller-Hermelink, Ott, Parwaresch, Pott, Rosenwald, Rosolowski, Schwaenen, StŸrzenhofecker, Szczepanowski, Trautmann, Wacker, Spang, Loeffler, TrŸmper, Stein, Siebert	2006	N Engl J Med	16760442	http://www.ncbi.nlm.nih.gov/pubmed/16760442	Pearson correlation	466765	GEO	http://www.ncbi.nlm.nih.gov/projects/geo/query/acc.cgi?acc=GSE4475	Cancer
	Bild-Nevins-2006 B	1.86	Oncogenic pathway signatures in human cancers as a guide to targeted therapies.	Bild, Yao, Chang, Wang, Potti, Chasse, Joshi, Harpole, Lancaster, Berchuck, Olson, Marks, Dressman, West, Nevins	2006	Nature	16273092	http://www.ncbi.nlm.nih.gov/pubmed/16273092	Pearson correlation	254105	GEO	http://www.ncbi.nlm.nih.gov/projects/geo/query/acc.cgi?acc=GSE3143	Cultured Cells,Signal Transduction,Cancer,Epithelial Cells,Cell Line,Disease,Breast,Transcription Factors,Breast Cancer
	Radtke-Downing-2009	1.74	Genomic analysis reveals few genetic alterations in pediatric acute myeloid leukemia.	Radtke, Mullighan, Ishii, Su, Cheng, Ma, Ganti, Cai, Goorha, Pounds, Cao, Obert, Armstrong, Zhang, Song, Ribeiro, Rubnitz, Raimondi, Shurtleff, Downing	2009	Proc Natl Acad Sci U S A	19651601	http://www.ncbi.nlm.nih.gov/pubmed/19651601	Pearson correlation	377767	GEO	http://www.ncbi.nlm.nih.gov/projects/geo/query/acc.cgi?acc=GSE14471	Transcription Factors,Nervous System,Cancer
	Burczynski-Dorner-2006	1.58	Molecular classification of Crohn's disease and ulcerative colitis patients using transcriptional profiles in peripheral blood mononuclear cells.	Burczynski, Peterson, Twine, Zuberek, Brodeur, Casciotti, Maganti, Reddy, Strahs, Immermann, Spinelli, Schwertschlag, Slager, Cotreau, Dorner	2006	J Mol Diagn	16436634	http://www.ncbi.nlm.nih.gov/pubmed/16436634	Pearson correlation	419356	GEO	http://www.ncbi.nlm.nih.gov/projects/geo/query/acc.cgi?acc=GSE3365
	Peng-Katze-2009	1.5	Computational identification of hepatitis C virus associated microRNA-mRNA regulatory modules in human livers.	Peng, Li, Walters, Rosenzweig, Lederer, Aicher, Proll, Katze	2009	BMC Genomics	19671175	http://www.ncbi.nlm.nih.gov/pubmed/19671175	Pearson correlation	349954	GEO	http://www.ncbi.nlm.nih.gov/projects/geo/query/acc.cgi?acc=GSE15331	Liver
	Rieger-Chu-2004	1.08	Toxicity from radiation therapy associated with abnormal transcriptional responses to DNA damage.	Rieger, Hong, Tusher, Tang, Tibshirani, Chu	2004	Proc Natl Acad Sci U S A	15096622	http://www.ncbi.nlm.nih.gov/pubmed/15096622	Pearson correlation	220846	GEO	http://www.ncbi.nlm.nih.gov/projects/geo/query/acc.cgi?acc=GSE1725	Cultured Cells,Cell Line
	Perou-Botstein-1999	0.98	Distinctive gene expression patterns in human mammary epithelial cells and breast cancers.	Perou, Jeffrey, van de Rijn, Rees, Eisen, Ross, Pergamenschikov, Williams, Zhu, Lee, Lashkari, Shalon, Brown, Botstein	1999	Proc Natl Acad Sci U S A	10430922	http://www.ncbi.nlm.nih.gov/pubmed/10430922	Pearson correlation	50804	SUPPLEMENTARY_MATERIAL		Cultured Cells,Cancer,Epithelial Cells,Signal Transduction,Breast,Stromal Cells,Transcription Factors,Breast Cancer
	Burington-Shaughnessy-2008	0.93	Tumor cell gene expression changes following short-term in vivo exposure to single agent chemotherapeutics are related to survival in multiple myeloma.	Burington, Barlogie, Zhan, Crowley, Shaughnessy	2008	Clin Cancer Res	18676754	http://www.ncbi.nlm.nih.gov/pubmed/18676754	Pearson correlation	266464	GEO	http://www.ncbi.nlm.nih.gov/projects/geo/query/acc.cgi?acc=GSE8546	Transcription Factors,Time Series,Cancer,Chemotherapy
	Berchtold-Cotman-2008	0.45	Gene expression changes in the course of normal brain aging are sexually dimorphic.	Berchtold, Cribbs, Coleman, Rogers, Head, Kim, Beach, Miller, Troncoso, Trojanowski, Zielke, Cotman	2008	Proc Natl Acad Sci U S A	18832152	http://www.ncbi.nlm.nih.gov/pubmed/18832152	Pearson correlation	507933	GEO	http://www.ncbi.nlm.nih.gov/projects/geo/query/acc.cgi?acc=GSE11882	Aging,Brain
	Ramaswamy-Golub-2001	0.12	Multiclass cancer diagnosis using tumor gene expression signatures.	Ramaswamy, Tamayo, Rifkin, Mukherjee, Yeang, Angelo, Ladd, Reich, Latulippe, Mesirov, Poggio, Gerald, Loda, Lander, Golub	2001	Proc Natl Acad Sci U S A	11742071	http://www.ncbi.nlm.nih.gov/pubmed/11742071	Pearson correlation	226615	SUPPLEMENTARY_MATERIAL		Cancer
	Noble-Diehl-2008	0.09	Regional variation in gene expression in the healthy colon is dysregulated in ulcerative colitis.	Noble, Abbas, Cornelius, Lees, Ho, Toy, Modrusan, Pal, Zhong, Chalasani, Clark, Arnott, Penman, Satsangi, Diehl	2008	Gut	18523026	http://www.ncbi.nlm.nih.gov/pubmed/18523026	Pearson correlation	603016	GEO	http://www.ncbi.nlm.nih.gov/projects/geo/query/acc.cgi?acc=GSE11223
Co-localization		20.54
	Schadt-Shoemaker-2004	11.87	A comprehensive transcript index of the human genome generated using microarrays and computational approaches.	Schadt, Edwards, GuhaThakurta, Holder, Ying, Svetnik, Leonardson, Hart, Russell, Li, Cavet, Castle, McDonagh, Kan, Chen, Kasarskis, Margarint, Caceres, Johnson, Armour, Garrett-Engele, Tsinoremas, Shoemaker	2004	Genome Biol	15461792	http://www.ncbi.nlm.nih.gov/pubmed/15461792	Pearson correlation	60454	GEO	http://www.ncbi.nlm.nih.gov/geo/
	Johnson-Shoemaker-2003	8.68	Genome-wide survey of human alternative pre-mRNA splicing with exon junction microarrays.	Johnson, Castle, Garrett-Engele, Kan, Loerch, Armour, Santos, Schadt, Stoughton, Shoemaker	2003	Science	14684825	http://www.ncbi.nlm.nih.gov/pubmed/14684825	Pearson correlation	426934	GEO	http://www.ncbi.nlm.nih.gov/geo/	Cultured Cells,Cell Line
Pathway		13.93
	Wu-Stein-2010	12.87	A human functional protein interaction network and its application to cancer data analysis.	Wu, Feng, Stein	2010	Genome Biol	20482850	http://www.ncbi.nlm.nih.gov/pubmed/20482850		78448	SUPPLEMENTARY_MATERIAL		Transcription Factors,Cancer
	PATHWAYCOMMONS-REACTOME	1.06							Direct interaction	24924	PATHWAYCOMMONS	http://www.pathwaycommons.org/
Physical interactions		11.18
	IREF-OPHID	4.03							Direct interaction	43249	IREF	http://irefindex.uio.no/wiki/iRefIndex
	IREF-GRID	3.01							Direct interaction	33623	IREF	http://irefindex.uio.no/wiki/iRefIndex
	IREF-BIND	2.38							Direct interaction	5310	IREF	http://irefindex.uio.no/wiki/iRefIndex
	IREF-HPRD	1.75							Direct interaction	36755	IREF	http://irefindex.uio.no/wiki/iRefIndex
Shared protein domains		4.28
	PFAM	2.44							Pearson correlation	530357	PFAM	http://pfam.sanger.ac.uk/
	INTERPRO	1.85							Pearson correlation	488822	INTERPRO	http://www.ebi.ac.uk/interpro/
Predicted		2.74
	I2D-BIND-Mouse2Human	1.42	BIND--a data specification for storing and describing biomolecular interactions, molecular complexes and pathways.	Bader, Hogue	2000	Bioinformatics	10871269	http://www.ncbi.nlm.nih.gov/pubmed/10871269	Direct interaction	1198	I2D	http://ophid.utoronto.ca/
	I2D-IntAct-Mouse2Human	1.33	The IntAct molecular interaction database in 2010.	Aranda, Achuthan, Alam-Faruque, Armean, Bridge, Derow, Feuermann, Ghanbarian, Kerrien, Khadake, Kerssemakers, Leroy, Menden, Michaut, Montecchi-Palazzi, Neuhauser, Orchard, Perreau, Roechert, van Eijk, Hermjakob	2010	Nucleic Acids Res	19850723	http://www.ncbi.nlm.nih.gov/pubmed/19850723	Direct interaction	3422	I2D	http://ophid.utoronto.ca/
Gene 1	Gene 2	Weight	Type	Source
BMP2	SIK1	0.00774309	Co-expression	Berchtold-Cotman-2008
CASQ2	MYH11	0.00911939	Co-expression	Berchtold-Cotman-2008
ISL1	MYL3	0.00496377	Co-expression	Berchtold-Cotman-2008
MEF2C	MEF2A	0.00315802	Co-expression	Berchtold-Cotman-2008
MYH11	MYOCD	0.00845548	Co-expression	Berchtold-Cotman-2008
MYL2	ACTC1	0.00190179	Co-expression	Berchtold-Cotman-2008
TNNI3	NKX2-5	0.00296494	Co-expression	Berchtold-Cotman-2008
CASQ2	MYH11	0.0254943	Co-expression	Bild-Nevins-2006 B
FBN1	TPM1	0.0132784	Co-expression	Bild-Nevins-2006 B
ISL1	DKK1	0.0382727	Co-expression	Bild-Nevins-2006 B
MEF2C	TTN	0.0307688	Co-expression	Bild-Nevins-2006 B
MYBPC3	ANKRD1	0.0303299	Co-expression	Bild-Nevins-2006 B
MYBPC3	TNNC1	0.0346913	Co-expression	Bild-Nevins-2006 B
MYL2	TCAP	0.0471146	Co-expression	Bild-Nevins-2006 B
PITX2	MYH6	0.0311936	Co-expression	Bild-Nevins-2006 B
SMAD7	FBN1	0.0130668	Co-expression	Bild-Nevins-2006 B
TNNC1	ANKRD1	0.0244439	Co-expression	Bild-Nevins-2006 B
ACTC1	HAND1	0.0062854	Co-expression	Burczynski-Dorner-2006
ISL1	HAND1	0.00651427	Co-expression	Burczynski-Dorner-2006
MEF2C	MEF2A	0.0461815	Co-expression	Burczynski-Dorner-2006
MYH7	ALPK3	0.0365032	Co-expression	Burczynski-Dorner-2006
MYH7	HAND1	0.00530576	Co-expression	Burczynski-Dorner-2006
PITX2	ZFPM2	0.0411507	Co-expression	Burczynski-Dorner-2006
SMAD7	EFNA1	0.026921	Co-expression	Burczynski-Dorner-2006
TNNC1	MYLK3	0.0242037	Co-expression	Burczynski-Dorner-2006
WNT11	NEBL	0.0154894	Co-expression	Burczynski-Dorner-2006
ACTC1	ISL1	0.00404271	Co-expression	Burington-Shaughnessy-2008
CASQ2	TNNI3	0.00911836	Co-expression	Burington-Shaughnessy-2008
ISL1	ANKRD1	0.00452042	Co-expression	Burington-Shaughnessy-2008
ISL1	TBX5	0.00744145	Co-expression	Burington-Shaughnessy-2008
MEF2A	TPM1	0.0103312	Co-expression	Burington-Shaughnessy-2008
MYH7	ANKRD1	0.00780476	Co-expression	Burington-Shaughnessy-2008
MYH7	ISL1	0.00186508	Co-expression	Burington-Shaughnessy-2008
MYH7	PITX2	0.00721559	Co-expression	Burington-Shaughnessy-2008
PITX2	TNNT2	0.0136376	Co-expression	Burington-Shaughnessy-2008
SMAD7	MEF2A	0.00843769	Co-expression	Burington-Shaughnessy-2008
TNNT2	MYL3	0.016384	Co-expression	Burington-Shaughnessy-2008
WT1	ISL1	0.00717472	Co-expression	Burington-Shaughnessy-2008
ACTC1	TNNC1	0.131439	Co-expression	Gobble-Singer-2011
ACTC1	TPM1	0.152852	Co-expression	Gobble-Singer-2011
ACTC1	TTN	0.116854	Co-expression	Gobble-Singer-2011
DKK1	GATA6	0.135632	Co-expression	Gobble-Singer-2011
ISL1	DKK1	0.126709	Co-expression	Gobble-Singer-2011
MYBPC3	HAND1	0.041983	Co-expression	Gobble-Singer-2011
MYH6	MYL3	0.138898	Co-expression	Gobble-Singer-2011
MYH7	ANKRD1	0.151561	Co-expression	Gobble-Singer-2011
MYH7	MYH6	0.154462	Co-expression	Gobble-Singer-2011
MYH7	MYL3	0.182137	Co-expression	Gobble-Singer-2011
MYH7	TCAP	0.180385	Co-expression	Gobble-Singer-2011
MYH7	TNNC1	0.136497	Co-expression	Gobble-Singer-2011
MYH7	TTN	0.138018	Co-expression	Gobble-Singer-2011
MYL2	ACTC1	0.0959687	Co-expression	Gobble-Singer-2011
MYL2	ANKRD1	0.176415	Co-expression	Gobble-Singer-2011
MYL2	MYH7	0.161379	Co-expression	Gobble-Singer-2011
MYL2	MYL3	0.15634	Co-expression	Gobble-Singer-2011
MYL2	TCAP	0.188606	Co-expression	Gobble-Singer-2011
MYL2	TNNC1	0.192064	Co-expression	Gobble-Singer-2011
MYL2	TTN	0.189644	Co-expression	Gobble-Singer-2011
PITX2	GATA6	0.152642	Co-expression	Gobble-Singer-2011
TCAP	ANKRD1	0.171294	Co-expression	Gobble-Singer-2011
TCAP	MYL3	0.174426	Co-expression	Gobble-Singer-2011
TNNC1	ANKRD1	0.156122	Co-expression	Gobble-Singer-2011
TNNC1	MYL3	0.13318	Co-expression	Gobble-Singer-2011
TNNC1	TCAP	0.17555	Co-expression	Gobble-Singer-2011
TNNC1	TTN	0.191504	Co-expression	Gobble-Singer-2011
TTN	ANKRD1	0.154619	Co-expression	Gobble-Singer-2011
TTN	TCAP	0.165616	Co-expression	Gobble-Singer-2011
WT1	DKK1	0.113809	Co-expression	Gobble-Singer-2011
WT1	GATA6	0.156735	Co-expression	Gobble-Singer-2011
ACTC1	CASQ2	0.0122515	Co-expression	Hummel-Siebert-2006
ACTC1	TNNC1	0.0640251	Co-expression	Hummel-Siebert-2006
ANKRD1	MYLK3	0.0169426	Co-expression	Hummel-Siebert-2006
FBN1	TPM1	0.0271884	Co-expression	Hummel-Siebert-2006
GATA6	ZFPM2	0.0209096	Co-expression	Hummel-Siebert-2006
MYBPC3	GATA4	0.017979	Co-expression	Hummel-Siebert-2006
MYBPC3	MYL3	0.0124198	Co-expression	Hummel-Siebert-2006
MYL2	ACTC1	0.0546279	Co-expression	Hummel-Siebert-2006
MYL2	CASQ2	0.0140266	Co-expression	Hummel-Siebert-2006
MYL2	TCAP	0.00447311	Co-expression	Hummel-Siebert-2006
MYL2	TNNC1	0.055352	Co-expression	Hummel-Siebert-2006
MYL2	TTN	0.0466512	Co-expression	Hummel-Siebert-2006
NKX2-5	WNT11	0.0338068	Co-expression	Hummel-Siebert-2006
PITX2	GATA6	0.0296051	Co-expression	Hummel-Siebert-2006
RYR2	PITX2	0.052198	Co-expression	Hummel-Siebert-2006
SMAD7	FBN1	0.017374	Co-expression	Hummel-Siebert-2006
SMAD7	SIK1	0.0365135	Co-expression	Hummel-Siebert-2006
TCAP	MYLK3	0.0054593	Co-expression	Hummel-Siebert-2006
TNNC1	TCAP	0.00829973	Co-expression	Hummel-Siebert-2006
TNNT2	MYH6	0.0246544	Co-expression	Hummel-Siebert-2006
TNNT2	TCAP	0.00534137	Co-expression	Hummel-Siebert-2006
ACTC1	ANKRD1	0.0765093	Co-expression	Nakayama-Hasegawa-2007
ACTC1	CASQ2	0.0403522	Co-expression	Nakayama-Hasegawa-2007
ACTC1	TNNT2	0.0541148	Co-expression	Nakayama-Hasegawa-2007
ACTC1	TPM1	0.0700384	Co-expression	Nakayama-Hasegawa-2007
CASQ2	ALPK3	0.0356561	Co-expression	Nakayama-Hasegawa-2007
CASQ2	MYH6	0.0215495	Co-expression	Nakayama-Hasegawa-2007
CASQ2	MYL3	0.0168366	Co-expression	Nakayama-Hasegawa-2007
CASQ2	TCAP	0.015961	Co-expression	Nakayama-Hasegawa-2007
GATA4	ANKRD1	0.0828575	Co-expression	Nakayama-Hasegawa-2007
MEF2A	MYH11	0.0383785	Co-expression	Nakayama-Hasegawa-2007
MEF2C	MYL3	0.0217198	Co-expression	Nakayama-Hasegawa-2007
MEF2C	TCAP	0.0213256	Co-expression	Nakayama-Hasegawa-2007
MEF2C	TNNC1	0.0221133	Co-expression	Nakayama-Hasegawa-2007
MEF2C	TTN	0.0358537	Co-expression	Nakayama-Hasegawa-2007
MYH6	ALPK3	0.0190999	Co-expression	Nakayama-Hasegawa-2007
MYH6	MYL3	0.0104969	Co-expression	Nakayama-Hasegawa-2007
MYH6	MYLK3	0.0213043	Co-expression	Nakayama-Hasegawa-2007
MYH7	ALPK3	0.0177355	Co-expression	Nakayama-Hasegawa-2007
MYH7	CASQ2	0.0195513	Co-expression	Nakayama-Hasegawa-2007
MYH7	MYH6	0.0122424	Co-expression	Nakayama-Hasegawa-2007
MYH7	MYL3	0.00975721	Co-expression	Nakayama-Hasegawa-2007
MYH7	MYLK3	0.0188278	Co-expression	Nakayama-Hasegawa-2007
MYH7	TCAP	0.00919531	Co-expression	Nakayama-Hasegawa-2007
MYH7	TNNC1	0.00940908	Co-expression	Nakayama-Hasegawa-2007
MYL2	ALPK3	0.0148615	Co-expression	Nakayama-Hasegawa-2007
MYL2	ANKRD1	0.0174244	Co-expression	Nakayama-Hasegawa-2007
MYL2	CASQ2	0.0167683	Co-expression	Nakayama-Hasegawa-2007
MYL2	MEF2C	0.0223844	Co-expression	Nakayama-Hasegawa-2007
MYL2	MYH6	0.0100953	Co-expression	Nakayama-Hasegawa-2007
MYL2	MYH7	0.00940049	Co-expression	Nakayama-Hasegawa-2007
MYL2	MYL3	0.00830113	Co-expression	Nakayama-Hasegawa-2007
MYL2	MYLK3	0.015855	Co-expression	Nakayama-Hasegawa-2007
MYL2	TCAP	0.00820825	Co-expression	Nakayama-Hasegawa-2007
MYL2	TNNC1	0.00843724	Co-expression	Nakayama-Hasegawa-2007
MYL2	TTN	0.0131902	Co-expression	Nakayama-Hasegawa-2007
MYL3	ALPK3	0.0153062	Co-expression	Nakayama-Hasegawa-2007
MYL3	MYLK3	0.0164562	Co-expression	Nakayama-Hasegawa-2007
PITX2	TNNT2	0.0563248	Co-expression	Nakayama-Hasegawa-2007
SMAD7	DKK1	0.0530288	Co-expression	Nakayama-Hasegawa-2007
TCAP	ALPK3	0.0145462	Co-expression	Nakayama-Hasegawa-2007
TCAP	MYH6	0.00985143	Co-expression	Nakayama-Hasegawa-2007
TCAP	MYL3	0.00814167	Co-expression	Nakayama-Hasegawa-2007
TCAP	MYLK3	0.0156879	Co-expression	Nakayama-Hasegawa-2007
TNNC1	ALPK3	0.0148911	Co-expression	Nakayama-Hasegawa-2007
TNNC1	CASQ2	0.0166214	Co-expression	Nakayama-Hasegawa-2007
TNNC1	MYH6	0.0100963	Co-expression	Nakayama-Hasegawa-2007
TNNC1	MYL3	0.0083244	Co-expression	Nakayama-Hasegawa-2007
TNNC1	MYLK3	0.0160522	Co-expression	Nakayama-Hasegawa-2007
TNNC1	TCAP	0.0082359	Co-expression	Nakayama-Hasegawa-2007
TNNC1	TTN	0.0131339	Co-expression	Nakayama-Hasegawa-2007
TPM1	MYH11	0.0402944	Co-expression	Nakayama-Hasegawa-2007
TTN	ANKRD1	0.0324463	Co-expression	Nakayama-Hasegawa-2007
TTN	MYL3	0.0124399	Co-expression	Nakayama-Hasegawa-2007
TTN	TCAP	0.0127691	Co-expression	Nakayama-Hasegawa-2007
FBN1	DLC1	0.000621673	Co-expression	Noble-Diehl-2008
FBN1	PRICKLE1	0.000478131	Co-expression	Noble-Diehl-2008
ISL1	FOXP1	0.00175241	Co-expression	Noble-Diehl-2008
MYBPC3	HAND1	0.00136033	Co-expression	Noble-Diehl-2008
MYL2	HAND2	0.00244611	Co-expression	Noble-Diehl-2008
TNNI3	MYL3	0.0010031	Co-expression	Noble-Diehl-2008
EFNA1	TCAP	0.0243652	Co-expression	Peng-Katze-2009
GATA4	NKX2-5	0.0150731	Co-expression	Peng-Katze-2009
HAND1	NEBL	0.00676903	Co-expression	Peng-Katze-2009
MYBPC3	GATA4	0.00482232	Co-expression	Peng-Katze-2009
MYBPC3	NKX2-5	0.0176485	Co-expression	Peng-Katze-2009
MYH11	TCAP	0.0238648	Co-expression	Peng-Katze-2009
MYH7	TCAP	0.018834	Co-expression	Peng-Katze-2009
MYH7	TNNC1	0.0185573	Co-expression	Peng-Katze-2009
MYL2	MYH7	0.0229437	Co-expression	Peng-Katze-2009
MYL2	TNNC1	0.0207005	Co-expression	Peng-Katze-2009
TNNI3	TNNT2	0.015811	Co-expression	Peng-Katze-2009
GATA4	TPM1	0.00900082	Co-expression	Perou-Botstein-1999
MYH7	MYH11	0.0103252	Co-expression	Perou-Botstein-1999
MYH7	TNNI3	0.00964118	Co-expression	Perou-Botstein-1999
TNNI3	TTN	0.0117985	Co-expression	Perou-Botstein-1999
ACTC1	TNNT2	0.0206958	Co-expression	Radtke-Downing-2009
BMP2	EFNA1	0.0160136	Co-expression	Radtke-Downing-2009
BMP2	WT1	0.00863594	Co-expression	Radtke-Downing-2009
EFNA1	MYH6	0.0165502	Co-expression	Radtke-Downing-2009
FBN1	TPM1	0.0186764	Co-expression	Radtke-Downing-2009
HAND1	TBX5	0.0256845	Co-expression	Radtke-Downing-2009
HAND2	ALPK3	0.0111441	Co-expression	Radtke-Downing-2009
MEF2A	MYH11	0.044102	Co-expression	Radtke-Downing-2009
MYH11	ZFPM2	0.0105884	Co-expression	Radtke-Downing-2009
MYL2	NKX2-5	0.0209523	Co-expression	Radtke-Downing-2009
NKX2-5	NEBL	0.0229564	Co-expression	Radtke-Downing-2009
WT1	EFNA1	0.0189937	Co-expression	Radtke-Downing-2009
WT1	MYH6	0.00976339	Co-expression	Radtke-Downing-2009
ACTC1	ISL1	0.00348419	Co-expression	Ramaswamy-Golub-2001
GATA4	NKX2-5	0.000650684	Co-expression	Ramaswamy-Golub-2001
MEF2C	MEF2A	0.00207115	Co-expression	Ramaswamy-Golub-2001
TPM1	MYH11	0.0012779	Co-expression	Ramaswamy-Golub-2001
CASQ2	MYH6	0.045632	Co-expression	Raue-Trappe-2012
CASQ2	MYL3	0.031768	Co-expression	Raue-Trappe-2012
CASQ2	PRICKLE1	0.0650569	Co-expression	Raue-Trappe-2012
MEF2C	TTN	0.0748858	Co-expression	Raue-Trappe-2012
MYH6	MYL3	0.0356907	Co-expression	Raue-Trappe-2012
MYH7	CASQ2	0.0364985	Co-expression	Raue-Trappe-2012
MYH7	MYH6	0.0336819	Co-expression	Raue-Trappe-2012
MYH7	MYL3	0.0343886	Co-expression	Raue-Trappe-2012
MYH7	TCAP	0.0289919	Co-expression	Raue-Trappe-2012
MYH7	TNNC1	0.0363298	Co-expression	Raue-Trappe-2012
MYL2	MYH6	0.0265942	Co-expression	Raue-Trappe-2012
MYL2	MYH7	0.0297517	Co-expression	Raue-Trappe-2012
MYL2	MYL3	0.0310658	Co-expression	Raue-Trappe-2012
MYL2	TCAP	0.0268211	Co-expression	Raue-Trappe-2012
MYL2	TNNC1	0.0273352	Co-expression	Raue-Trappe-2012
PITX2	HAND1	0.0237579	Co-expression	Raue-Trappe-2012
RYR2	MYH11	0.0780193	Co-expression	Raue-Trappe-2012
RYR2	MYOCD	0.0904336	Co-expression	Raue-Trappe-2012
TCAP	MYL3	0.0290806	Co-expression	Raue-Trappe-2012
TNNC1	MYH6	0.0228401	Co-expression	Raue-Trappe-2012
TNNC1	MYL3	0.0307484	Co-expression	Raue-Trappe-2012
TNNC1	TCAP	0.027305	Co-expression	Raue-Trappe-2012
TNNI3	MYL3	0.0341464	Co-expression	Raue-Trappe-2012
FBN1	TPM1	0.00983671	Co-expression	Rieger-Chu-2004
GATA4	MYH11	0.0125272	Co-expression	Rieger-Chu-2004
MYH11	MYH6	0.0211265	Co-expression	Rieger-Chu-2004
MYL2	MYBPC3	0.0194616	Co-expression	Rieger-Chu-2004
SMAD7	MEF2A	0.00680015	Co-expression	Rieger-Chu-2004
SMAD7	TPM1	0.00937637	Co-expression	Rieger-Chu-2004
TNNC1	DLC1	0.022309	Co-expression	Rieger-Chu-2004
ACTC1	CASQ2	0.382038	Co-expression	Wang-Maris-2006
ACTC1	MYH6	0.343704	Co-expression	Wang-Maris-2006
ACTC1	MYH7	0.383517	Co-expression	Wang-Maris-2006
ACTC1	MYL3	0.199596	Co-expression	Wang-Maris-2006
ACTC1	TNNC1	0.384267	Co-expression	Wang-Maris-2006
ACTC1	TTN	0.384941	Co-expression	Wang-Maris-2006
CASQ2	MYH6	0.315661	Co-expression	Wang-Maris-2006
CASQ2	TTN	0.382491	Co-expression	Wang-Maris-2006
FBN1	MYH11	0.133381	Co-expression	Wang-Maris-2006
FBN1	TPM1	0.104992	Co-expression	Wang-Maris-2006
MYBPC3	ALPK3	0.173467	Co-expression	Wang-Maris-2006
MYBPC3	GATA4	0.0903213	Co-expression	Wang-Maris-2006
MYBPC3	TBX5	0.203393	Co-expression	Wang-Maris-2006
MYBPC3	TCAP	0.170105	Co-expression	Wang-Maris-2006
MYH6	MYL3	0.249081	Co-expression	Wang-Maris-2006
MYH7	CASQ2	0.389765	Co-expression	Wang-Maris-2006
MYH7	MYH6	0.338684	Co-expression	Wang-Maris-2006
MYH7	MYL3	0.210342	Co-expression	Wang-Maris-2006
MYH7	TNNC1	0.388958	Co-expression	Wang-Maris-2006
MYH7	TTN	0.385853	Co-expression	Wang-Maris-2006
MYL2	ACTC1	0.379012	Co-expression	Wang-Maris-2006
MYL2	CASQ2	0.37112	Co-expression	Wang-Maris-2006
MYL2	MYH6	0.351298	Co-expression	Wang-Maris-2006
MYL2	MYH7	0.37723	Co-expression	Wang-Maris-2006
MYL2	MYL3	0.205081	Co-expression	Wang-Maris-2006
MYL2	TNNC1	0.37434	Co-expression	Wang-Maris-2006
MYL2	TTN	0.380169	Co-expression	Wang-Maris-2006
SMAD7	FBN1	0.132538	Co-expression	Wang-Maris-2006
TNNC1	CASQ2	0.389386	Co-expression	Wang-Maris-2006
TNNC1	MYH6	0.32599	Co-expression	Wang-Maris-2006
TNNC1	TTN	0.38235	Co-expression	Wang-Maris-2006
TNNT2	WNT11	0.309516	Co-expression	Wang-Maris-2006
TTN	MYH6	0.350075	Co-expression	Wang-Maris-2006
ACTC1	ANKRD1	0.105484	Co-expression	Wu-Garvey-2007
ACTC1	CASQ2	0.0998201	Co-expression	Wu-Garvey-2007
ACTC1	FBN1	0.10602	Co-expression	Wu-Garvey-2007
DKK1	NEBL	0.0607878	Co-expression	Wu-Garvey-2007
EFNA1	GATA3	0.0956111	Co-expression	Wu-Garvey-2007
GATA3	GATA6	0.104122	Co-expression	Wu-Garvey-2007
MEF2A	TPM1	0.0478896	Co-expression	Wu-Garvey-2007
MYH6	ANKRD1	0.0840806	Co-expression	Wu-Garvey-2007
MYH7	ALPK3	0.0338228	Co-expression	Wu-Garvey-2007
MYH7	MYL3	0.0435082	Co-expression	Wu-Garvey-2007
MYH7	TCAP	0.0205649	Co-expression	Wu-Garvey-2007
MYH7	TNNC1	0.015105	Co-expression	Wu-Garvey-2007
MYH7	TTN	0.0267608	Co-expression	Wu-Garvey-2007
MYL2	MYH7	0.0144339	Co-expression	Wu-Garvey-2007
MYL2	MYL3	0.0423473	Co-expression	Wu-Garvey-2007
MYL2	TCAP	0.0192548	Co-expression	Wu-Garvey-2007
MYL2	TNNC1	0.0144297	Co-expression	Wu-Garvey-2007
MYL2	TTN	0.0247325	Co-expression	Wu-Garvey-2007
NKX2-5	TNNT2	0.0761054	Co-expression	Wu-Garvey-2007
TCAP	ALPK3	0.0492673	Co-expression	Wu-Garvey-2007
TCAP	MYH6	0.0482212	Co-expression	Wu-Garvey-2007
TNNC1	MYL3	0.0462217	Co-expression	Wu-Garvey-2007
TNNC1	TCAP	0.0200936	Co-expression	Wu-Garvey-2007
TTN	ALPK3	0.0671242	Co-expression	Wu-Garvey-2007
TTN	TCAP	0.0387162	Co-expression	Wu-Garvey-2007
ANKRD1	NEBL	0.0945915	Co-localization	Johnson-Shoemaker-2003
ANKRD1	TBX5	0.0980575	Co-localization	Johnson-Shoemaker-2003
CASQ2	ANKRD1	0.064248	Co-localization	Johnson-Shoemaker-2003
CASQ2	NEBL	0.0708209	Co-localization	Johnson-Shoemaker-2003
CASQ2	TBX5	0.0725077	Co-localization	Johnson-Shoemaker-2003
CASQ2	TNNI3	0.0667148	Co-localization	Johnson-Shoemaker-2003
CASQ2	TNNT2	0.0636905	Co-localization	Johnson-Shoemaker-2003
HAND1	HAND2	0.13782	Co-localization	Johnson-Shoemaker-2003
MYBPC3	ANKRD1	0.0977334	Co-localization	Johnson-Shoemaker-2003
MYBPC3	CASQ2	0.0748844	Co-localization	Johnson-Shoemaker-2003
MYBPC3	NEBL	0.120019	Co-localization	Johnson-Shoemaker-2003
MYBPC3	RYR2	0.121717	Co-localization	Johnson-Shoemaker-2003
MYBPC3	TBX5	0.130622	Co-localization	Johnson-Shoemaker-2003
MYBPC3	TNNI3	0.114385	Co-localization	Johnson-Shoemaker-2003
MYBPC3	TNNT2	0.107934	Co-localization	Johnson-Shoemaker-2003
MYH11	HAND1	0.0550475	Co-localization	Johnson-Shoemaker-2003
MYH7	ANKRD1	0.0522748	Co-localization	Johnson-Shoemaker-2003
MYH7	CASQ2	0.0505489	Co-localization	Johnson-Shoemaker-2003
MYH7	TNNC1	0.0511534	Co-localization	Johnson-Shoemaker-2003
MYH7	TPM1	0.0746493	Co-localization	Johnson-Shoemaker-2003
MYH7	TTN	0.0329467	Co-localization	Johnson-Shoemaker-2003
MYL2	ANKRD1	0.0598414	Co-localization	Johnson-Shoemaker-2003
MYL2	CASQ2	0.0540276	Co-localization	Johnson-Shoemaker-2003
MYL2	MYBPC3	0.0651621	Co-localization	Johnson-Shoemaker-2003
MYL2	MYH7	0.0536156	Co-localization	Johnson-Shoemaker-2003
MYL2	NEBL	0.0646348	Co-localization	Johnson-Shoemaker-2003
MYL2	RYR2	0.0624262	Co-localization	Johnson-Shoemaker-2003
MYL2	TNNC1	0.0510843	Co-localization	Johnson-Shoemaker-2003
MYL2	TNNI3	0.0594744	Co-localization	Johnson-Shoemaker-2003
MYL2	TNNT2	0.0569202	Co-localization	Johnson-Shoemaker-2003
MYL2	TPM1	0.0766269	Co-localization	Johnson-Shoemaker-2003
RYR2	ANKRD1	0.0919951	Co-localization	Johnson-Shoemaker-2003
RYR2	CASQ2	0.0699421	Co-localization	Johnson-Shoemaker-2003
RYR2	NEBL	0.115461	Co-localization	Johnson-Shoemaker-2003
RYR2	TBX5	0.118834	Co-localization	Johnson-Shoemaker-2003
RYR2	TNNI3	0.108886	Co-localization	Johnson-Shoemaker-2003
RYR2	TNNT2	0.102694	Co-localization	Johnson-Shoemaker-2003
TBX5	NEBL	0.121507	Co-localization	Johnson-Shoemaker-2003
TNNC1	ANKRD1	0.0509425	Co-localization	Johnson-Shoemaker-2003
TNNC1	CASQ2	0.0479506	Co-localization	Johnson-Shoemaker-2003
TNNC1	TPM1	0.070938	Co-localization	Johnson-Shoemaker-2003
TNNC1	TTN	0.0303275	Co-localization	Johnson-Shoemaker-2003
TNNI3	ANKRD1	0.0873654	Co-localization	Johnson-Shoemaker-2003
TNNI3	NEBL	0.107428	Co-localization	Johnson-Shoemaker-2003
TNNI3	TBX5	0.116424	Co-localization	Johnson-Shoemaker-2003
TNNI3	TNNT2	0.096238	Co-localization	Johnson-Shoemaker-2003
TNNT2	ANKRD1	0.0832245	Co-localization	Johnson-Shoemaker-2003
TNNT2	NEBL	0.101402	Co-localization	Johnson-Shoemaker-2003
TNNT2	TBX5	0.108543	Co-localization	Johnson-Shoemaker-2003
TPM1	CASQ2	0.084681	Co-localization	Johnson-Shoemaker-2003
TPM1	TNNT2	0.0829689	Co-localization	Johnson-Shoemaker-2003
BMP2	TPM1	0.174693	Co-localization	Schadt-Shoemaker-2004
CASQ2	TBX5	0.134729	Co-localization	Schadt-Shoemaker-2004
GATA4	MYL3	0.139043	Co-localization	Schadt-Shoemaker-2004
GATA4	TNNI3	0.1428	Co-localization	Schadt-Shoemaker-2004
GATA4	TNNT2	0.147059	Co-localization	Schadt-Shoemaker-2004
MYBPC3	GATA4	0.175538	Co-localization	Schadt-Shoemaker-2004
MYBPC3	MYH7	0.196979	Co-localization	Schadt-Shoemaker-2004
MYBPC3	TNNI3	0.371854	Co-localization	Schadt-Shoemaker-2004
MYBPC3	TNNT2	0.371837	Co-localization	Schadt-Shoemaker-2004
MYH7	CASQ2	0.104609	Co-localization	Schadt-Shoemaker-2004
MYH7	MYL3	0.204563	Co-localization	Schadt-Shoemaker-2004
MYH7	TBX5	0.170737	Co-localization	Schadt-Shoemaker-2004
MYH7	TNNI3	0.221858	Co-localization	Schadt-Shoemaker-2004
MYH7	TNNT2	0.200898	Co-localization	Schadt-Shoemaker-2004
MYL2	CASQ2	0.128562	Co-localization	Schadt-Shoemaker-2004
MYL2	MYH7	0.197365	Co-localization	Schadt-Shoemaker-2004
MYL2	MYL3	0.195645	Co-localization	Schadt-Shoemaker-2004
MYL2	TBX5	0.134653	Co-localization	Schadt-Shoemaker-2004
MYL2	TNNI3	0.167191	Co-localization	Schadt-Shoemaker-2004
MYL2	TNNT2	0.140002	Co-localization	Schadt-Shoemaker-2004
TNNI3	MYL3	0.18505	Co-localization	Schadt-Shoemaker-2004
TNNI3	TBX5	0.250005	Co-localization	Schadt-Shoemaker-2004
TNNI3	TNNT2	0.32722	Co-localization	Schadt-Shoemaker-2004
TNNT2	MYL3	0.163586	Co-localization	Schadt-Shoemaker-2004
TNNT2	TBX5	0.312561	Co-localization	Schadt-Shoemaker-2004
TPM1	CASQ2	0.172353	Co-localization	Schadt-Shoemaker-2004
TTN	TCAP	0.168397	Pathway	PATHWAYCOMMONS-REACTOME
ACTC1	MYH11	0.417217	Pathway	Wu-Stein-2010
ACTC1	MYH6	0.111559	Pathway	Wu-Stein-2010
ACTC1	MYH7	0.341452	Pathway	Wu-Stein-2010
BMP2	GATA4	0.472206	Pathway	Wu-Stein-2010
BMP2	NKX2-5	0.343365	Pathway	Wu-Stein-2010
GATA4	NKX2-5	0.82707	Pathway	Wu-Stein-2010
HAND1	HAND2	4.23946	Pathway	Wu-Stein-2010
MEF2C	GATA4	0.471701	Pathway	Wu-Stein-2010
MEF2C	HAND1	0.910675	Pathway	Wu-Stein-2010
MEF2C	HAND2	0.910675	Pathway	Wu-Stein-2010
MEF2C	NKX2-5	0.342998	Pathway	Wu-Stein-2010
MYBPC3	MYH6	0.426783	Pathway	Wu-Stein-2010
MYBPC3	MYL3	0.510193	Pathway	Wu-Stein-2010
MYBPC3	TCAP	0.510193	Pathway	Wu-Stein-2010
MYBPC3	TNNC1	0.439501	Pathway	Wu-Stein-2010
MYBPC3	TNNI3	0.541129	Pathway	Wu-Stein-2010
MYBPC3	TNNT2	0.541542	Pathway	Wu-Stein-2010
MYBPC3	TPM1	0.559735	Pathway	Wu-Stein-2010
MYH6	MYL3	0.402077	Pathway	Wu-Stein-2010
MYL2	MYBPC3	0.368515	Pathway	Wu-Stein-2010
MYL2	MYH6	0.290422	Pathway	Wu-Stein-2010
MYL2	MYL3	0.347182	Pathway	Wu-Stein-2010
MYL2	MYLK3	0.485827	Pathway	Wu-Stein-2010
MYL2	TCAP	0.347182	Pathway	Wu-Stein-2010
MYL2	TNNC1	0.299077	Pathway	Wu-Stein-2010
MYL2	TNNI3	0.368234	Pathway	Wu-Stein-2010
MYL2	TNNT2	0.368515	Pathway	Wu-Stein-2010
MYL2	TPM1	0.380895	Pathway	Wu-Stein-2010
NKX2-5	HAND1	1.59676	Pathway	Wu-Stein-2010
NKX2-5	HAND2	1.59676	Pathway	Wu-Stein-2010
SMAD7	BMP2	0.182179	Pathway	Wu-Stein-2010
TCAP	MYH6	0.402077	Pathway	Wu-Stein-2010
TCAP	MYL3	0.480659	Pathway	Wu-Stein-2010
TNNC1	MYH6	0.346366	Pathway	Wu-Stein-2010
TNNC1	MYL3	0.414059	Pathway	Wu-Stein-2010
TNNC1	TCAP	0.414059	Pathway	Wu-Stein-2010
TNNC1	TNNI3	0.439165	Pathway	Wu-Stein-2010
TNNC1	TNNT2	0.439501	Pathway	Wu-Stein-2010
TNNC1	TPM1	0.454266	Pathway	Wu-Stein-2010
TNNI3	MYH6	0.426457	Pathway	Wu-Stein-2010
TNNI3	MYL3	0.509803	Pathway	Wu-Stein-2010
TNNI3	TCAP	0.509803	Pathway	Wu-Stein-2010
TNNI3	TNNT2	0.541129	Pathway	Wu-Stein-2010
TNNT2	MYH6	0.426783	Pathway	Wu-Stein-2010
TNNT2	MYL3	0.510193	Pathway	Wu-Stein-2010
TNNT2	TCAP	0.510193	Pathway	Wu-Stein-2010
TPM1	MYH6	0.44112	Pathway	Wu-Stein-2010
TPM1	MYL3	0.527332	Pathway	Wu-Stein-2010
TPM1	TCAP	0.527332	Pathway	Wu-Stein-2010
TPM1	TNNI3	0.559307	Pathway	Wu-Stein-2010
TPM1	TNNT2	0.559735	Pathway	Wu-Stein-2010
GATA4	NKX2-5	1.00302	Physical interactions	IREF-BIND
TNNC1	TNNI3	1.19087	Physical interactions	IREF-BIND
TNNC1	TNNT2	1.19087	Physical interactions	IREF-BIND
TNNI3	TNNT2	1.19087	Physical interactions	IREF-BIND
GATA4	HAND2	0.268719	Physical interactions	IREF-GRID
GATA4	NKX2-5	0.318589	Physical interactions	IREF-GRID
GATA4	TBX5	0.83222	Physical interactions	IREF-GRID
GATA4	ZFPM2	0.736934	Physical interactions	IREF-GRID
MYBPC3	TTN	0.550212	Physical interactions	IREF-GRID
NKX2-5	TBX5	1.29183	Physical interactions	IREF-GRID
TNNC1	TNNI3	0.476354	Physical interactions	IREF-GRID
TNNI3	TNNT2	1.03598	Physical interactions	IREF-GRID
TPM1	TNNT2	1.16555	Physical interactions	IREF-GRID
TTN	ANKRD1	0.664029	Physical interactions	IREF-GRID
TTN	TCAP	0.272587	Physical interactions	IREF-GRID
CASQ2	ANKRD1	0.774938	Physical interactions	IREF-HPRD
GATA3	ZFPM2	0.371203	Physical interactions	IREF-HPRD
GATA4	HAND2	0.121955	Physical interactions	IREF-HPRD
GATA4	NKX2-5	0.11127	Physical interactions	IREF-HPRD
GATA4	TBX5	0.468777	Physical interactions	IREF-HPRD
GATA4	ZFPM2	0.221181	Physical interactions	IREF-HPRD
HAND1	HAND2	0.174204	Physical interactions	IREF-HPRD
MEF2C	GATA4	0.0877749	Physical interactions	IREF-HPRD
MYBPC3	TTN	0.175918	Physical interactions	IREF-HPRD
NKX2-5	TBX5	0.512029	Physical interactions	IREF-HPRD
TNNC1	TNNI3	0.240214	Physical interactions	IREF-HPRD
TNNC1	TNNT2	0.498647	Physical interactions	IREF-HPRD
TNNI3	TNNT2	0.28594	Physical interactions	IREF-HPRD
TPM1	TNNT2	0.328788	Physical interactions	IREF-HPRD
TTN	ANKRD1	0.20003	Physical interactions	IREF-HPRD
TTN	TCAP	0.12171	Physical interactions	IREF-HPRD
GATA4	HAND2	0.504094	Physical interactions	IREF-OPHID
GATA4	NKX2-5	0.71574	Physical interactions	IREF-OPHID
GATA4	TBX5	1.36249	Physical interactions	IREF-OPHID
GATA4	ZFPM2	0.912769	Physical interactions	IREF-OPHID
NKX2-5	TBX5	1.81439	Physical interactions	IREF-OPHID
TNNC1	TNNI3	2.01531	Physical interactions	IREF-OPHID
TNNC1	TNNT2	2.01531	Physical interactions	IREF-OPHID
TNNI3	TNNT2	2.01531	Physical interactions	IREF-OPHID
GATA4	NKX2-5	0.484609	Predicted	I2D-BIND-Mouse2Human
HAND1	HAND2	0.513475	Predicted	I2D-BIND-Mouse2Human
GATA4	NKX2-5	0.748361	Predicted	I2D-IntAct-Mouse2Human
HAND1	HAND2	0.235527	Predicted	I2D-IntAct-Mouse2Human
GATA3	GATA6	0.125284	Shared protein domains	INTERPRO
GATA4	GATA3	0.115931	Shared protein domains	INTERPRO
GATA4	GATA6	0.291763	Shared protein domains	INTERPRO
HAND1	HAND2	0.0135947	Shared protein domains	INTERPRO
ISL1	PRICKLE1	0.0283596	Shared protein domains	INTERPRO
MEF2C	MEF2A	0.453041	Shared protein domains	INTERPRO
MYBPC3	ALPK3	0.0232396	Shared protein domains	INTERPRO
MYH11	MYH6	0.052459	Shared protein domains	INTERPRO
MYH7	MYH11	0.052595	Shared protein domains	INTERPRO
MYH7	MYH6	0.0525953	Shared protein domains	INTERPRO
MYL2	TNNC1	0.0284258	Shared protein domains	INTERPRO
PITX2	NKX2-5	0.0204419	Shared protein domains	INTERPRO
SIK1	MYLK3	0.00684499	Shared protein domains	INTERPRO
TNNI3	TNNT2	0.369242	Shared protein domains	INTERPRO
WT1	ZFPM2	0.00769106	Shared protein domains	INTERPRO
GATA3	GATA6	0.171998	Shared protein domains	PFAM
GATA4	GATA3	0.171998	Shared protein domains	PFAM
GATA4	GATA6	0.370029	Shared protein domains	PFAM
HAND1	HAND2	0.0191606	Shared protein domains	PFAM
ISL1	PRICKLE1	0.0374491	Shared protein domains	PFAM
MEF2C	MEF2A	0.598119	Shared protein domains	PFAM
MYBPC3	ALPK3	0.0328695	Shared protein domains	PFAM
MYH11	MYH6	0.118262	Shared protein domains	PFAM
MYH7	MYH11	0.118262	Shared protein domains	PFAM
MYH7	MYH6	0.118262	Shared protein domains	PFAM
MYL2	TNNC1	0.0421924	Shared protein domains	PFAM
PITX2	NKX2-5	0.0333755	Shared protein domains	PFAM
SIK1	MYLK3	0.00390349	Shared protein domains	PFAM
TNNI3	TNNT2	0.487461	Shared protein domains	PFAM
Gene	GO ids
ACTC1	GO:0003007	GO:0003012	GO:0003013	GO:0003015	GO:0006200	GO:0006936	GO:0007015	GO:0007507	GO:0007517	GO:0008015	GO:0010927	GO:0014706	GO:0015629	GO:0016887	GO:0017022	GO:0030016	GO:0030017	GO:0030029	GO:0030036	GO:0030048	GO:0030049	GO:0030239	GO:0031032	GO:0031674	GO:0033275	GO:0035051	GO:0042641	GO:0042692	GO:0043292	GO:0044449	GO:0046034	GO:0048644	GO:0048729	GO:0048738	GO:0051146	GO:0055001	GO:0055002	GO:0055003	GO:0055006	GO:0055007	GO:0055008	GO:0055013	GO:0060047	GO:0060415	GO:0060537	GO:0061061	GO:0070252
ALPK3	GO:0007507
ANKRD1	GO:0001076	GO:0001085	GO:0001104	GO:0001105	GO:0001190	GO:0003007	GO:0003713	GO:0007507	GO:0007517	GO:0010927	GO:0014706	GO:0030016	GO:0030017	GO:0030029	GO:0030036	GO:0030239	GO:0031032	GO:0031432	GO:0031674	GO:0042692	GO:0043292	GO:0044449	GO:0045214	GO:0046332	GO:0048644	GO:0048729	GO:0048738	GO:0051146	GO:0055001	GO:0055002	GO:0055008	GO:0060415	GO:0060537	GO:0061061	GO:0070848	GO:0071347	GO:0071559	GO:0071560
BBS5
BMP2	GO:0000122	GO:0001501	GO:0001649	GO:0001759	GO:0001837	GO:0003007	GO:0003156	GO:0007507	GO:0008047	GO:0010562	GO:0014031	GO:0030282	GO:0030501	GO:0030509	GO:0030900	GO:0031128	GO:0031214	GO:0035051	GO:0035303	GO:0045165	GO:0045168	GO:0045597	GO:0045669	GO:0045778	GO:0045937	GO:0046332	GO:0046982	GO:0048762	GO:0050673	GO:0051216	GO:0051240	GO:0060348	GO:0060389	GO:0060393	GO:0060485	GO:0061035	GO:0070169	GO:0090092	GO:2000027	GO:2000826
CASQ2	GO:0003012	GO:0006936	GO:0006941	GO:0007507
DKK1	GO:0000122	GO:0001708	GO:0001759	GO:0003156	GO:0007507	GO:0016055	GO:0030111	GO:0030178	GO:0031128	GO:0044087	GO:0045165	GO:0045168	GO:0045596	GO:0051093	GO:0051129	GO:0051890	GO:0060070	GO:0060828	GO:0090090	GO:2000027	GO:2000826
DLC1	GO:0001838	GO:0001841	GO:0001843	GO:0002009	GO:0003007	GO:0005912	GO:0005924	GO:0005925	GO:0006140	GO:0007015	GO:0007507	GO:0008047	GO:0009792	GO:0010562	GO:0014020	GO:0016331	GO:0019904	GO:0022604	GO:0030029	GO:0030036	GO:0030055	GO:0030334	GO:0030336	GO:0030811	GO:0030900	GO:0032231	GO:0032956	GO:0032970	GO:0033121	GO:0035148	GO:0035239	GO:0035295	GO:0035303	GO:0040012	GO:0040013	GO:0043009	GO:0043149	GO:0044087	GO:0045937	GO:0048598	GO:0048729	GO:0051017	GO:0051129	GO:0051270	GO:0051271	GO:0051492	GO:0051493	GO:0060429	GO:0060562
EFNA1	GO:0000122	GO:0001837	GO:0003007	GO:0003170	GO:0003179	GO:0007507	GO:0010562	GO:0010717	GO:0010719	GO:0010721	GO:0010769	GO:0010771	GO:0014031	GO:0022604	GO:0045596	GO:0045937	GO:0048762	GO:0051093	GO:0051129	GO:0060284	GO:0060485
FBN1	GO:0001501	GO:0005509	GO:0007507	GO:0030509	GO:0030512	GO:0030514	GO:0090092
FOXP1	GO:0000981	GO:0002520	GO:0005667	GO:0007389	GO:0007507	GO:0007517	GO:0007519	GO:0014706	GO:0035051	GO:0035295	GO:0042692	GO:0046982	GO:0048534	GO:0048738	GO:0050673	GO:0051146	GO:0055007	GO:0060429	GO:0060537	GO:0060538	GO:0060541	GO:0061061	GO:2000027
GATA3	GO:0000122	GO:0000228	GO:0000790	GO:0000975	GO:0000976	GO:0000981	GO:0000982	GO:0001046	GO:0001067	GO:0001078	GO:0001655	GO:0001657	GO:0001709	GO:0001822	GO:0001823	GO:0001838	GO:0002009	GO:0002520	GO:0003006	GO:0003007	GO:0003170	GO:0003179	GO:0003205	GO:0003206	GO:0003208	GO:0003231	GO:0003279	GO:0003281	GO:0003382	GO:0003713	GO:0006584	GO:0007507	GO:0007548	GO:0008406	GO:0008584	GO:0009712	GO:0009713	GO:0009792	GO:0016055	GO:0016331	GO:0019904	GO:0030334	GO:0030855	GO:0034311	GO:0034312	GO:0035148	GO:0035239	GO:0035295	GO:0035850
GATA4	GO:0000975	GO:0001067	GO:0001568	GO:0001944	GO:0001947	GO:0002009	GO:0003002	GO:0003006	GO:0003007	GO:0003143	GO:0003205	GO:0003206	GO:0003208	GO:0003209	GO:0003230	GO:0003231	GO:0003279	GO:0003281	GO:0007368	GO:0007389	GO:0007492	GO:0007507	GO:0007548	GO:0008406	GO:0008584	GO:0009799	GO:0009855	GO:0009952	GO:0010002	GO:0014706	GO:0030855	GO:0033613	GO:0035050	GO:0035051	GO:0035239	GO:0035295	GO:0042493	GO:0042692	GO:0043565	GO:0044212	GO:0045137	GO:0045597	GO:0046546	GO:0046661	GO:0048514	GO:0048546	GO:0048565	GO:0048598	GO:0048608
GATA6	GO:0000122	GO:0000975	GO:0000981	GO:0001067	GO:0001568	GO:0001944	GO:0003006	GO:0003007	GO:0003151	GO:0003205	GO:0003206	GO:0003279	GO:0007507	GO:0007548	GO:0008406	GO:0008584	GO:0019900	GO:0019901	GO:0030855	GO:0035051	GO:0042493	GO:0042692	GO:0044212	GO:0045137	GO:0046546	GO:0046661	GO:0048514	GO:0048565	GO:0048608	GO:0051145	GO:0055123	GO:0060411	GO:0060429	GO:0061061	GO:0070848	GO:0071604	GO:0071634
HAND1	GO:0000122	GO:0000975	GO:0001067	GO:0001568	GO:0001701	GO:0001944	GO:0001947	GO:0002009	GO:0003007	GO:0003143	GO:0003205	GO:0003206	GO:0003208	GO:0003229	GO:0003231	GO:0003279	GO:0003713	GO:0007368	GO:0007389	GO:0007507	GO:0007517	GO:0009792	GO:0009799	GO:0009855	GO:0014706	GO:0035050	GO:0035239	GO:0035295	GO:0043009	GO:0043425	GO:0044212	GO:0048514	GO:0048598	GO:0048644	GO:0048729	GO:0048738	GO:0055008	GO:0055010	GO:0060411	GO:0060415	GO:0060429	GO:0060537	GO:0060562	GO:0061061	GO:0061371
HAND2	GO:0000228	GO:0000790	GO:0000975	GO:0000976	GO:0000977	GO:0000981	GO:0000982	GO:0001012	GO:0001067	GO:0001077	GO:0001701	GO:0001947	GO:0002009	GO:0002520	GO:0003007	GO:0003143	GO:0003151	GO:0003156	GO:0003713	GO:0005667	GO:0006584	GO:0007368	GO:0007389	GO:0007507	GO:0009712	GO:0009713	GO:0009792	GO:0009799	GO:0009855	GO:0010657	GO:0010660	GO:0014031	GO:0014032	GO:0014033	GO:0033613	GO:0034311	GO:0034312	GO:0035050	GO:0035051	GO:0035239	GO:0035295	GO:0042401	GO:0042423	GO:0043009	GO:0043388	GO:0043565	GO:0044212	GO:0046165	GO:0048534
ISL1	GO:0000122	GO:0000975	GO:0000976	GO:0001067	GO:0001076	GO:0001085	GO:0001102	GO:0001104	GO:0001105	GO:0001190	GO:0001708	GO:0001709	GO:0003002	GO:0003007	GO:0003151	GO:0003205	GO:0003206	GO:0003208	GO:0003209	GO:0003229	GO:0003230	GO:0003231	GO:0003279	GO:0003713	GO:0007389	GO:0007507	GO:0007517	GO:0009792	GO:0010092	GO:0014706	GO:0033613	GO:0035051	GO:0043009	GO:0043425	GO:0043565	GO:0044212	GO:0045165	GO:0048644	GO:0048645	GO:0048729	GO:0048738	GO:0048762	GO:0051098	GO:0055008	GO:0055010	GO:0060411	GO:0060415	GO:0060485	GO:0060537
MEF2A	GO:0000122	GO:0000228	GO:0000790	GO:0000975	GO:0000976	GO:0000977	GO:0000981	GO:0001012	GO:0001067	GO:0001076	GO:0001085	GO:0001104	GO:0001105	GO:0001190	GO:0003012	GO:0003013	GO:0003015	GO:0003713	GO:0006936	GO:0006937	GO:0006941	GO:0006942	GO:0007507	GO:0007517	GO:0008015	GO:0008016	GO:0010035	GO:0010038	GO:0010927	GO:0014706	GO:0030029	GO:0030036	GO:0030239	GO:0031032	GO:0033613	GO:0035051	GO:0042692	GO:0043565	GO:0044057	GO:0044212	GO:0045597	GO:0046332	GO:0046982	GO:0048738	GO:0051146	GO:0051147	GO:0051149	GO:0051592	GO:0055001
MEF2C	GO:0000122	GO:0000975	GO:0000976	GO:0000977	GO:0000981	GO:0000982	GO:0001012	GO:0001067	GO:0001077	GO:0001501	GO:0001568	GO:0001649	GO:0001655	GO:0001709	GO:0001822	GO:0001944	GO:0001947	GO:0002009	GO:0002520	GO:0003002	GO:0003007	GO:0003143	GO:0003151	GO:0003170	GO:0003179	GO:0003205	GO:0003206	GO:0003208	GO:0003231	GO:0007368	GO:0007389	GO:0007507	GO:0007517	GO:0007519	GO:0009799	GO:0009855	GO:0010035	GO:0010038	GO:0010092	GO:0014033	GO:0014706	GO:0014855	GO:0014902	GO:0016202	GO:0030282	GO:0030501	GO:0030855	GO:0031214	GO:0033613
MYBPC3	GO:0003007	GO:0003012	GO:0003013	GO:0003015	GO:0003205	GO:0003206	GO:0003208	GO:0003229	GO:0003231	GO:0005859	GO:0006140	GO:0006936	GO:0006937	GO:0006941	GO:0006942	GO:0007507	GO:0007517	GO:0008015	GO:0008047	GO:0008307	GO:0014706	GO:0015629	GO:0016459	GO:0016460	GO:0017022	GO:0030016	GO:0030017	GO:0030029	GO:0030048	GO:0030049	GO:0030811	GO:0031432	GO:0032781	GO:0032970	GO:0033121	GO:0033275	GO:0043292	GO:0043462	GO:0044057	GO:0044449	GO:0048644	GO:0048729	GO:0048738	GO:0055008	GO:0055010	GO:0060047	GO:0060048	GO:0060415	GO:0060537
MYH11	GO:0003012	GO:0005859	GO:0006936	GO:0007507	GO:0008307	GO:0010927	GO:0014706	GO:0015629	GO:0016459	GO:0016460	GO:0030029	GO:0030036	GO:0030239	GO:0031032	GO:0042692	GO:0043292	GO:0044449	GO:0048738	GO:0048747	GO:0051146	GO:0055001	GO:0055002	GO:0060537	GO:0061061
MYH6	GO:0000146	GO:0001701	GO:0002027	GO:0003007	GO:0003012	GO:0003013	GO:0003015	GO:0003205	GO:0003206	GO:0003208	GO:0003209	GO:0003229	GO:0003230	GO:0003231	GO:0005859	GO:0005912	GO:0005924	GO:0005925	GO:0006140	GO:0006200	GO:0006936	GO:0006941	GO:0007507	GO:0007517	GO:0008015	GO:0008016	GO:0008217	GO:0008307	GO:0009792	GO:0010927	GO:0014706	GO:0015629	GO:0016459	GO:0016460	GO:0016887	GO:0019900	GO:0019901	GO:0030016	GO:0030017	GO:0030029	GO:0030036	GO:0030048	GO:0030049	GO:0030055	GO:0030239	GO:0030811	GO:0031032	GO:0033121	GO:0033275
MYH7	GO:0000146	GO:0002027	GO:0003007	GO:0003012	GO:0003013	GO:0003015	GO:0003205	GO:0003206	GO:0003208	GO:0003229	GO:0003231	GO:0005859	GO:0005912	GO:0005924	GO:0005925	GO:0006200	GO:0006936	GO:0007507	GO:0007517	GO:0008015	GO:0008016	GO:0008307	GO:0014706	GO:0015629	GO:0016459	GO:0016460	GO:0016887	GO:0030016	GO:0030017	GO:0030029	GO:0030048	GO:0030049	GO:0030055	GO:0033275	GO:0043292	GO:0044057	GO:0044449	GO:0046034	GO:0048644	GO:0048729	GO:0048738	GO:0055008	GO:0055010	GO:0060047	GO:0060415	GO:0060537	GO:0061061	GO:0070161	GO:0070252
MYL2	GO:0003007	GO:0003012	GO:0003013	GO:0003015	GO:0003205	GO:0003206	GO:0003208	GO:0003229	GO:0003231	GO:0003779	GO:0003785	GO:0005509	GO:0006936	GO:0006937	GO:0006941	GO:0006942	GO:0007507	GO:0007517	GO:0008015	GO:0008307	GO:0010927	GO:0014706	GO:0015629	GO:0016459	GO:0017022	GO:0030016	GO:0030017	GO:0030029	GO:0030036	GO:0030048	GO:0030049	GO:0030239	GO:0030308	GO:0031032	GO:0033275	GO:0035051	GO:0040008	GO:0042692	GO:0043292	GO:0044057	GO:0044449	GO:0048644	GO:0048729	GO:0048738	GO:0051146	GO:0055001	GO:0055002	GO:0055003	GO:0055006
MYL3	GO:0003007	GO:0003012	GO:0003013	GO:0003015	GO:0003205	GO:0003206	GO:0003208	GO:0003229	GO:0003231	GO:0003779	GO:0003785	GO:0005859	GO:0006140	GO:0006936	GO:0006937	GO:0006941	GO:0006942	GO:0007507	GO:0007517	GO:0008015	GO:0008016	GO:0008307	GO:0014706	GO:0015629	GO:0016459	GO:0016460	GO:0017022	GO:0030016	GO:0030017	GO:0030029	GO:0030048	GO:0030049	GO:0030811	GO:0031674	GO:0032781	GO:0033121	GO:0033275	GO:0043292	GO:0043462	GO:0044057	GO:0044449	GO:0048644	GO:0048729	GO:0048738	GO:0055008	GO:0055010	GO:0060047	GO:0060048	GO:0060415
MYLK3	GO:0003013	GO:0007507	GO:0008015	GO:0010927	GO:0014706	GO:0030029	GO:0030036	GO:0030239	GO:0031032	GO:0032956	GO:0032970	GO:0035051	GO:0042692	GO:0044087	GO:0045214	GO:0048738	GO:0051146	GO:0051147	GO:0051153	GO:0051493	GO:0051495	GO:0055001	GO:0055002	GO:0055003	GO:0055006	GO:0055007	GO:0055013	GO:0060284	GO:0060537	GO:0061061	GO:0071347
MYOCD	GO:0000975	GO:0000976	GO:0001046	GO:0001067	GO:0001076	GO:0001568	GO:0001944	GO:0003012	GO:0006936	GO:0006937	GO:0007507	GO:0007517	GO:0007519	GO:0010002	GO:0014706	GO:0016202	GO:0019904	GO:0035051	GO:0035914	GO:0042692	GO:0043565	GO:0044057	GO:0044212	GO:0045596	GO:0045597	GO:0048634	GO:0048738	GO:0051093	GO:0051145	GO:0051146	GO:0051147	GO:0051148	GO:0051149	GO:0051153	GO:0051240	GO:0055007	GO:0055024	GO:0060537	GO:0060538	GO:0061061	GO:0090257	GO:2001014
NEBL	GO:0001725	GO:0003779	GO:0007015	GO:0007507	GO:0008307	GO:0010927	GO:0014706	GO:0015629	GO:0030016	GO:0030017	GO:0030018	GO:0030029	GO:0030036	GO:0030239	GO:0031032	GO:0031674	GO:0032432	GO:0035051	GO:0042641	GO:0042692	GO:0043292	GO:0044449	GO:0048738	GO:0051015	GO:0051146	GO:0055001	GO:0055002	GO:0055003	GO:0055006	GO:0055007	GO:0055013	GO:0060537	GO:0061061
NKX2-5	GO:0000122	GO:0000975	GO:0001067	GO:0001568	GO:0001570	GO:0001944	GO:0001947	GO:0002009	GO:0002028	GO:0002520	GO:0003007	GO:0003012	GO:0003013	GO:0003015	GO:0003143	GO:0003151	GO:0003205	GO:0003206	GO:0003208	GO:0003209	GO:0003229	GO:0003230	GO:0003231	GO:0003279	GO:0003281	GO:0005667	GO:0006936	GO:0006937	GO:0006941	GO:0006942	GO:0007368	GO:0007389	GO:0007507	GO:0007517	GO:0007519	GO:0008015	GO:0008016	GO:0009792	GO:0009799	GO:0009855	GO:0010002	GO:0010657	GO:0010660	GO:0010959	GO:0014706	GO:0014902	GO:0016055	GO:0016202	GO:0030111
PITX2	GO:0000122	GO:0000975	GO:0000976	GO:0000981	GO:0000982	GO:0001067	GO:0001076	GO:0001078	GO:0001085	GO:0001102	GO:0001104	GO:0001105	GO:0001190	GO:0001501	GO:0003007	GO:0003151	GO:0003713	GO:0005667	GO:0007368	GO:0007389	GO:0007507	GO:0009799	GO:0009855	GO:0014031	GO:0014032	GO:0014033	GO:0030900	GO:0033613	GO:0035051	GO:0035270	GO:0043565	GO:0044212	GO:0048732	GO:0048762	GO:0060348	GO:0060485
PRICKLE1	GO:0001838	GO:0001841	GO:0001843	GO:0002009	GO:0007507	GO:0009792	GO:0010002	GO:0014020	GO:0016055	GO:0016331	GO:0030111	GO:0030178	GO:0032436	GO:0035051	GO:0035148	GO:0035239	GO:0035295	GO:0043009	GO:0045596	GO:0048598	GO:0048729	GO:0051093	GO:0051890	GO:0060070	GO:0060429	GO:0060562	GO:0060606	GO:0060828	GO:0072175	GO:0090090
RYR2	GO:0002009	GO:0003007	GO:0003012	GO:0003013	GO:0003015	GO:0003143	GO:0006936	GO:0006937	GO:0006941	GO:0006942	GO:0007507	GO:0008015	GO:0008016	GO:0010035	GO:0010038	GO:0010959	GO:0019900	GO:0019901	GO:0035050	GO:0035239	GO:0035295	GO:0044057	GO:0048598	GO:0048729	GO:0051592	GO:0055117	GO:0060047	GO:0060048	GO:0060429	GO:0060562	GO:0071407	GO:0090257
SIK1	GO:0002028	GO:0003713	GO:0007507	GO:0007517	GO:0007519	GO:0010959	GO:0014706	GO:0014902	GO:0016202	GO:0019900	GO:0019901	GO:0035051	GO:0035914	GO:0042692	GO:0046165	GO:0048634	GO:0048641	GO:0048738	GO:0048741	GO:0048742	GO:0048747	GO:0051146	GO:0051147	GO:0051153	GO:0055001	GO:0055002	GO:0055007	GO:0060284	GO:0060537	GO:0060538	GO:0061061	GO:2001014
SMAD7	GO:0000122	GO:0000975	GO:0001067	GO:0001568	GO:0001837	GO:0001944	GO:0003007	GO:0003012	GO:0003013	GO:0003015	GO:0003205	GO:0003206	GO:0003208	GO:0003229	GO:0003231	GO:0003279	GO:0003281	GO:0005912	GO:0006936	GO:0006937	GO:0006941	GO:0006942	GO:0007507	GO:0007517	GO:0008015	GO:0008016	GO:0010717	GO:0010719	GO:0010721	GO:0010769	GO:0010771	GO:0014031	GO:0014706	GO:0022604	GO:0030334	GO:0030336	GO:0030509	GO:0030512	GO:0030514	GO:0032436	GO:0034405	GO:0040012	GO:0040013	GO:0044057	GO:0044212	GO:0045596	GO:0046332	GO:0048514	GO:0048644
TBX5	GO:0001568	GO:0001570	GO:0001837	GO:0001944	GO:0003007	GO:0003205	GO:0003206	GO:0003208	GO:0003231	GO:0003279	GO:0003281	GO:0007507	GO:0007517	GO:0010002	GO:0010717	GO:0010719	GO:0010721	GO:0010769	GO:0010771	GO:0014031	GO:0014706	GO:0014855	GO:0016202	GO:0022604	GO:0030334	GO:0030336	GO:0035051	GO:0035265	GO:0040008	GO:0040012	GO:0040013	GO:0043565	GO:0045596	GO:0045597	GO:0046620	GO:0048514	GO:0048589	GO:0048598	GO:0048634	GO:0048638	GO:0048738	GO:0048762	GO:0051093	GO:0051129	GO:0051270	GO:0051271	GO:0051890	GO:0055017	GO:0055021
TCAP	GO:0003007	GO:0003012	GO:0003013	GO:0003015	GO:0006936	GO:0006941	GO:0007015	GO:0007507	GO:0007517	GO:0008015	GO:0008307	GO:0010927	GO:0014706	GO:0019904	GO:0030016	GO:0030017	GO:0030018	GO:0030029	GO:0030036	GO:0030048	GO:0030049	GO:0030239	GO:0031032	GO:0031432	GO:0031674	GO:0033275	GO:0035051	GO:0042692	GO:0043292	GO:0044449	GO:0045214	GO:0048644	GO:0048729	GO:0048738	GO:0048747	GO:0051146	GO:0055001	GO:0055002	GO:0055003	GO:0055006	GO:0055007	GO:0055008	GO:0055013	GO:0060047	GO:0060048	GO:0060415	GO:0060537	GO:0061061	GO:0070252
TNNC1	GO:0003007	GO:0003012	GO:0003013	GO:0003015	GO:0003205	GO:0003206	GO:0003208	GO:0003229	GO:0003231	GO:0003779	GO:0005509	GO:0005865	GO:0006140	GO:0006936	GO:0006937	GO:0006941	GO:0007507	GO:0007517	GO:0008015	GO:0014706	GO:0015629	GO:0030016	GO:0030017	GO:0030029	GO:0030048	GO:0030049	GO:0030811	GO:0032970	GO:0033121	GO:0033275	GO:0043292	GO:0043462	GO:0044057	GO:0044449	GO:0048306	GO:0048644	GO:0048729	GO:0048738	GO:0051015	GO:0055008	GO:0055010	GO:0060047	GO:0060048	GO:0060415	GO:0060537	GO:0061061	GO:0070252	GO:0090257
TNNI3	GO:0001568	GO:0001570	GO:0001944	GO:0003007	GO:0003012	GO:0003013	GO:0003015	GO:0003073	GO:0003205	GO:0003206	GO:0003208	GO:0003229	GO:0003231	GO:0003779	GO:0005865	GO:0006140	GO:0006936	GO:0006941	GO:0007507	GO:0007517	GO:0008015	GO:0008217	GO:0014706	GO:0015629	GO:0019900	GO:0019901	GO:0019904	GO:0030016	GO:0030017	GO:0030029	GO:0030048	GO:0030049	GO:0030811	GO:0033121	GO:0033275	GO:0043292	GO:0043462	GO:0044449	GO:0048306	GO:0048514	GO:0048644	GO:0048729	GO:0048738	GO:0055008	GO:0055010	GO:0060047	GO:0060048	GO:0060415	GO:0060537
TNNT2	GO:0003007	GO:0003012	GO:0003013	GO:0003015	GO:0003205	GO:0003206	GO:0003208	GO:0003229	GO:0003231	GO:0003779	GO:0005865	GO:0006140	GO:0006200	GO:0006936	GO:0007507	GO:0007517	GO:0008015	GO:0008016	GO:0010035	GO:0010038	GO:0014706	GO:0015629	GO:0016887	GO:0030016	GO:0030017	GO:0030029	GO:0030048	GO:0030049	GO:0030811	GO:0032781	GO:0033121	GO:0033275	GO:0043292	GO:0043462	GO:0044057	GO:0044449	GO:0046034	GO:0048644	GO:0048729	GO:0048738	GO:0051592	GO:0055008	GO:0055010	GO:0060047	GO:0060415	GO:0060537	GO:0061061	GO:0070252
TPM1	GO:0001725	GO:0002027	GO:0003007	GO:0003012	GO:0003013	GO:0003015	GO:0003073	GO:0003205	GO:0003206	GO:0003208	GO:0003229	GO:0003231	GO:0003779	GO:0005865	GO:0006140	GO:0006936	GO:0006937	GO:0006941	GO:0007015	GO:0007507	GO:0007517	GO:0008015	GO:0008016	GO:0008217	GO:0008307	GO:0010035	GO:0010927	GO:0014706	GO:0015629	GO:0030016	GO:0030017	GO:0030029	GO:0030036	GO:0030048	GO:0030049	GO:0030239	GO:0030334	GO:0030336	GO:0030811	GO:0031032	GO:0032231	GO:0032233	GO:0032432	GO:0032781	GO:0032956	GO:0032970	GO:0033121	GO:0033275	GO:0040012
TTN	GO:0000228	GO:0003007	GO:0003012	GO:0003779	GO:0005509	GO:0005865	GO:0006936	GO:0006941	GO:0007015	GO:0007507	GO:0007517	GO:0008307	GO:0010035	GO:0010038	GO:0010927	GO:0014706	GO:0015629	GO:0030016	GO:0030017	GO:0030018	GO:0030029	GO:0030036	GO:0030048	GO:0030049	GO:0030239	GO:0031032	GO:0031674	GO:0033275	GO:0035051	GO:0042692	GO:0043292	GO:0044449	GO:0045214	GO:0048644	GO:0048729	GO:0048738	GO:0048747	GO:0051015	GO:0051146	GO:0051592	GO:0055001	GO:0055002	GO:0055003	GO:0055006	GO:0055007	GO:0055008	GO:0055013	GO:0060415	GO:0060537
WNT11	GO:0000975	GO:0001067	GO:0001501	GO:0001568	GO:0001649	GO:0001655	GO:0001657	GO:0001822	GO:0001823	GO:0001944	GO:0002009	GO:0003002	GO:0003007	GO:0003151	GO:0003205	GO:0003206	GO:0003231	GO:0003279	GO:0003281	GO:0006140	GO:0007015	GO:0007389	GO:0007492	GO:0007507	GO:0008047	GO:0009792	GO:0009952	GO:0010562	GO:0016055	GO:0030029	GO:0030036	GO:0030111	GO:0030178	GO:0030282	GO:0030308	GO:0030325	GO:0030334	GO:0030336	GO:0030811	GO:0031214	GO:0032231	GO:0032233	GO:0032956	GO:0032970	GO:0033121	GO:0035239	GO:0035270	GO:0035295	GO:0040008
WT1	GO:0000122	GO:0000975	GO:0000981	GO:0000982	GO:0001067	GO:0001077	GO:0001568	GO:0001570	GO:0001655	GO:0001657	GO:0001822	GO:0001823	GO:0001944	GO:0002009	GO:0003002	GO:0003006	GO:0003156	GO:0003382	GO:0007389	GO:0007507	GO:0007517	GO:0007548	GO:0008406	GO:0008584	GO:0009952	GO:0014706	GO:0019904	GO:0030308	GO:0030325	GO:0030855	GO:0035051	GO:0035239	GO:0035265	GO:0035270	GO:0035295	GO:0035850	GO:0040008	GO:0042692	GO:0043565	GO:0044212	GO:0045137	GO:0045165	GO:0046546	GO:0046620	GO:0046661	GO:0048514	GO:0048589	GO:0048608	GO:0048638
ZFPM2	GO:0001076	GO:0001104	GO:0001105	GO:0001190	GO:0003007	GO:0003151	GO:0003205	GO:0003206	GO:0003208	GO:0003229	GO:0003231	GO:0003279	GO:0003281	GO:0003713	GO:0007507	GO:0007517	GO:0014706	GO:0045596	GO:0045599	GO:0048644	GO:0048729	GO:0048738	GO:0051093	GO:0055008	GO:0055010	GO:0060411	GO:0060415	GO:0060537	GO:0061061
GO id	Description	q-value	Occurrences in Sample	Occurrences in Genome
GO:0007507	heart development	4.94224e-87	43	173
GO:0048738	cardiac muscle tissue development	1.24777e-61	29	62
GO:0003007	heart morphogenesis	9.87793e-58	30	96
GO:0014706	striated muscle tissue development	6.20603e-52	29	119
GO:0060537	muscle tissue development	4.20503e-51	29	127
GO:0061061	muscle structure development	7.88027e-46	30	222
GO:0035051	cardiac cell differentiation	1.40559e-43	21	43
GO:0048729	tissue morphogenesis	1.36458e-41	27	182
GO:0003206	cardiac chamber morphogenesis	8.48882e-40	20	47
GO:0007517	muscle organ development	8.51284e-39	25	158
GO:0055008	cardiac muscle tissue morphogenesis	8.5411e-39	18	31
GO:0003205	cardiac chamber development	8.5411e-39	20	52
GO:0048644	muscle organ morphogenesis	3.42756e-38	18	33
GO:0003231	cardiac ventricle development	3.42756e-38	19	43
GO:0060415	muscle tissue morphogenesis	3.42756e-38	18	33
GO:0003208	cardiac ventricle morphogenesis	1.03397e-36	18	38
GO:0051146	striated muscle cell differentiation	4.51777e-30	18	77
GO:0003229	ventricular cardiac muscle tissue development	5.30622e-30	14	23
GO:0055010	ventricular cardiac muscle tissue morphogenesis	5.30622e-30	14	23
GO:0055007	cardiac muscle cell differentiation	2.74191e-29	14	25
GO:0042692	muscle cell differentiation	8.20522e-28	19	130
GO:0006936	muscle contraction	3.41144e-25	19	176
GO:0060047	heart contraction	4.06745e-25	15	60
GO:0003015	heart process	5.16203e-25	15	61
GO:0006941	striated muscle contraction	7.98534e-25	14	45
GO:0003012	muscle system process	2.19074e-24	19	195
GO:0044449	contractile fiber part	2.2455e-23	15	77
GO:0055002	striated muscle cell development	5.57168e-23	14	59
GO:0043292	contractile fiber	1.05423e-22	15	85
GO:0030017	sarcomere	1.85829e-22	14	64
GO:0055001	muscle cell development	3.6621e-22	14	67
GO:0030239	myofibril assembly	1.26843e-21	11	23
GO:0030016	myofibril	1.58734e-21	14	74
GO:0030049	muscle filament sliding	3.75683e-21	12	38
GO:0033275	actin-myosin filament sliding	3.75683e-21	12	38
GO:0030029	actin filament-based process	4.39515e-21	19	293
GO:0070252	actin-mediated cell contraction	5.12562e-21	12	39
GO:0031032	actomyosin structure organization	1.02378e-20	11	27
GO:0030048	actin filament-based movement	1.48514e-19	12	50
GO:0008015	blood circulation	1.58918e-19	16	180
GO:0003013	circulatory system process	1.69851e-19	16	181
GO:0003279	cardiac septum development	8.20591e-19	10	24
GO:0060048	cardiac muscle contraction	1.33378e-18	10	25
GO:0008307	structural constituent of muscle	5.715e-16	10	42
GO:0044057	regulation of system process	1.41253e-15	14	192
GO:0055006	cardiac cell development	1.50131e-15	8	16
GO:0055013	cardiac muscle cell development	1.50131e-15	8	16
GO:0006937	regulation of muscle contraction	1.50131e-15	10	46
GO:0010927	cellular component assembly involved in morphogenesis	2.718e-15	11	75
GO:0060411	cardiac septum morphogenesis	2.718e-15	8	17
GO:0055003	cardiac myofibril assembly	1.96364e-14	7	11
GO:0044212	transcription regulatory region DNA binding	2.13289e-14	14	235
GO:0001067	regulatory region nucleic acid binding	2.18035e-14	14	236
GO:0000975	regulatory region DNA binding	2.18035e-14	14	236
GO:0090257	regulation of muscle system process	2.27811e-14	10	60
GO:0060429	epithelium development	3.98775e-14	14	247
GO:0060485	mesenchyme development	5.91572e-14	11	99
GO:0060562	epithelial tube morphogenesis	9.14348e-14	11	103
GO:0003151	outflow tract morphogenesis	1.45902e-13	8	26
GO:0035295	tube development	1.76532e-13	12	155
GO:0003281	ventricular septum development	3.18062e-13	7	15
GO:0008016	regulation of heart contraction	3.18505e-13	9	49
GO:0035239	tube morphogenesis	5.24301e-13	11	121
GO:0002009	morphogenesis of an epithelium	9.73269e-13	11	128
GO:0030036	actin cytoskeleton organization	1.70313e-12	13	252
GO:0015629	actin cytoskeleton	1.95513e-12	13	255
GO:0000122	negative regulation of transcription from RNA polymerase II promoter	3.49032e-12	13	267
GO:0043462	regulation of ATPase activity	7.47612e-12	7	22
GO:0006942	regulation of striated muscle contraction	1.49037e-11	7	24
GO:0045214	sarcomere organization	3.87917e-11	6	13
GO:0043565	sequence-specific DNA binding	3.06236e-10	11	217
GO:0048747	muscle fiber development	7.49597e-10	7	40
GO:0043009	chordate embryonic development	9.76457e-10	9	117
GO:0048598	embryonic morphogenesis	1.12072e-09	10	176
GO:0009792	embryo development ending in birth or egg hatching	1.12072e-09	9	119
GO:0007389	pattern specification process	1.46285e-09	10	181
GO:0001568	blood vessel development	2.28354e-09	11	263
GO:0051093	negative regulation of developmental process	3.50904e-09	11	274
GO:0048762	mesenchymal cell differentiation	3.69479e-09	8	87
GO:0003143	embryonic heart tube morphogenesis	4.43497e-09	6	26
GO:0001944	vasculature development	4.43497e-09	11	281
GO:0051890	regulation of cardioblast differentiation	4.5568e-09	5	11
GO:0010002	cardioblast differentiation	1.25001e-08	5	13
GO:0035050	embryonic heart tube development	1.34674e-08	6	31
GO:0000976	transcription regulatory region sequence-specific DNA binding	1.61603e-08	7	62
GO:0005865	striated muscle thin filament	1.87356e-08	5	14
GO:0016459	myosin complex	1.94962e-08	6	33
GO:0031674	I band	2.33666e-08	6	34
GO:0001105	RNA polymerase II transcription coactivator activity	2.71118e-08	5	15
GO:0033613	activating transcription factor binding	4.65925e-08	6	38
GO:0003779	actin binding	4.99593e-08	8	122
GO:0030811	regulation of nucleotide catabolic process	6.35355e-08	9	191
GO:0033121	regulation of purine nucleotide catabolic process	6.35355e-08	9	191
GO:0005859	muscle myosin complex	7.21139e-08	5	18
GO:0007368	determination of left/right symmetry	7.21139e-08	6	41
GO:0009855	determination of bilateral symmetry	1.10599e-07	6	44
GO:0009799	specification of symmetry	1.26084e-07	6	45
GO:0016460	myosin II complex	1.26084e-07	5	20
GO:0045596	negative regulation of cell differentiation	1.50466e-07	9	212
GO:0001190	RNA polymerase II transcription factor binding transcription factor activity involved in positive regulation of transcription	1.61911e-07	5	21
GO:0001076	RNA polymerase II transcription factor binding transcription factor activity	3.36881e-07	6	53
GO:0003713	transcription coactivator activity	3.48592e-07	9	234
GO:0001947	heart looping	4.07753e-07	5	25
GO:0048514	blood vessel morphogenesis	4.11624e-07	9	239
GO:0061371	determination of heart left/right asymmetry	4.94412e-07	5	26
GO:2000027	regulation of organ morphogenesis	5.61309e-07	6	58
GO:0000981	sequence-specific DNA binding RNA polymerase II transcription factor activity	5.9781e-07	8	170
GO:2001014	regulation of skeletal muscle cell differentiation	7.82035e-07	4	10
GO:0051147	regulation of muscle cell differentiation	9.08855e-07	6	63
GO:0060538	skeletal muscle organ development	9.92131e-07	6	64
GO:0051153	regulation of striated muscle cell differentiation	1.0066e-06	5	30
GO:0003230	cardiac atrium development	1.17265e-06	4	11
GO:0003209	cardiac atrium morphogenesis	1.17265e-06	4	11
GO:0007015	actin filament organization	1.86384e-06	7	126
GO:0006140	regulation of nucleotide metabolic process	1.8936e-06	9	288
GO:2000146	negative regulation of cell motility	2.48163e-06	6	75
GO:0040013	negative regulation of locomotion	3.36141e-06	6	79
GO:0017022	myosin binding	3.36141e-06	4	14
GO:0055117	regulation of cardiac muscle contraction	3.36141e-06	4	14
GO:0014031	mesenchymal cell development	3.52148e-06	6	80
GO:0051271	negative regulation of cellular component movement	3.52148e-06	6	80
GO:0032781	positive regulation of ATPase activity	4.42754e-06	4	15
GO:0003156	regulation of organ formation	4.42754e-06	4	15
GO:0001104	RNA polymerase II transcription cofactor activity	4.61679e-06	5	41
GO:0016202	regulation of striated muscle tissue development	4.61679e-06	5	41
GO:0048634	regulation of muscle organ development	5.1906e-06	5	42
GO:0045165	cell fate commitment	5.57387e-06	6	87
GO:0051592	response to calcium ion	7.30255e-06	5	45
GO:0000982	RNA polymerase II core promoter proximal region sequence-specific DNA binding transcription factor activity	9.06771e-06	5	47
GO:0048645	organ formation	9.34578e-06	4	18
GO:0035914	skeletal muscle cell differentiation	1.17287e-05	4	19
GO:0045597	positive regulation of cell differentiation	1.41067e-05	8	262
GO:0051240	positive regulation of multicellular organismal process	1.57287e-05	8	266
GO:0032970	regulation of actin filament-based process	2.04341e-05	6	109
GO:0007519	skeletal muscle tissue development	3.02017e-05	5	60
GO:0030336	negative regulation of cell migration	8.07174e-05	5	73
GO:0010035	response to inorganic substance	9.56615e-05	6	142
GO:0001570	vasculogenesis	0.000101156	4	32
GO:0060284	regulation of cell development	0.000132389	7	242
GO:0048732	gland development	0.000149113	5	83
GO:2000826	regulation of heart morphogenesis	0.000163429	3	10
GO:0002027	regulation of heart rate	0.000163429	3	10
GO:0031432	titin binding	0.000163429	3	10
GO:0010038	response to metal ion	0.000183291	5	87
GO:0072073	kidney epithelium development	0.000217737	4	39
GO:0010719	negative regulation of epithelial to mesenchymal transition	0.000219757	3	11
GO:0008584	male gonad development	0.000238255	4	40
GO:0003170	heart valve development	0.000286666	3	12
GO:0003179	heart valve morphogenesis	0.000286666	3	12
GO:0001085	RNA polymerase II transcription factor binding	0.000313779	4	43
GO:0046332	SMAD binding	0.000372646	4	45
GO:0046546	development of primary male sexual characteristics	0.000372646	4	45
GO:0003002	regionalization	0.000379452	5	102
GO:0046661	male sex differentiation	0.000438894	4	47
GO:0010771	negative regulation of cell morphogenesis involved in differentiation	0.000454533	3	14
GO:0055024	regulation of cardiac muscle tissue development	0.000560061	3	15
GO:0060420	regulation of heart growth	0.000560061	3	15
GO:0044087	regulation of cellular component biogenesis	0.000607511	6	200
GO:0001823	mesonephros development	0.000818782	3	17
GO:0014902	myotube differentiation	0.000818782	3	17
GO:0090090	negative regulation of canonical Wnt receptor signaling pathway	0.000852054	4	56
GO:0001837	epithelial to mesenchymal transition	0.000975022	4	58
GO:0051145	smooth muscle cell differentiation	0.00114175	3	19
GO:0060070	canonical Wnt receptor signaling pathway	0.00120632	5	131
GO:0046620	regulation of organ growth	0.00132491	3	20
GO:0035270	endocrine system development	0.00132522	4	63
GO:0030855	epithelial cell differentiation	0.0013711	5	135
GO:0001709	cell fate determination	0.00149794	3	21
GO:0035850	epithelial cell differentiation involved in kidney development	0.00149794	3	21
GO:0060419	heart growth	0.00149794	3	21
GO:0006200	ATP catabolic process	0.00164478	4	67
GO:0048742	regulation of skeletal muscle fiber development	0.00171164	3	22
GO:0030334	regulation of cell migration	0.00176607	6	245
GO:0048641	regulation of skeletal muscle tissue development	0.00194276	3	23
GO:0051492	regulation of stress fiber assembly	0.0022042	3	24
GO:0035265	organ growth	0.00248669	3	25
GO:2000145	regulation of cell motility	0.00252075	6	262
GO:0030178	negative regulation of Wnt receptor signaling pathway	0.00274528	4	77
GO:0030018	Z disc	0.00275966	3	26
GO:0046982	protein heterodimerization activity	0.00314162	5	163
GO:0046034	ATP metabolic process	0.00314162	4	80
GO:0051270	regulation of cellular component movement	0.00321772	6	275
GO:0040012	regulation of locomotion	0.0033458	6	278
GO:0032231	regulation of actin filament bundle assembly	0.0033458	3	28
GO:0001077	RNA polymerase II core promoter proximal region sequence-specific DNA binding transcription factor activity involved in positive regulation of transcription	0.0033458	3	28
GO:0061005	cell differentiation involved in kidney development	0.0033458	3	28
GO:0008406	gonad development	0.00335038	4	82
GO:0043149	stress fiber assembly	0.00367563	3	29
GO:0016055	Wnt receptor signaling pathway	0.00378449	5	171
GO:0014033	neural crest cell differentiation	0.0040348	3	30
GO:0019904	protein domain specific binding	0.00428714	6	292
GO:0042641	actomyosin	0.00441374	3	31
GO:0045137	development of primary sexual characteristics	0.00465768	4	90
GO:0060828	regulation of canonical Wnt receptor signaling pathway	0.00465768	4	90
GO:0010717	regulation of epithelial to mesenchymal transition	0.004788	3	32
GO:0001501	skeletal system development	0.00491303	5	182
GO:0048741	skeletal muscle fiber development	0.00520528	3	33
GO:0060348	bone development	0.00567141	3	34
GO:0048608	reproductive structure development	0.00584659	4	96
GO:0001838	embryonic epithelial tube formation	0.00667868	3	36
GO:0060675	ureteric bud morphogenesis	0.00714952	3	37
GO:0072175	epithelial tube formation	0.00714952	3	37
GO:0051149	positive regulation of muscle cell differentiation	0.00714952	3	37
GO:0001822	kidney development	0.00750577	4	103
GO:0035148	tube formation	0.00767474	3	38
GO:0032956	regulation of actin cytoskeleton organization	0.00801059	4	105
GO:0001701	in utero embryonic development	0.00818173	3	39
GO:0048565	digestive tract development	0.00818173	3	39
GO:0051098	regulation of binding	0.00819207	4	106
GO:0051129	negative regulation of cellular component organization	0.00862852	5	208
GO:0055123	digestive system development	0.00864375	3	40
GO:0005912	adherens junction	0.00864375	4	108
GO:0007548	sex differentiation	0.00864375	4	108
GO:0072001	renal system development	0.00891677	4	109
GO:0000977	RNA polymerase II regulatory region sequence-specific DNA binding	0.00920422	3	41
GO:0048638	regulation of developmental growth	0.00980572	3	42
GO:0001012	RNA polymerase II regulatory region DNA binding	0.00980572	3	42
GO:0051099	positive regulation of binding	0.0104766	3	43
GO:0070161	anchoring junction	0.0110387	4	116
GO:0001655	urogenital system development	0.0110387	4	116
GO:0016331	morphogenesis of embryonic epithelium	0.0110734	3	44
GO:0019901	protein kinase binding	0.011083	5	222
GO:0001657	ureteric bud development	0.0117399	3	45
GO:0051017	actin filament bundle assembly	0.0124836	3	46
GO:0051015	actin filament binding	0.0150143	3	49
GO:0030111	regulation of Wnt receptor signaling pathway	0.0161809	4	129
GO:0060541	respiratory system development	0.0167696	3	51
GO:0040008	regulation of growth	0.0170135	5	245
GO:0050673	epithelial cell proliferation	0.0170135	4	131
GO:0060043	regulation of cardiac muscle cell proliferation	0.0176318	2	10
GO:0009713	catechol-containing compound biosynthetic process	0.0176318	2	10
GO:0030325	adrenal gland development	0.0176318	2	10
GO:0072176	nephric duct development	0.0176318	2	10
GO:0042423	catecholamine biosynthetic process	0.0176318	2	10
GO:0034312	diol biosynthetic process	0.0176318	2	10
GO:0030282	bone mineralization	0.0180887	3	53
GO:0019900	kinase binding	0.0183906	5	251
GO:0072006	nephron development	0.0189625	3	54
GO:0010721	negative regulation of cell development	0.0199418	3	55
GO:0072111	cell proliferation involved in kidney development	0.0208112	2	11
GO:0001759	organ induction	0.0208112	2	11
GO:0055021	regulation of cardiac muscle tissue growth	0.0208112	2	11
GO:0072160	nephron tubule epithelial cell differentiation	0.0208112	2	11
GO:0031214	biomineral tissue development	0.0240555	3	59
GO:0010092	specification of organ identity	0.0244355	2	12
GO:2000677	regulation of transcription regulatory region DNA binding	0.0244355	2	12
GO:0010660	regulation of muscle cell apoptosis	0.0244355	2	12
GO:0003785	actin monomer binding	0.0244355	2	12
GO:0009952	anterior/posterior pattern specification	0.0247749	3	60
GO:0034405	response to fluid shear stress	0.028493	2	13
GO:0010657	muscle cell apoptosis	0.028493	2	13
GO:0005509	calcium ion binding	0.029242	4	155
GO:0051495	positive regulation of cytoskeleton organization	0.0293886	3	64
GO:0051216	cartilage development	0.0293886	3	64
GO:0048534	hemopoietic or lymphoid organ development	0.0301766	5	284
GO:0008217	regulation of blood pressure	0.0305228	3	65
GO:0060038	cardiac muscle cell proliferation	0.0362274	2	15
GO:0051496	positive regulation of stress fiber assembly	0.0362274	2	15
GO:0071277	cellular response to calcium ion	0.0362274	2	15
GO:0014855	striated muscle cell proliferation	0.0362274	2	15
GO:0071634	regulation of transforming growth factor beta production	0.0362274	2	15
GO:0071604	transforming growth factor beta production	0.0362274	2	15
GO:0003006	developmental process involved in reproduction	0.0362274	4	165
GO:0060231	mesenchymal to epithelial transition	0.0362274	2	15
GO:0003382	epithelial cell morphogenesis	0.0362274	2	15
GO:0002520	immune system development	0.0364425	5	299
GO:0030509	BMP signaling pathway	0.0364425	3	70
GO:0001649	osteoblast differentiation	0.039382	3	72
GO:0051493	regulation of cytoskeleton organization	0.0402805	4	172
GO:0045884	regulation of survival gene product expression	0.0402805	2	16
GO:0055017	cardiac muscle tissue growth	0.0402805	2	16
GO:0000146	microfilament motor activity	0.0402805	2	16
GO:0005667	transcription factor complex	0.0408642	4	173
GO:0022604	regulation of cell morphogenesis	0.0443634	4	177
GO:0031128	developmental induction	0.0449263	2	17
GO:0045168	cell-cell signaling involved in cell fate commitment	0.0449263	2	17
GO:0005925	focal adhesion	0.0463748	3	77
GO:0001046	core promoter sequence-specific DNA binding	0.0493972	2	18
GO:0002028	regulation of sodium ion transport	0.0493972	2	18
GO:0005924	cell-substrate adherens junction	0.0493972	3	79
GO:0071407	cellular response to organic cyclic compound	0.0493972	2	18
GO:0043425	bHLH transcription factor binding	0.0493972	2	18
GO:0043388	positive regulation of DNA binding	0.0539824	2	19
GO:0032233	positive regulation of actin filament bundle assembly	0.0539824	2	19
GO:0071560	cellular response to transforming growth factor beta stimulus	0.0539824	2	19
GO:0051148	negative regulation of muscle cell differentiation	0.0539824	2	19
GO:0045599	negative regulation of fat cell differentiation	0.0539824	2	19
GO:0046165	alcohol biosynthetic process	0.0539824	3	82
GO:0030055	cell-substrate junction	0.0553173	3	83
GO:0010562	positive regulation of phosphorus metabolic process	0.0566136	4	192
GO:0045937	positive regulation of phosphate metabolic process	0.0566136	4	192
GO:0035303	regulation of dephosphorylation	0.0566893	3	84
GO:0016887	ATPase activity	0.0573252	4	193
GO:0030900	forebrain development	0.0578862	3	85
GO:0009712	catechol-containing compound metabolic process	0.0578862	2	20
GO:0034311	diol metabolic process	0.0578862	2	20
GO:0006584	catecholamine metabolic process	0.0578862	2	20
GO:0030514	negative regulation of BMP signaling pathway	0.0578862	2	20
GO:0048844	artery morphogenesis	0.0626285	2	21
GO:0001102	RNA polymerase II activating transcription factor binding	0.0626285	2	21
GO:0071559	response to transforming growth factor beta stimulus	0.0626285	2	21
GO:0001078	RNA polymerase II core promoter proximal region sequence-specific DNA binding transcription factor activity involved in negative regulation of transcription	0.0626285	2	21
GO:0060393	regulation of pathway-restricted SMAD protein phosphorylation	0.0626285	2	21
GO:0061035	regulation of cartilage development	0.0626285	2	21
GO:0060840	artery development	0.0683449	2	22
GO:0048546	digestive tract morphogenesis	0.0683449	2	22
GO:0048589	developmental growth	0.0699655	3	92
GO:0042493	response to drug	0.0699655	3	92
GO:0000228	nuclear chromosome	0.0717515	4	208
GO:0030308	negative regulation of cell growth	0.0734971	3	94
GO:0030501	positive regulation of bone mineralization	0.0734971	2	23
GO:0072080	nephron tubule development	0.0734971	2	23
GO:0070848	response to growth factor stimulus	0.0759964	4	212
GO:0014032	neural crest cell development	0.0786038	2	24
GO:0045666	positive regulation of neuron differentiation	0.0786038	2	24
GO:0060389	pathway-restricted SMAD protein phosphorylation	0.0786038	2	24
GO:0061326	renal tubule development	0.0786038	2	24
GO:0008047	enzyme activator activity	0.0829017	4	218
GO:0090092	regulation of transmembrane receptor protein serine/threonine kinase signaling pathway	0.0834693	3	99
GO:0014020	primary neural tube formation	0.0834756	2	25
GO:0001843	neural tube closure	0.0834756	2	25
GO:0071347	cellular response to interleukin-1	0.0834756	2	25
GO:0070169	positive regulation of biomineral tissue development	0.0834756	2	25
GO:0060606	tube closure	0.0834756	2	25
GO:0045669	positive regulation of osteoblast differentiation	0.0889324	2	26
GO:0032436	positive regulation of proteasomal ubiquitin-dependent protein catabolic process	0.0889324	2	26
GO:0001725	stress fiber	0.0889324	2	26
GO:0048306	calcium-dependent protein binding	0.0889324	2	26
GO:0000790	nuclear chromatin	0.0889324	3	102
GO:0010769	regulation of cell morphogenesis involved in differentiation	0.092961	3	104
GO:0001708	cell fate specification	0.0930828	2	27
GO:0007492	endoderm development	0.0930828	2	27
GO:0070888	E-box binding	0.0930828	2	27
GO:0001841	neural tube formation	0.0930828	2	27
GO:0072009	nephron epithelium development	0.0930828	2	27
GO:0032432	actin filament bundle	0.0930828	2	27
GO:0045778	positive regulation of ossification	0.0930828	2	27
GO:0042401	cellular biogenic amine biosynthetic process	0.0930828	2	27
GO:0030512	negative regulation of transforming growth factor beta receptor signaling pathway	0.0930828	2	27
GO:0010959	regulation of metal ion transport	0.0952922	3	106
GO:0003073	regulation of systemic arterial blood pressure	0.0995151	2	28
Query Parameters
Organism	H. sapiens
Network Weighting	query gene-based
Related Genes Limit	0
Related Attributes Limit	0
Input Genes	TTN	FOXP1	WT1	FBN1	ANKRD1	ZFPM2	MYH11	GATA6	GATA4	GATA3	TNNC1	MEF2A	HAND1	DLC1	DKK1	ISL1	TPM1	TCAP	RYR2	MYH7	ACTC1	MYL2	NKX2-5	TBX5	TNNT2	NEBL	BMP2	MEF2C	BBS5	ALPK3	EFNA1	MYLK3	TNNI3	CASQ2	MYBPC3	SMAD7	MYL3	WNT11	PRICKLE1	HAND2	MYH6	MYOCD	PITX2	SIK1
Networks
	Berchtold-Cotman-2008	Co-expression
	Bild-Nevins-2006 B	Co-expression
	Burczynski-Dorner-2006	Co-expression
	Burington-Shaughnessy-2008	Co-expression
	Gobble-Singer-2011	Co-expression
	Hummel-Siebert-2006	Co-expression
	Nakayama-Hasegawa-2007	Co-expression
	Noble-Diehl-2008	Co-expression
	Peng-Katze-2009	Co-expression
	Perou-Botstein-1999	Co-expression
	Radtke-Downing-2009	Co-expression
	Ramaswamy-Golub-2001	Co-expression
	Raue-Trappe-2012	Co-expression
	Rieger-Chu-2004	Co-expression
	Wang-Maris-2006	Co-expression
	Wu-Garvey-2007	Co-expression
	Johnson-Shoemaker-2003	Co-localization
	Schadt-Shoemaker-2004	Co-localization
	PATHWAYCOMMONS-REACTOME	Pathway
	Wu-Stein-2010	Pathway
	IREF-BIND	Physical interactions
	IREF-GRID	Physical interactions
	IREF-HPRD	Physical interactions
	IREF-OPHID	Physical interactions
	I2D-BIND-Mouse2Human	Predicted
	I2D-IntAct-Mouse2Human	Predicted
	INTERPRO	Shared protein domains
	PFAM	Shared protein domains
[truncated: 81 more columns]
