# Supplementary material for: Global DNA methylation and transcriptional analyses of human ESC-derived cardiomyocytes
Source: Protein Cell. 2014 Jan 29;5(1):59–68. doi: 10.1007/s13238-013-0016-x (PMC3938846; doi:10.1007/s13238-013-0016-x)
Supplement: Supplementary file 7 — Table S4: GO analysis of hCM differentially up-regulated genes-Molecular Function.This file contains the list of GO terms in the category of molecular function that were significantly (p<0.05) overrepresented among the 695 hCM differentially up-regulatedgenes [file 13238_2013_16_MOESM7_ESM.xlsx]

## Sheet: regulatory DNA binding genemani
GeneMANIA Results
Plugin Version	3.2 (20121109-1456)
Data Version	2012-08-02
Report Generated	Mon Jun 17 00:43:14 PDT 2013
Gene	Score	Description
MYOCD		myocardin [Source:HGNC Symbol;Acc:16067]
TBX18		T-box 18 [Source:HGNC Symbol;Acc:11595]
ETV5		ets variant 5 [Source:HGNC Symbol;Acc:3494]
GATA5		GATA binding protein 5 [Source:HGNC Symbol;Acc:15802]
TBX5		T-box 5 [Source:HGNC Symbol;Acc:11604]
GATA6		GATA binding protein 6 [Source:HGNC Symbol;Acc:4174]
TBX2		T-box 2 [Source:HGNC Symbol;Acc:11597]
GATA4		GATA binding protein 4 [Source:HGNC Symbol;Acc:4173]
WNT11		wingless-type MMTV integration site family, member 11 [Source:HGNC Symbol;Acc:12776]
MSX2		msh homeobox 2 [Source:HGNC Symbol;Acc:7392]
ISL1		ISL LIM homeobox 1 [Source:HGNC Symbol;Acc:6132]
BHLHE40		basic helix-loop-helix family, member e40 [Source:HGNC Symbol;Acc:1046]
HAND1		heart and neural crest derivatives expressed 1 [Source:HGNC Symbol;Acc:4807]
NKX2-5		NK2 homeobox 5 [Source:HGNC Symbol;Acc:2488]
GATA3		GATA binding protein 3 [Source:HGNC Symbol;Acc:4172]
HAND2		heart and neural crest derivatives expressed 2 [Source:HGNC Symbol;Acc:4808]
SMAD6		SMAD family member 6 [Source:HGNC Symbol;Acc:6772]
MEF2A		myocyte enhancer factor 2A [Source:HGNC Symbol;Acc:6993]
RUNX1		runt-related transcription factor 1 [Source:HGNC Symbol;Acc:10471]
PITX2		paired-like homeodomain 2 [Source:HGNC Symbol;Acc:9005]
MEF2C		myocyte enhancer factor 2C [Source:HGNC Symbol;Acc:6996]
WT1		Wilms tumor 1 [Source:HGNC Symbol;Acc:12796]
SMAD7		SMAD family member 7 [Source:HGNC Symbol;Acc:6773]
TFAP2A		transcription factor AP-2 alpha (activating enhancer binding protein 2 alpha) [Source:HGNC Symbol;Acc:11742]
Network Group	Network	Weight	Title	Authors	Year	Publication	PMID	URL	Processing Method	Interactions	Source	Source URL	Tags
Shared protein domains		22.75
	INTERPRO	13.79							Pearson correlation	488822	INTERPRO	http://www.ebi.ac.uk/interpro/
	PFAM	8.96							Pearson correlation	530357	PFAM	http://pfam.sanger.ac.uk/
Predicted		19.72
	I2D-INNATEDB-Mouse2Human	13.12	InnateDB: facilitating systems-level analyses of the mammalian innate immune response.	Lynn, Winsor, Chan, Richard, Laird, Barsky, Gardy, Roche, Chan, Shah, Lo, Naseer, Que, Yau, Acab, Tulpan, Whiteside, Chikatamarla, Mah, Munzner, Hokamp, Hancock, Brinkman	2008	Mol Syst Biol	18766178	http://www.ncbi.nlm.nih.gov/pubmed/18766178	Direct interaction	1455	I2D	http://ophid.utoronto.ca/	Signal Transduction,Immune System
	I2D-IntAct-Mouse2Human	3.36	The IntAct molecular interaction database in 2010.	Aranda, Achuthan, Alam-Faruque, Armean, Bridge, Derow, Feuermann, Ghanbarian, Kerrien, Khadake, Kerssemakers, Leroy, Menden, Michaut, Montecchi-Palazzi, Neuhauser, Orchard, Perreau, Roechert, van Eijk, Hermjakob	2010	Nucleic Acids Res	19850723	http://www.ncbi.nlm.nih.gov/pubmed/19850723	Direct interaction	3422	I2D	http://ophid.utoronto.ca/
	I2D-MGI-Mouse2Human	2.94	Ontological visualization of protein-protein interactions.	Drabkin, Hollenbeck, Hill, Blake	2005	BMC Bioinformatics	15707487	http://www.ncbi.nlm.nih.gov/pubmed/15707487	Direct interaction	724	I2D	http://ophid.utoronto.ca/
	I2D-BIND-Mouse2Human	0.3	BIND--a data specification for storing and describing biomolecular interactions, molecular complexes and pathways.	Bader, Hogue	2000	Bioinformatics	10871269	http://www.ncbi.nlm.nih.gov/pubmed/10871269	Direct interaction	1198	I2D	http://ophid.utoronto.ca/
Genetic interactions		15.67
	IREF-SMALL-SCALE-STUDIES	9.72							Direct interaction	171	IREF	http://irefindex.uio.no/wiki/iRefIndex
	BIOGRID-SMALL-SCALE-STUDIES	5.94							Direct interaction	345	BIOGRID	http://thebiogrid.org/
Physical interactions		14.68
	IREF-HPRD	5.55							Direct interaction	36755	IREF	http://irefindex.uio.no/wiki/iRefIndex
	IREF-GRID	4.12							Direct interaction	33623	IREF	http://irefindex.uio.no/wiki/iRefIndex
	IREF-OPHID	3.61							Direct interaction	43249	IREF	http://irefindex.uio.no/wiki/iRefIndex
	IREF-INTACT	1.4							Direct interaction	21448	IREF	http://irefindex.uio.no/wiki/iRefIndex
Pathway		14.45
	Wu-Stein-2010	13.53	A human functional protein interaction network and its application to cancer data analysis.	Wu, Feng, Stein	2010	Genome Biol	20482850	http://www.ncbi.nlm.nih.gov/pubmed/20482850		78448	SUPPLEMENTARY_MATERIAL		Transcription Factors,Cancer
	PATHWAYCOMMONS-NCI_NATURE	0.93							Direct interaction	10118	PATHWAYCOMMONS	http://www.pathwaycommons.org/
Co-expression		12.73
	Burczynski-Dorner-2006	3.44	Molecular classification of Crohn's disease and ulcerative colitis patients using transcriptional profiles in peripheral blood mononuclear cells.	Burczynski, Peterson, Twine, Zuberek, Brodeur, Casciotti, Maganti, Reddy, Strahs, Immermann, Spinelli, Schwertschlag, Slager, Cotreau, Dorner	2006	J Mol Diagn	16436634	http://www.ncbi.nlm.nih.gov/pubmed/16436634	Pearson correlation	419356	GEO	http://www.ncbi.nlm.nih.gov/projects/geo/query/acc.cgi?acc=GSE3365
	Gobble-Singer-2011	3.06	Expression profiling of liposarcoma yields a multigene predictor of patient outcome and identifies genes that contribute to liposarcomagenesis.	Gobble, Qin, Brill, Angeles, Ugras, O'Connor, Moraco, Decarolis, Antonescu, Singer	2011	Cancer Res	21335544	http://www.ncbi.nlm.nih.gov/pubmed/21335544	Pearson correlation	449507	GEO	http://www.ncbi.nlm.nih.gov/projects/geo/query/acc.cgi?acc=GSE30929	Apoptosis,Cell Line,Cultured Cells,Cancer,Transcription Factors
	Ramaswamy-Golub-2001	2.38	Multiclass cancer diagnosis using tumor gene expression signatures.	Ramaswamy, Tamayo, Rifkin, Mukherjee, Yeang, Angelo, Ladd, Reich, Latulippe, Mesirov, Poggio, Gerald, Loda, Lander, Golub	2001	Proc Natl Acad Sci U S A	11742071	http://www.ncbi.nlm.nih.gov/pubmed/11742071	Pearson correlation	226615	SUPPLEMENTARY_MATERIAL		Cancer
	Hummel-Siebert-2006	1.66	A biologic definition of Burkitt's lymphoma from transcriptional and genomic profiling.	Hummel, Bentink, Berger, Klapper, Wessendorf, Barth, Bernd, Cogliatti, Dierlamm, Feller, Hansmann, Haralambieva, Harder, Hasenclever, KŸhn, Lenze, Lichter, Martin-Subero, Mšller, MŸller-Hermelink, Ott, Parwaresch, Pott, Rosenwald, Rosolowski, Schwaenen, StŸrzenhofecker, Szczepanowski, Trautmann, Wacker, Spang, Loeffler, TrŸmper, Stein, Siebert	2006	N Engl J Med	16760442	http://www.ncbi.nlm.nih.gov/pubmed/16760442	Pearson correlation	466765	GEO	http://www.ncbi.nlm.nih.gov/projects/geo/query/acc.cgi?acc=GSE4475	Cancer
	Perou-Botstein-1999	0.87	Distinctive gene expression patterns in human mammary epithelial cells and breast cancers.	Perou, Jeffrey, van de Rijn, Rees, Eisen, Ross, Pergamenschikov, Williams, Zhu, Lee, Lashkari, Shalon, Brown, Botstein	1999	Proc Natl Acad Sci U S A	10430922	http://www.ncbi.nlm.nih.gov/pubmed/10430922	Pearson correlation	50804	SUPPLEMENTARY_MATERIAL		Cultured Cells,Cancer,Epithelial Cells,Signal Transduction,Breast,Stromal Cells,Transcription Factors,Breast Cancer
	Radtke-Downing-2009	0.6	Genomic analysis reveals few genetic alterations in pediatric acute myeloid leukemia.	Radtke, Mullighan, Ishii, Su, Cheng, Ma, Ganti, Cai, Goorha, Pounds, Cao, Obert, Armstrong, Zhang, Song, Ribeiro, Rubnitz, Raimondi, Shurtleff, Downing	2009	Proc Natl Acad Sci U S A	19651601	http://www.ncbi.nlm.nih.gov/pubmed/19651601	Pearson correlation	377767	GEO	http://www.ncbi.nlm.nih.gov/projects/geo/query/acc.cgi?acc=GSE14471	Transcription Factors,Nervous System,Cancer
	Burington-Shaughnessy-2008	0.43	Tumor cell gene expression changes following short-term in vivo exposure to single agent chemotherapeutics are related to survival in multiple myeloma.	Burington, Barlogie, Zhan, Crowley, Shaughnessy	2008	Clin Cancer Res	18676754	http://www.ncbi.nlm.nih.gov/pubmed/18676754	Pearson correlation	266464	GEO	http://www.ncbi.nlm.nih.gov/projects/geo/query/acc.cgi?acc=GSE8546	Transcription Factors,Time Series,Cancer,Chemotherapy
	Toedter-Baribaud-2011	0.16	Gene expression profiling and response signatures associated with differential responses to infliximab treatment in ulcerative colitis.	Toedter, Li, Marano, Ma, Sague, Huang, Song, Rutgeerts, Baribaud	2011	Am J Gastroenterol	21448149	http://www.ncbi.nlm.nih.gov/pubmed/21448149	Pearson correlation	572082	GEO	http://www.ncbi.nlm.nih.gov/projects/geo/query/acc.cgi?acc=GSE23597	Signal Transduction,Immune System
	Wu-Garvey-2007	0.13	The effect of insulin on expression of genes and biochemical pathways in human skeletal muscle.	Wu, Wang, Cui, Maianu, Rhees, Rosinski, So, Willi, Osier, Hill, Page, Allison, Martin, Garvey	2007	Endocrine	17709892	http://www.ncbi.nlm.nih.gov/pubmed/17709892	Pearson correlation	223988	GEO	http://www.ncbi.nlm.nih.gov/projects/geo/query/acc.cgi?acc=GSE22309	Transcription Factors,Muscle,Cultured Cells
Gene 1	Gene 2	Weight	Type	Source
HAND1	ISL1	0.0142237	Co-expression	Burczynski-Dorner-2006
MEF2C	MEF2A	0.100836	Co-expression	Burczynski-Dorner-2006
MSX2	WNT11	0.0403314	Co-expression	Burczynski-Dorner-2006
SMAD7	BHLHE40	0.076886	Co-expression	Burczynski-Dorner-2006
TFAP2A	HAND1	0.0187076	Co-expression	Burczynski-Dorner-2006
ISL1	TBX5	0.0034639	Co-expression	Burington-Shaughnessy-2008
SMAD7	MEF2A	0.00392764	Co-expression	Burington-Shaughnessy-2008
WT1	ISL1	0.00333974	Co-expression	Burington-Shaughnessy-2008
MSX2	GATA6	0.0493661	Co-expression	Gobble-Singer-2011
PITX2	GATA6	0.0566896	Co-expression	Gobble-Singer-2011
SMAD7	BHLHE40	0.0468848	Co-expression	Gobble-Singer-2011
WT1	GATA6	0.0582099	Co-expression	Gobble-Singer-2011
NKX2-5	WNT11	0.0258142	Co-expression	Hummel-Siebert-2006
PITX2	GATA6	0.0226059	Co-expression	Hummel-Siebert-2006
RUNX1	NKX2-5	0.0353797	Co-expression	Hummel-Siebert-2006
SMAD6	WNT11	0.0137552	Co-expression	Perou-Botstein-1999
HAND1	TBX5	0.00882253	Co-expression	Radtke-Downing-2009
RUNX1	BHLHE40	0.00794768	Co-expression	Radtke-Downing-2009
MEF2C	MEF2A	0.0414513	Co-expression	Ramaswamy-Golub-2001
NKX2-5	GATA4	0.0130226	Co-expression	Ramaswamy-Golub-2001
SMAD7	BHLHE40	0.0651335	Co-expression	Ramaswamy-Golub-2001
PITX2	TBX5	0.00298397	Co-expression	Toedter-Baribaud-2011
GATA3	GATA6	0.00276156	Co-expression	Wu-Garvey-2007
PITX2	MSX2	4.20223	Genetic interactions	BIOGRID-SMALL-SCALE-STUDIES
PITX2	MSX2	5.61375	Genetic interactions	IREF-SMALL-SCALE-STUDIES
MEF2C	NKX2-5	0.171461	Pathway	PATHWAYCOMMONS-NCI_NATURE
HAND2	HAND1	4.45537	Pathway	Wu-Stein-2010
HAND2	NKX2-5	1.67808	Pathway	Wu-Stein-2010
MEF2C	GATA4	0.495724	Pathway	Wu-Stein-2010
MEF2C	HAND1	0.957054	Pathway	Wu-Stein-2010
MEF2C	HAND2	0.957054	Pathway	Wu-Stein-2010
MEF2C	NKX2-5	0.360466	Pathway	Wu-Stein-2010
NKX2-5	GATA4	0.869192	Pathway	Wu-Stein-2010
NKX2-5	HAND1	1.67808	Pathway	Wu-Stein-2010
SMAD6	GATA4	0.879032	Pathway	Wu-Stein-2010
SMAD6	NKX2-5	0.639189	Pathway	Wu-Stein-2010
GATA4	TBX5	1.13819	Physical interactions	IREF-GRID
HAND2	GATA4	0.367516	Physical interactions	IREF-GRID
NKX2-5	GATA4	0.435721	Physical interactions	IREF-GRID
NKX2-5	TBX5	1.76678	Physical interactions	IREF-GRID
PITX2	MSX2	0.545087	Physical interactions	IREF-GRID
SMAD7	SMAD6	0.162199	Physical interactions	IREF-GRID
GATA4	TBX5	1.48568	Physical interactions	IREF-HPRD
HAND2	GATA4	0.386508	Physical interactions	IREF-HPRD
HAND2	HAND1	0.5521	Physical interactions	IREF-HPRD
MEF2C	GATA4	0.278182	Physical interactions	IREF-HPRD
NKX2-5	GATA4	0.352644	Physical interactions	IREF-HPRD
NKX2-5	TBX2	2.60093	Physical interactions	IREF-HPRD
NKX2-5	TBX5	1.62276	Physical interactions	IREF-HPRD
SMAD7	SMAD6	0.16311	Physical interactions	IREF-HPRD
NKX2-5	TBX5	0.703172	Physical interactions	IREF-INTACT
GATA4	TBX5	1.22174	Physical interactions	IREF-OPHID
HAND2	GATA4	0.452018	Physical interactions	IREF-OPHID
NKX2-5	GATA4	0.641801	Physical interactions	IREF-OPHID
NKX2-5	TBX5	1.62695	Physical interactions	IREF-OPHID
SMAD7	SMAD6	0.116511	Physical interactions	IREF-OPHID
HAND2	HAND1	0.109308	Predicted	I2D-BIND-Mouse2Human
NKX2-5	GATA4	0.103163	Predicted	I2D-BIND-Mouse2Human
SMAD7	SMAD6	6.56203	Predicted	I2D-INNATEDB-Mouse2Human
HAND2	HAND1	0.594328	Predicted	I2D-IntAct-Mouse2Human
NKX2-5	GATA4	1.88841	Predicted	I2D-IntAct-Mouse2Human
NKX2-5	TBX2	2.93891	Predicted	I2D-MGI-Mouse2Human
GATA3	GATA4	0.865836	Shared protein domains	INTERPRO
GATA3	GATA5	0.865836	Shared protein domains	INTERPRO
GATA3	GATA6	0.93569	Shared protein domains	INTERPRO
GATA4	GATA5	3.34345	Shared protein domains	INTERPRO
GATA4	GATA6	2.17905	Shared protein domains	INTERPRO
GATA6	GATA5	2.17905	Shared protein domains	INTERPRO
HAND1	BHLHE40	0.0896098	Shared protein domains	INTERPRO
HAND2	BHLHE40	0.11829	Shared protein domains	INTERPRO
HAND2	HAND1	0.101533	Shared protein domains	INTERPRO
MEF2C	MEF2A	3.38356	Shared protein domains	INTERPRO
NKX2-5	MSX2	0.140161	Shared protein domains	INTERPRO
PITX2	MSX2	0.160837	Shared protein domains	INTERPRO
PITX2	NKX2-5	0.152671	Shared protein domains	INTERPRO
SMAD7	SMAD6	2.08059	Shared protein domains	INTERPRO
TBX2	TBX18	0.710896	Shared protein domains	INTERPRO
TBX2	TBX5	0.710896	Shared protein domains	INTERPRO
TBX5	TBX18	0.932084	Shared protein domains	INTERPRO
GATA3	GATA4	0.632638	Shared protein domains	PFAM
GATA3	GATA5	0.632638	Shared protein domains	PFAM
GATA3	GATA6	0.632638	Shared protein domains	PFAM
GATA4	GATA5	1.36103	Shared protein domains	PFAM
GATA4	GATA6	1.36103	Shared protein domains	PFAM
GATA6	GATA5	1.36103	Shared protein domains	PFAM
HAND1	BHLHE40	0.0802476	Shared protein domains	PFAM
HAND2	BHLHE40	0.0775273	Shared protein domains	PFAM
HAND2	HAND1	0.0704762	Shared protein domains	PFAM
MEF2C	MEF2A	2.19999	Shared protein domains	PFAM
NKX2-5	MSX2	0.0312737	Shared protein domains	PFAM
PITX2	MSX2	0.0408592	Shared protein domains	PFAM
PITX2	NKX2-5	0.122761	Shared protein domains	PFAM
SMAD7	SMAD6	1.28309	Shared protein domains	PFAM
TBX2	TBX18	0.537515	Shared protein domains	PFAM
TBX2	TBX5	0.537515	Shared protein domains	PFAM
TBX5	TBX18	0.580528	Shared protein domains	PFAM
Gene	GO ids
BHLHE40	GO:0000122	GO:0000975	GO:0000981	GO:0000982	GO:0001067	GO:0001076	GO:0001078	GO:0001085	GO:0001102	GO:0001191	GO:0033613	GO:0043425	GO:0044212	GO:0046982	GO:0070888
ETV5
GATA3	GO:0000122	GO:0000785	GO:0000790	GO:0000975	GO:0000976	GO:0000981	GO:0000982	GO:0000987	GO:0001046	GO:0001047	GO:0001067	GO:0001078	GO:0001159	GO:0001655	GO:0001656	GO:0001657	GO:0001709	GO:0001816	GO:0001817	GO:0001819	GO:0001822	GO:0001823	GO:0002009	GO:0002064	GO:0002520	GO:0002757	GO:0003006	GO:0003007	GO:0003170	GO:0003179	GO:0003205	GO:0003206	GO:0003208	GO:0003231	GO:0003279	GO:0003281	GO:0003382	GO:0003713	GO:0006584	GO:0007423	GO:0007507	GO:0007548	GO:0008406	GO:0008584	GO:0009712	GO:0009713	GO:0009792	GO:0016055	GO:0016331
GATA4	GO:0000975	GO:0001067	GO:0001525	GO:0001568	GO:0001816	GO:0001817	GO:0001819	GO:0001944	GO:0001947	GO:0002009	GO:0003002	GO:0003006	GO:0003007	GO:0003143	GO:0003205	GO:0003206	GO:0003208	GO:0003209	GO:0003230	GO:0003231	GO:0003279	GO:0003281	GO:0007368	GO:0007389	GO:0007492	GO:0007507	GO:0007548	GO:0008406	GO:0008584	GO:0009799	GO:0009855	GO:0009952	GO:0010002	GO:0014706	GO:0030855	GO:0033613	GO:0035050	GO:0035051	GO:0035239	GO:0035295	GO:0042493	GO:0042692	GO:0043565	GO:0044212	GO:0045137	GO:0045597	GO:0045765	GO:0045766	GO:0046546
GATA5	GO:0000975	GO:0001067	GO:0030855	GO:0044212	GO:0048565	GO:0055123	GO:0060429
GATA6	GO:0000122	GO:0000975	GO:0000981	GO:0001067	GO:0001525	GO:0001568	GO:0001816	GO:0001817	GO:0001944	GO:0003006	GO:0003007	GO:0003151	GO:0003205	GO:0003206	GO:0003279	GO:0007507	GO:0007548	GO:0008406	GO:0008584	GO:0030855	GO:0035051	GO:0042493	GO:0042692	GO:0044212	GO:0045137	GO:0045765	GO:0045766	GO:0046546	GO:0046661	GO:0048514	GO:0048565	GO:0048608	GO:0051145	GO:0051241	GO:0055123	GO:0060411	GO:0060429	GO:0061061	GO:0071604	GO:0071634
HAND1	GO:0000122	GO:0000975	GO:0001067	GO:0001525	GO:0001568	GO:0001701	GO:0001944	GO:0001947	GO:0002009	GO:0003007	GO:0003143	GO:0003205	GO:0003206	GO:0003208	GO:0003229	GO:0003231	GO:0003279	GO:0003713	GO:0007368	GO:0007389	GO:0007507	GO:0007517	GO:0009792	GO:0009799	GO:0009855	GO:0014706	GO:0035050	GO:0035239	GO:0035295	GO:0043009	GO:0043425	GO:0044212	GO:0048514	GO:0048598	GO:0048644	GO:0048729	GO:0048738	GO:0055008	GO:0055010	GO:0060411	GO:0060415	GO:0060429	GO:0060537	GO:0060562	GO:0061061	GO:0061371
HAND2	GO:0000785	GO:0000790	GO:0000975	GO:0000976	GO:0000977	GO:0000981	GO:0000982	GO:0001012	GO:0001067	GO:0001077	GO:0001701	GO:0001947	GO:0002009	GO:0002520	GO:0003007	GO:0003143	GO:0003151	GO:0003156	GO:0003713	GO:0005667	GO:0006584	GO:0007368	GO:0007389	GO:0007507	GO:0009712	GO:0009713	GO:0009792	GO:0009799	GO:0009855	GO:0010657	GO:0010660	GO:0014031	GO:0014032	GO:0014033	GO:0018958	GO:0033613	GO:0034311	GO:0034312	GO:0035050	GO:0035051	GO:0035239	GO:0035295	GO:0042401	GO:0042423	GO:0042537	GO:0043009	GO:0043388	GO:0043565	GO:0044212
ISL1	GO:0000122	GO:0000975	GO:0000976	GO:0001067	GO:0001076	GO:0001085	GO:0001102	GO:0001104	GO:0001105	GO:0001190	GO:0001709	GO:0003002	GO:0003007	GO:0003151	GO:0003205	GO:0003206	GO:0003208	GO:0003209	GO:0003229	GO:0003230	GO:0003231	GO:0003279	GO:0003713	GO:0007389	GO:0007422	GO:0007507	GO:0007517	GO:0009792	GO:0010092	GO:0014706	GO:0021545	GO:0021675	GO:0033613	GO:0035051	GO:0043009	GO:0043425	GO:0043523	GO:0043524	GO:0043565	GO:0044212	GO:0045165	GO:0048644	GO:0048645	GO:0048729	GO:0048738	GO:0048762	GO:0051098	GO:0051402	GO:0055008
MEF2A	GO:0000122	GO:0000785	GO:0000790	GO:0000975	GO:0000976	GO:0000977	GO:0000981	GO:0001012	GO:0001067	GO:0001076	GO:0001085	GO:0001104	GO:0001105	GO:0001190	GO:0002757	GO:0003012	GO:0003013	GO:0003015	GO:0003713	GO:0006936	GO:0006937	GO:0006941	GO:0006942	GO:0007507	GO:0007517	GO:0008015	GO:0008016	GO:0010035	GO:0010038	GO:0014706	GO:0033613	GO:0035051	GO:0042692	GO:0043565	GO:0044057	GO:0044212	GO:0044454	GO:0045597	GO:0046332	GO:0046982	GO:0048738	GO:0051146	GO:0051147	GO:0051149	GO:0051592	GO:0055001	GO:0055002	GO:0055006	GO:0055007
MEF2C	GO:0000122	GO:0000975	GO:0000976	GO:0000977	GO:0000981	GO:0000982	GO:0001012	GO:0001067	GO:0001077	GO:0001501	GO:0001503	GO:0001568	GO:0001649	GO:0001655	GO:0001709	GO:0001822	GO:0001944	GO:0001947	GO:0002009	GO:0002520	GO:0002757	GO:0003002	GO:0003007	GO:0003143	GO:0003151	GO:0003170	GO:0003179	GO:0003205	GO:0003206	GO:0003208	GO:0003231	GO:0006916	GO:0007368	GO:0007389	GO:0007507	GO:0007517	GO:0009799	GO:0009855	GO:0010035	GO:0010038	GO:0010092	GO:0014033	GO:0014706	GO:0014855	GO:0014902	GO:0016202	GO:0016607	GO:0030097	GO:0030282
MSX2	GO:0000975	GO:0001067	GO:0001501	GO:0001503	GO:0001649	GO:0043565	GO:0044212	GO:0048705	GO:0060348	GO:0060349
MYOCD
NKX2-5	GO:0000122	GO:0000975	GO:0001067	GO:0001568	GO:0001570	GO:0001944	GO:0001947	GO:0002009	GO:0002520	GO:0003007	GO:0003012	GO:0003013	GO:0003015	GO:0003143	GO:0003151	GO:0003205	GO:0003206	GO:0003208	GO:0003209	GO:0003229	GO:0003230	GO:0003231	GO:0003279	GO:0003281	GO:0003682	GO:0005667	GO:0006916	GO:0006936	GO:0006937	GO:0006941	GO:0006942	GO:0007368	GO:0007389	GO:0007507	GO:0007517	GO:0008015	GO:0008016	GO:0009792	GO:0009799	GO:0009855	GO:0010002	GO:0010657	GO:0010660	GO:0014706	GO:0014902	GO:0016055	GO:0016202	GO:0030097	GO:0030111
PITX2	GO:0000122	GO:0000975	GO:0000976	GO:0000981	GO:0000982	GO:0001067	GO:0001076	GO:0001078	GO:0001085	GO:0001102	GO:0001104	GO:0001105	GO:0001190	GO:0001191	GO:0001501	GO:0001654	GO:0003007	GO:0003151	GO:0003713	GO:0005667	GO:0007368	GO:0007389	GO:0007423	GO:0007507	GO:0009799	GO:0009855	GO:0014031	GO:0014032	GO:0014033	GO:0033613	GO:0035051	GO:0035270	GO:0042476	GO:0043010	GO:0043565	GO:0044212	GO:0048593	GO:0048732	GO:0048736	GO:0048762	GO:0060173	GO:0060348	GO:0060485
RUNX1	GO:0000975	GO:0001067	GO:0001525	GO:0001568	GO:0001944	GO:0002520	GO:0007422	GO:0030097	GO:0045596	GO:0045597	GO:0045765	GO:0045766	GO:0046982	GO:0048514	GO:0048534	GO:0051093
SMAD6	GO:0000578	GO:0000975	GO:0001067	GO:0001933	GO:0003002	GO:0003682	GO:0005160	GO:0007389	GO:0009798	GO:0009880	GO:0017015	GO:0030510	GO:0030512	GO:0030514	GO:0032269	GO:0034405	GO:0044087	GO:0044212	GO:0046332	GO:0060389	GO:0060393	GO:0070411	GO:0090101
SMAD7	GO:0000122	GO:0000975	GO:0001067	GO:0001568	GO:0001933	GO:0001944	GO:0003007	GO:0003012	GO:0003013	GO:0003015	GO:0003205	GO:0003206	GO:0003208	GO:0003229	GO:0003231	GO:0003279	GO:0003281	GO:0005160	GO:0006916	GO:0006936	GO:0006937	GO:0006941	GO:0006942	GO:0007507	GO:0007517	GO:0008015	GO:0008016	GO:0010717	GO:0010719	GO:0010771	GO:0014031	GO:0014706	GO:0017015	GO:0030334	GO:0030336	GO:0030510	GO:0030512	GO:0030514	GO:0032269	GO:0034405	GO:0040012	GO:0040013	GO:0044057	GO:0044212	GO:0045596	GO:0046332	GO:0048514	GO:0048644	GO:0048729
TBX18	GO:0000122	GO:0000975	GO:0000976	GO:0001067	GO:0001076	GO:0001104	GO:0001191	GO:0003002	GO:0007389	GO:0016055	GO:0030111	GO:0030178	GO:0043565	GO:0044212	GO:0045995	GO:0046982	GO:0060070	GO:0060828	GO:0090090
TBX2	GO:0043565
TBX5	GO:0001568	GO:0001570	GO:0001944	GO:0003007	GO:0003205	GO:0003206	GO:0003208	GO:0003231	GO:0003279	GO:0003281	GO:0007507	GO:0007517	GO:0010002	GO:0010717	GO:0010719	GO:0010771	GO:0014031	GO:0014706	GO:0014855	GO:0016202	GO:0030326	GO:0030334	GO:0030336	GO:0033002	GO:0035051	GO:0035107	GO:0035108	GO:0035113	GO:0035115	GO:0035136	GO:0035265	GO:0040008	GO:0040012	GO:0040013	GO:0043565	GO:0045596	GO:0045597	GO:0046620	GO:0048514	GO:0048589	GO:0048598	GO:0048634	GO:0048638	GO:0048736	GO:0048738	GO:0048762	GO:0051093	GO:0051241	GO:0051270
TFAP2A	GO:0000122	GO:0000975	GO:0000976	GO:0000977	GO:0000981	GO:0000982	GO:0000987	GO:0001012	GO:0001046	GO:0001047	GO:0001067	GO:0001077	GO:0001078	GO:0001159	GO:0001501	GO:0001503	GO:0001654	GO:0001655	GO:0001822	GO:0002009	GO:0003682	GO:0003713	GO:0007423	GO:0009792	GO:0010035	GO:0010038	GO:0016331	GO:0021545	GO:0021675	GO:0030282	GO:0030326	GO:0030500	GO:0030501	GO:0031214	GO:0035107	GO:0035108	GO:0035113	GO:0035115	GO:0035136	GO:0042476	GO:0043009	GO:0043010	GO:0043523	GO:0043565	GO:0044212	GO:0045778	GO:0048483	GO:0048593	GO:0048598
WNT11	GO:0000975	GO:0001067	GO:0001501	GO:0001503	GO:0001568	GO:0001649	GO:0001655	GO:0001657	GO:0001816	GO:0001817	GO:0001819	GO:0001822	GO:0001823	GO:0001944	GO:0002009	GO:0003002	GO:0003007	GO:0003151	GO:0003205	GO:0003206	GO:0003231	GO:0003279	GO:0003281	GO:0007389	GO:0007492	GO:0007507	GO:0009792	GO:0009798	GO:0009952	GO:0016055	GO:0030111	GO:0030178	GO:0030282	GO:0030325	GO:0030334	GO:0030336	GO:0031214	GO:0035239	GO:0035270	GO:0035295	GO:0040008	GO:0040012	GO:0040013	GO:0043009	GO:0044087	GO:0044212	GO:0048514	GO:0048546	GO:0048565
WT1	GO:0000122	GO:0000578	GO:0000975	GO:0000981	GO:0000982	GO:0001067	GO:0001077	GO:0001568	GO:0001570	GO:0001654	GO:0001655	GO:0001656	GO:0001657	GO:0001822	GO:0001823	GO:0001944	GO:0002009	GO:0002064	GO:0003002	GO:0003006	GO:0003156	GO:0003382	GO:0007389	GO:0007423	GO:0007507	GO:0007517	GO:0007548	GO:0008406	GO:0008584	GO:0009798	GO:0009880	GO:0009952	GO:0014706	GO:0016607	GO:0030325	GO:0030855	GO:0032269	GO:0032835	GO:0035051	GO:0035239	GO:0035265	GO:0035270	GO:0035295	GO:0035850	GO:0040008	GO:0042692	GO:0043010	GO:0043565	GO:0044212
GO id	Description	q-value	Occurrences in Sample	Occurrences in Genome
GO:0001067	regulatory region nucleic acid binding	4.89788e-33	20	236
GO:0000975	regulatory region DNA binding	4.89788e-33	20	236
GO:0044212	transcription regulatory region DNA binding	1.76839e-30	19	235
GO:0007507	heart development	1.7225e-20	14	173
GO:0003007	heart morphogenesis	2.55366e-19	12	96
GO:0043565	sequence-specific DNA binding	3.01328e-19	14	217
GO:0035051	cardiac cell differentiation	1.46283e-18	10	43
GO:0003279	cardiac septum development	1.46283e-18	9	24
GO:0003206	cardiac chamber morphogenesis	3.41273e-18	10	47
GO:0003205	cardiac chamber development	9.3575e-18	10	52
GO:0000122	negative regulation of transcription from RNA polymerase II promoter	3.73847e-16	13	267
GO:0003231	cardiac ventricle development	4.15807e-16	9	43
GO:0060429	epithelium development	1.20009e-14	12	247
GO:0048738	cardiac muscle tissue development	1.26749e-14	9	62
GO:0060411	cardiac septum morphogenesis	2.08181e-14	7	17
GO:0007389	pattern specification process	2.6914e-14	11	181
GO:0048729	tissue morphogenesis	2.69462e-14	11	182
GO:0003208	cardiac ventricle morphogenesis	3.33314e-14	8	38
GO:0003151	outflow tract morphogenesis	5.52521e-13	7	26
GO:0060485	mesenchyme development	7.40303e-13	9	99
GO:0000976	transcription regulatory region sequence-specific DNA binding	1.94501e-12	8	62
GO:0014706	striated muscle tissue development	3.71517e-12	9	119
GO:0003281	ventricular septum development	4.23589e-12	6	15
GO:0060537	muscle tissue development	6.20972e-12	9	127
GO:0002009	morphogenesis of an epithelium	6.4083e-12	9	128
GO:0033613	activating transcription factor binding	7.68372e-12	7	38
GO:0061061	muscle structure development	1.29794e-11	10	222
GO:0000982	RNA polymerase II core promoter proximal region sequence-specific DNA binding transcription factor activity	3.53395e-11	7	47
GO:0001568	blood vessel development	6.6408e-11	10	263
GO:0000981	sequence-specific DNA binding RNA polymerase II transcription factor activity	7.19514e-11	9	170
GO:0060562	epithelial tube morphogenesis	9.02397e-11	8	103
GO:0001944	vasculature development	1.16788e-10	10	281
GO:0035239	tube morphogenesis	3.17092e-10	8	121
GO:0048514	blood vessel morphogenesis	1.39098e-09	9	239
GO:0035295	tube development	2.23545e-09	8	155
GO:0007368	determination of left/right symmetry	2.3869e-09	6	41
GO:0007517	muscle organ development	2.46906e-09	8	158
GO:0009855	determination of bilateral symmetry	3.54253e-09	6	44
GO:0009799	specification of symmetry	3.9799e-09	6	45
GO:0048598	embryonic morphogenesis	5.45234e-09	8	176
GO:0003002	regionalization	6.82691e-09	7	102
GO:0043009	chordate embryonic development	1.77162e-08	7	117
GO:0009792	embryo development ending in birth or egg hatching	1.95187e-08	7	119
GO:0055007	cardiac muscle cell differentiation	2.5998e-08	5	25
GO:0001947	heart looping	2.5998e-08	5	25
GO:0003143	embryonic heart tube morphogenesis	3.07958e-08	5	26
GO:0061371	determination of heart left/right asymmetry	3.07958e-08	5	26
GO:0035050	embryonic heart tube development	7.76047e-08	5	31
GO:0048762	mesenchymal cell differentiation	1.9063e-07	6	87
GO:0001076	RNA polymerase II transcription factor binding transcription factor activity	1.23818e-06	5	53
GO:0048645	organ formation	1.4293e-06	4	18
GO:0003713	transcription coactivator activity	1.85485e-06	7	234
GO:0042692	muscle cell differentiation	2.01873e-06	6	130
GO:0030855	epithelial cell differentiation	2.48696e-06	6	135
GO:0001078	RNA polymerase II core promoter proximal region sequence-specific DNA binding transcription factor activity involved in negative regulation of transcription	2.58647e-06	4	21
GO:0003229	ventricular cardiac muscle tissue development	3.63427e-06	4	23
GO:0055010	ventricular cardiac muscle tissue morphogenesis	3.63427e-06	4	23
GO:0045597	positive regulation of cell differentiation	3.63427e-06	7	262
GO:0051093	negative regulation of developmental process	4.86549e-06	7	274
GO:0046982	protein heterodimerization activity	6.86592e-06	6	163
GO:0051146	striated muscle cell differentiation	6.86592e-06	5	77
GO:0001077	RNA polymerase II core promoter proximal region sequence-specific DNA binding transcription factor activity involved in positive regulation of transcription	7.8087e-06	4	28
GO:0048732	gland development	9.72645e-06	5	83
GO:0055008	cardiac muscle tissue morphogenesis	1.15991e-05	4	31
GO:0048644	muscle organ morphogenesis	1.46058e-05	4	33
GO:0060415	muscle tissue morphogenesis	1.46058e-05	4	33
GO:0060348	bone development	1.6294e-05	4	34
GO:0001822	kidney development	2.67747e-05	5	103
GO:0048565	digestive tract development	2.75575e-05	4	39
GO:0072073	kidney epithelium development	2.75575e-05	4	39
GO:0055123	digestive system development	2.97468e-05	4	40
GO:0008584	male gonad development	2.97468e-05	4	40
GO:0001104	RNA polymerase II transcription cofactor activity	3.20479e-05	4	41
GO:0000977	RNA polymerase II regulatory region sequence-specific DNA binding	3.20479e-05	4	41
GO:0072001	renal system development	3.22551e-05	5	109
GO:0001012	RNA polymerase II regulatory region DNA binding	3.44636e-05	4	42
GO:0001085	RNA polymerase II transcription factor binding	3.7477e-05	4	43
GO:0001655	urogenital system development	4.2361e-05	5	116
GO:0046546	development of primary male sexual characteristics	4.40356e-05	4	45
GO:0003230	cardiac atrium development	4.91446e-05	3	11
GO:0003209	cardiac atrium morphogenesis	4.91446e-05	3	11
GO:0051890	regulation of cardioblast differentiation	4.91446e-05	3	11
GO:0046661	male sex differentiation	5.01009e-05	4	47
GO:0010002	cardioblast differentiation	8.20567e-05	3	13
GO:0034405	response to fluid shear stress	8.20567e-05	3	13
GO:0051240	positive regulation of multicellular organismal process	8.80283e-05	6	266
GO:0055117	regulation of cardiac muscle contraction	0.00010196	3	14
GO:2000027	regulation of organ morphogenesis	0.000111487	4	58
GO:0001105	RNA polymerase II transcription coactivator activity	0.000123111	3	15
GO:0060420	regulation of heart growth	0.000123111	3	15
GO:0035270	endocrine system development	0.000149164	4	63
GO:0001191	RNA polymerase II transcription factor binding transcription factor activity involved in negative regulation of transcription	0.000149164	3	16
GO:0001823	mesonephros development	0.000177794	3	17
GO:0060349	bone morphogenesis	0.000208707	3	18
GO:0043425	bHLH transcription factor binding	0.000208707	3	18
GO:2000146	negative regulation of cell motility	0.000286114	4	75
GO:0046620	regulation of organ growth	0.000286114	3	20
GO:0001102	RNA polymerase II activating transcription factor binding	0.00031306	3	21
GO:0001709	cell fate determination	0.00031306	3	21
GO:0001501	skeletal system development	0.00031306	5	182
GO:0035850	epithelial cell differentiation involved in kidney development	0.00031306	3	21
GO:0001190	RNA polymerase II transcription factor binding transcription factor activity involved in positive regulation of transcription	0.00031306	3	21
GO:0060419	heart growth	0.00031306	3	21
GO:0040013	negative regulation of locomotion	0.0003289	4	79
GO:0014031	mesenchymal cell development	0.000339426	4	80
GO:0051271	negative regulation of cellular component movement	0.000339426	4	80
GO:0008406	gonad development	0.000371308	4	82
GO:0006942	regulation of striated muscle contraction	0.000453359	3	24
GO:0045165	cell fate commitment	0.000462144	4	87
GO:0060048	cardiac muscle contraction	0.000500889	3	25
GO:0035265	organ growth	0.000500889	3	25
GO:0045137	development of primary sexual characteristics	0.000515152	4	90
GO:0045596	negative regulation of cell differentiation	0.000578214	5	212
GO:0070888	E-box binding	0.000619326	3	27
GO:0048608	reproductive structure development	0.000649365	4	96
GO:0061005	cell differentiation involved in kidney development	0.000681185	3	28
GO:0014033	neural crest cell differentiation	0.000835758	3	30
GO:0051098	regulation of binding	0.000939366	4	106
GO:0001570	vasculogenesis	0.000995008	3	32
GO:0007548	sex differentiation	0.000995008	4	108
GO:0071248	cellular response to metal ion	0.00141494	3	36
GO:0060675	ureteric bud morphogenesis	0.00152605	3	37
GO:0071241	cellular response to inorganic substance	0.00192044	3	40
GO:0001503	ossification	0.00194748	4	129
GO:0060070	canonical Wnt receptor signaling pathway	0.00203666	4	131
GO:0016202	regulation of striated muscle tissue development	0.00203666	3	41
GO:0048634	regulation of muscle organ development	0.00212453	3	42
GO:0048638	regulation of developmental growth	0.00212453	3	42
GO:0048534	hemopoietic or lymphoid organ development	0.00212453	5	284
GO:0051099	positive regulation of binding	0.00226464	3	43
GO:0046332	SMAD binding	0.00254146	3	45
GO:0006941	striated muscle contraction	0.00254146	3	45
GO:0001657	ureteric bud development	0.00254146	3	45
GO:0002520	immune system development	0.00258821	5	299
GO:0006937	regulation of muscle contraction	0.00267653	3	46
GO:0007423	sensory organ development	0.00273994	4	144
GO:0048705	skeletal system morphogenesis	0.00300069	3	48
GO:0048736	appendage development	0.00312559	3	49
GO:0060173	limb development	0.00312559	3	49
GO:0008016	regulation of heart contraction	0.00312559	3	49
GO:0030282	bone mineralization	0.0039344	3	53
GO:0072006	nephron development	0.00413347	3	54
GO:0009798	axis specification	0.00433817	3	55
GO:0003006	developmental process involved in reproduction	0.00441525	4	165
GO:0045766	positive regulation of angiogenesis	0.00448625	3	56
GO:0090090	negative regulation of canonical Wnt receptor signaling pathway	0.00448625	3	56
GO:0016055	Wnt receptor signaling pathway	0.00497361	4	171
GO:0055002	striated muscle cell development	0.00514402	3	59
GO:0031214	biomineral tissue development	0.00514402	3	59
GO:0060047	heart contraction	0.00530399	3	60
GO:0090257	regulation of muscle system process	0.00530399	3	60
GO:0009952	anterior/posterior pattern specification	0.00530399	3	60
GO:0003015	heart process	0.0055378	3	61
GO:0043523	regulation of neuron apoptosis	0.00577735	3	62
GO:0051147	regulation of muscle cell differentiation	0.00602266	3	63
GO:0060538	skeletal muscle organ development	0.00627374	3	64
GO:0060043	regulation of cardiac muscle cell proliferation	0.00646121	2	10
GO:0009713	catechol-containing compound biosynthetic process	0.00646121	2	10
GO:2001014	regulation of skeletal muscle cell differentiation	0.00646121	2	10
GO:0030325	adrenal gland development	0.00646121	2	10
GO:0072176	nephric duct development	0.00646121	2	10
GO:0035115	embryonic forelimb morphogenesis	0.00646121	2	10
GO:0042423	catecholamine biosynthetic process	0.00646121	2	10
GO:0034312	diol biosynthetic process	0.00646121	2	10
GO:0070411	I-SMAD binding	0.00646121	2	10
GO:0055001	muscle cell development	0.00676403	3	67
GO:0044057	regulation of system process	0.0068769	4	192
GO:0051402	neuron apoptosis	0.00698684	3	68
GO:0072111	cell proliferation involved in kidney development	0.00757044	2	11
GO:0010719	negative regulation of epithelial to mesenchymal transition	0.00757044	2	11
GO:0055021	regulation of cardiac muscle tissue growth	0.00757044	2	11
GO:0072160	nephron tubule epithelial cell differentiation	0.00757044	2	11
GO:0001649	osteoblast differentiation	0.00805061	3	72
GO:0001525	angiogenesis	0.00819458	4	203
GO:0043010	camera-type eye development	0.00819988	3	73
GO:0030336	negative regulation of cell migration	0.00819988	3	73
GO:0070997	neuron death	0.00819988	3	73
GO:0010092	specification of organ identity	0.00853259	2	12
GO:0035136	forelimb morphogenesis	0.00853259	2	12
GO:2000677	regulation of transcription regulatory region DNA binding	0.00853259	2	12
GO:0010660	regulation of muscle cell apoptosis	0.00853259	2	12
GO:0003170	heart valve development	0.00853259	2	12
GO:0003179	heart valve morphogenesis	0.00853259	2	12
GO:0030178	negative regulation of Wnt receptor signaling pathway	0.00924993	3	77
GO:0010657	muscle cell apoptosis	0.0099681	2	13
GO:0010771	negative regulation of cell morphogenesis involved in differentiation	0.011559	2	14
GO:0060038	cardiac muscle cell proliferation	0.0125839	2	15
GO:0071277	cellular response to calcium ion	0.0125839	2	15
GO:0014855	striated muscle cell proliferation	0.0125839	2	15
GO:0071634	regulation of transforming growth factor beta production	0.0125839	2	15
GO:0005160	transforming growth factor beta receptor binding	0.0125839	2	15
GO:0055024	regulation of cardiac muscle tissue development	0.0125839	2	15
GO:0071604	transforming growth factor beta production	0.0125839	2	15
GO:0060231	mesenchymal to epithelial transition	0.0125839	2	15
GO:0010038	response to metal ion	0.0125839	3	87
GO:0003382	epithelial cell morphogenesis	0.0125839	2	15
GO:0003156	regulation of organ formation	0.0125839	2	15
GO:0060828	regulation of canonical Wnt receptor signaling pathway	0.0136739	3	90
GO:0060284	regulation of cell development	0.013947	4	242
GO:0055006	cardiac cell development	0.013947	2	16
GO:0045884	regulation of survival gene product expression	0.013947	2	16
GO:0055013	cardiac muscle cell development	0.013947	2	16
GO:0055017	cardiac muscle tissue growth	0.013947	2	16
GO:0048589	developmental growth	0.0140969	3	92
GO:0042493	response to drug	0.0140969	3	92
GO:0040008	regulation of growth	0.0142373	4	245
GO:0030334	regulation of cell migration	0.0142373	4	245
GO:0014902	myotube differentiation	0.015416	2	17
GO:0001817	regulation of cytokine production	0.0164412	4	255
GO:0001046	core promoter sequence-specific DNA binding	0.0170847	2	18
GO:0001654	eye development	0.0170847	3	99
GO:2000145	regulation of cell motility	0.0179804	4	262
GO:0000790	nuclear chromatin	0.0184144	3	102
GO:0043388	positive regulation of DNA binding	0.0185539	2	19
GO:0051145	smooth muscle cell differentiation	0.0185539	2	19
GO:0000987	core promoter proximal region sequence-specific DNA binding	0.0185539	2	19
GO:0035914	skeletal muscle cell differentiation	0.0185539	2	19
GO:0030097	hemopoiesis	0.0198962	4	271
GO:0009712	catechol-containing compound metabolic process	0.0199575	2	20
GO:0034311	diol metabolic process	0.0199575	2	20
GO:0000578	embryonic axis specification	0.0199575	2	20
GO:0006584	catecholamine metabolic process	0.0199575	2	20
GO:0001159	core promoter proximal region DNA binding	0.0199575	2	20
GO:0030514	negative regulation of BMP signaling pathway	0.0199575	2	20
GO:0001816	cytokine production	0.0201051	4	274
GO:0051270	regulation of cellular component movement	0.0202964	4	275
GO:0045765	regulation of angiogenesis	0.0204545	3	108
GO:0040012	regulation of locomotion	0.0209688	4	278
GO:0048844	artery morphogenesis	0.0213751	2	21
GO:0021545	cranial nerve development	0.0213751	2	21
GO:0060393	regulation of pathway-restricted SMAD protein phosphorylation	0.0213751	2	21
GO:0060840	artery development	0.0231953	2	22
GO:0048742	regulation of skeletal muscle fiber development	0.0231953	2	22
GO:0048546	digestive tract morphogenesis	0.0231953	2	22
GO:0030501	positive regulation of bone mineralization	0.0250655	2	23
GO:0048641	regulation of skeletal muscle tissue development	0.0250655	2	23
GO:0072080	nephron tubule development	0.0250655	2	23
GO:0014032	neural crest cell development	0.0268719	2	24
GO:0045666	positive regulation of neuron differentiation	0.0268719	2	24
GO:0060389	pathway-restricted SMAD protein phosphorylation	0.0268719	2	24
GO:0061326	renal tubule development	0.0268719	2	24
GO:0003682	chromatin binding	0.0281288	3	123
GO:0021675	nerve development	0.028712	2	25
GO:0048483	autonomic nervous system development	0.028712	2	25
GO:0070169	positive regulation of biomineral tissue development	0.028712	2	25
GO:0030111	regulation of Wnt receptor signaling pathway	0.0318179	3	129
GO:0001819	positive regulation of cytokine production	0.0324138	3	130
GO:0007492	endoderm development	0.0326151	2	27
GO:0072009	nephron epithelium development	0.0326151	2	27
GO:0045778	positive regulation of ossification	0.0326151	2	27
GO:0042401	cellular biogenic amine biosynthetic process	0.0326151	2	27
GO:0030512	negative regulation of transforming growth factor beta receptor signaling pathway	0.0326151	2	27
GO:0009880	embryonic pattern specification	0.034961	2	28
GO:0051153	regulation of striated muscle cell differentiation	0.0400195	2	30
GO:0010035	response to inorganic substance	0.04064	3	142
GO:0001047	core promoter binding	0.0422511	2	31
GO:0002064	epithelial cell development	0.0422511	2	31
GO:0010717	regulation of epithelial to mesenchymal transition	0.0441774	2	32
GO:0018958	phenol-containing compound metabolic process	0.0441774	2	32
GO:0032835	glomerulus development	0.0441774	2	32
GO:0048706	embryonic skeletal system development	0.0441774	2	32
GO:0060021	palate development	0.0441774	2	32
GO:0048741	skeletal muscle fiber development	0.0464633	2	33
GO:0030326	embryonic limb morphogenesis	0.0464633	2	33
GO:0035113	embryonic appendage morphogenesis	0.0464633	2	33
GO:0042537	benzene-containing compound metabolic process	0.0491479	2	34
GO:0048593	camera-type eye morphogenesis	0.0577921	2	37
GO:0051149	positive regulation of muscle cell differentiation	0.0577921	2	37
GO:0007422	peripheral nervous system development	0.0607342	2	38
GO:0030500	regulation of bone mineralization	0.0630359	2	39
GO:0001701	in utero embryonic development	0.0630359	2	39
GO:0043524	negative regulation of neuron apoptosis	0.0630359	2	39
GO:0090183	regulation of kidney development	0.0630359	2	39
GO:0048747	muscle fiber development	0.0658258	2	40
GO:0030510	regulation of BMP signaling pathway	0.0658258	2	40
GO:0005667	transcription factor complex	0.0663843	3	173
GO:0044454	nuclear chromosome part	0.0663843	3	173
GO:0042476	odontogenesis	0.0674374	2	41
GO:0035107	appendage morphogenesis	0.0674374	2	41
GO:0035108	limb morphogenesis	0.0674374	2	41
GO:0045995	regulation of embryonic development	0.0674374	2	41
GO:0001933	negative regulation of protein phosphorylation	0.0674374	2	41
GO:0006936	muscle contraction	0.068286	3	176
GO:0008015	blood circulation	0.0726057	3	180
GO:0090101	negative regulation of transmembrane receptor protein serine/threonine kinase signaling pathway	0.0732593	2	43
GO:0003013	circulatory system process	0.0732593	3	181
GO:0070167	regulation of biomineral tissue development	0.0757591	2	44
GO:0016331	morphogenesis of embryonic epithelium	0.0757591	2	44
GO:0051101	regulation of DNA binding	0.0757591	2	44
GO:0000785	chromatin	0.0769471	3	185
GO:0051592	response to calcium ion	0.0786839	2	45
GO:0001656	metanephros development	0.0819225	2	46
GO:0051241	negative regulation of multicellular organismal process	0.082236	3	190
GO:0017015	regulation of transforming growth factor beta receptor signaling pathway	0.0882544	2	48
GO:0003012	muscle system process	0.0882544	3	195
GO:0033002	muscle cell proliferation	0.0916362	2	49
GO:0044087	regulation of cellular component biogenesis	0.0940072	3	200
GO:0002757	immune response-activating signal transduction	0.0947237	3	201
GO:0016607	nuclear speck	0.0947237	2	50
GO:0006916	anti-apoptosis	0.0957609	3	202
GO:0060541	respiratory system development	0.0975661	2	51
GO:0032269	negative regulation of cellular protein metabolic process	0.0992314	3	205
Query Parameters
Organism	H. sapiens
Network Weighting	query gene-based
Related Genes Limit	0
Related Attributes Limit	0
Input Genes	WT1	GATA4	GATA6	MEF2C	RUNX1	GATA3	ETV5	MSX2	GATA5	MEF2A	HAND1	SMAD7	TFAP2A	ISL1	TBX18	SMAD6	WNT11	HAND2	TBX2	MYOCD	PITX2	BHLHE40	TBX5	NKX2-5
Networks
	Burczynski-Dorner-2006	Co-expression
	Burington-Shaughnessy-2008	Co-expression
	Gobble-Singer-2011	Co-expression
	Hummel-Siebert-2006	Co-expression
	Perou-Botstein-1999	Co-expression
	Radtke-Downing-2009	Co-expression
	Ramaswamy-Golub-2001	Co-expression
	Toedter-Baribaud-2011	Co-expression
	Wu-Garvey-2007	Co-expression
	BIOGRID-SMALL-SCALE-STUDIES	Genetic interactions
	IREF-SMALL-SCALE-STUDIES	Genetic interactions
	PATHWAYCOMMONS-NCI_NATURE	Pathway
	Wu-Stein-2010	Pathway
	IREF-GRID	Physical interactions
	IREF-HPRD	Physical interactions
	IREF-INTACT	Physical interactions
	IREF-OPHID	Physical interactions
	I2D-BIND-Mouse2Human	Predicted
	I2D-INNATEDB-Mouse2Human	Predicted
	I2D-IntAct-Mouse2Human	Predicted
	I2D-MGI-Mouse2Human	Predicted
	INTERPRO	Shared protein domains
	PFAM	Shared protein domains
[truncated: 90 more columns]
