# Supplementary material for: Global DNA methylation and transcriptional analyses of human ESC-derived cardiomyocytes
Source: Protein Cell. 2014 Jan 29;5(1):59–68. doi: 10.1007/s13238-013-0016-x (PMC3938846; doi:10.1007/s13238-013-0016-x)
Supplement: Supplementary file 8 — Table S5: GO analysis of hCM differentially up-regulated genes-Cellular Component. This file contains the list of GO terms in the category of cellular component that were significantly (p<0.05) overrepresented among the 695 hCM differentially upregulated genes [file 13238_2013_16_MOESM8_ESM.xlsx]

## Sheet: Gene-Disease node.xls
network ID	Name	associatedDiseaseNames	associatedDiseases	associatedPathwayNames	associatedPathways	diseaseClass	diseaseId	diseaseName	geneId	geneName	nodeType	Number of AssociatedDiseases
4879_1858194705	NPPB	Osteoporosis, Postmenopausal; Diabetes Mellitus, Type 2; Hypertension, Anemia, Sickle Cell; Atrial Fibrillation; Cardiac Output, High; Cardiomegaly; Cardiomyopathies; Cardiovascular Diseases; Heart Diseases; Heart Failure; Hypertension; Hypertension, Pulmonary; Hypokalemia; Hypotension; Tachycardia, Ventricular; Ventricular Dysfunction, Left, Brain Injuries; Cardiomyopathy, Dilated; Cerebral Hemo…	umls:C0029458, umls:C0011860, umls:C0020538, umls:C0002895, umls:C0004238, umls:C0085128, umls:C0018800, umls:C0878544, umls:C0007222, umls:C0018799, umls:C0018801, umls:C0020542, umls:C0020621, umls:C0020649, umls:C0042514, umls:C0242698, umls:C0270611, umls:C0007193, umls:C2937358, umls:C0013404, umls:C0021368, umls:C0017921, umls:C0032460, umls:C0010340, umls:C0027051, umls:C1956346, umls:C000…	no_entry		C04, C05, C08, C10, C12, C13, C14, C15, C16, C17, C18, C19, C20, C23, C26	null	null	4879	NPPB	gene	31
7139_1858203863	TNNT2	CARDIOMYOPATHY, FAMILIAL HYPERTROPHIC, 2; CARDIOMYOPATHY, DILATED, 1D, Hypertrophy, Left Ventricular; Cardiomyopathy, Hypertrophic, Familial; Cardiomyopathy, Hypertrophic; Cardiomyopathy, Dilated, Cardiomyopathies; Cardiomyopathy, Dilated; CARDIOMYOPATHY, FAMILIAL RESTRICTIVE, 3; Cardiomyopathy, Familial; Cardiovascular Diseases; Heart Diseases; Heart Failure; Myocardial Ischemia; Necrosis; Pulmo…	umls:C1861864, umls:C1832243, umls:C0149721, umls:C0949658, umls:C0007194, umls:C0007193, umls:C0878544, umls:C2676271, umls:C0007222, umls:C0018799, umls:C0018801, umls:C0151744, umls:C0027540, umls:C0024117, umls:C0035220, umls:C0042514, umls:C0242698, umls:C0027051, umls:C0004153, umls:C1956346, umls:C0038454, umls:C0018800, umls:C0016719, umls:C0020564, umls:C0007196, umls:C0011065	Muscle contraction	REACT_17044	C08, C10, C14, C16, C18, C23	null	null	7139	TNNT2	gene	20
4878_1858237420	NPPA	Hypertension; Coronary Disease; Myocardial Infarction; Proteinuria; Albuminuria; Diabetes Mellitus; Glucose Intolerance; Diabetes Complications; Adenoma; Hyperaldosteronism; Hypertrophy, Left Ventricular; Limb Deformities, Congenital; Inflammation; Asthma; Atrial Fibrillation, Acute Kidney Injury; Anoxia; ATRIAL FIBRILLATION, FAMILIAL, 6; Cardiomegaly; Ductus Arteriosus, Patent; Heart Failure; He…	umls:C0020538, umls:C0010068, umls:C0027051, umls:C0033687, umls:C0001925, umls:C0011849, umls:C0271650, umls:C0342257, umls:C0001430, umls:C0020428, umls:C0149721, umls:C0206762, umls:C0021368, umls:C0004096, umls:C0004238, umls:C2609414, umls:C0003130, umls:C2677294, umls:C0018800, umls:C0013274, umls:C0018801, umls:C0019284, umls:C0020440, umls:C0020649, umls:C0023890, umls:C0151744, umls:C004…	Disease; Gene Expression	REACT_116125, REACT_71	C04, C05, C06, C08, C10, C12, C13, C14, C16, C17, C18, C19, C20, C23, F02	null	null	4878	NPPA	gene	18
6262_1858483591	RYR2	VENTRICULAR TACHYCARDIA, CATECHOLAMINERGIC POLYMORPHIC, 1, WITH OR WITHOUT ATRIAL DYSFUNCTION AND/OR DILATED CARDIOMYOPATHY; ARRHYTHMOGENIC RIGHT VENTRICULAR DYSPLASIA, FAMILIAL, 2, Precursor Cell Lymphoblastic Leukemia-Lymphoma; Cardiovascular Diseases; Arthritis, Rheumatoid; Coronary Artery Disease; Crohn Disease; Diabetes Mellitus; Hypertension, ARRHYTHMOGENIC RIGHT VENTRICULAR DYSPLASIA, 2; C…	umls:C1631597, umls:C1832931, umls:C1961102, umls:C0007222, umls:C0003873, umls:C1956346, umls:C0010346, umls:C0011849, umls:C0020538, umls:C0008074, umls:C0853897, umls:C0340485, umls:C0039231, umls:C0042514, umls:C0025202, umls:C0003811, umls:C0004238, umls:C0007193, umls:C0038644, umls:C0349788, umls:C0011071, umls:C0039070	no_entry		C04, C05, C06, C10, C14, C15, C16, C17, C18, C19, C20, C23, F03	null	null	6262	RYR2	gene	13
5350_1858043837	PLN	CARDIOMYOPATHY, DILATED, 1P, Cardiomyopathy, Hypertrophic; Cardiomyopathy, Dilated; Cardiovascular Diseases; Ventricular Dysfunction, Left; Arrhythmias, Cardiac; Death, Sudden, Cardiac; Long QT Syndrome, Dilated; Myocardial Reperfusion Injury; Myocardial Stunning; Ventricular Dysfunction, Left, Dilated; Death; Heart Failure; Cardiomyopathy, Hypertrophic, Heart Defects, Congenital	umls:C1835928, umls:C0007194, umls:C0007193, umls:C0007222, umls:C0242698, umls:C0003811, umls:C0085298, umls:C0023976, umls:C0027055, umls:C0206146, umls:C0011065, umls:C0018801, umls:C0018798	no_entry		C14, C16, C23	null	null	5350	PLN	gene	12
4625_1858172045	MYH7	Cardiomyopathy, Hypertrophic, Familial; CARDIOMYOPATHY, DILATED, 1S; MYOPATHY, MYOSIN STORAGE; EMERY-DREIFUSS MUSCULAR DYSTROPHY 1, X-LINKED; MYOPATHY, DISTAL 1, Familial; Cardiomegaly; Cardiomyopathy, Dilated; Cardiomyopathy, Familial; Distal Myopathies; MYOPATHY, X-LINKED, Heart Failure; Cardiomyopathy, Familial; Endocardial Fibroelastosis, Dilated; Muscle Weakness; Cardiomyopathy, Familial; Hy…	umls:C0949658, umls:C1834481, umls:C1842160, umls:C0751337, umls:C0221054, umls:C0018800, umls:C0007194, umls:C0007193, umls:C0751336, umls:C0018801, umls:C0014117, umls:C0151786, umls:C0020564, umls:C0878544, umls:C0007196	no_entry		C05, C10, C14, C16, C23	null	null	4625	MYH7	gene	9
4624_1858102037	MYH6	CARDIOMYOPATHY, FAMILIAL HYPERTROPHIC, 14; ATRIAL SEPTAL DEFECT 3; CARDIOMYOPATHY, DILATED, 1EE; SICK SINUS SYNDROME 3, SUSCEPTIBILITY TO, Cardiomyopathy, Dilated; Cardiomyopathy, Hypertrophic; Cardiomyopathy, Hypertrophic, Familial; Heart Septal Defects, Atrial; Sick Sinus Syndrome, 14, Hypertrophic; Heart Septal Defects, Atrial	umls:C2750467, omim:614089, umls:C2750466, omim:614090, umls:C0007193, umls:C0007194, umls:C0949658, umls:C0018817, umls:C0037052	Muscle contraction	REACT_17044	C14, C16, C23	null	null	4624	MYH6	gene	7
7273_1858140755	TTN	HEREDITARY MYOPATHY WITH EARLY RESPIRATORY FAILURE; CARDIOMYOPATHY, DILATED, 1G; CARDIOMYOPATHY, FAMILIAL HYPERTROPHIC, 9; TIBIAL MUSCULAR DYSTROPHY, TARDIVE, Cardiomyopathy, Dilated; Cardiomyopathy, Hypertrophic; Distal Myopathies; TIBIAL MUSCULAR DYSTROPHY, TARDIVE; Hypokinetic dilated cardiomyopathy, familial; HEREDITARY MYOPATHY WITH EARLY RESPIRATORY FAILURE; Muscle Weakness; Muscular Diseas…	umls:C1863599, umls:C1858763, umls:C1861065, umls:C1838244, umls:C0007193, umls:C0007194, umls:C0751336, umls:C0340427, umls:C0151786, umls:C0026848, umls:C1837342, umls:C2673677, umls:C0878544, umls:C0018799	Hemostasis; Muscle contraction	REACT_604, REACT_17044	C05, C08, C10, C14, C16, C23	null	null	7273	TTN	gene	7
7134_1858318796	TNNC1	CARDIOMYOPATHY, FAMILIAL HYPERTROPHIC, 13; CARDIOMYOPATHY, DILATED, 1Z, Cardiomyopathy, Dilated; Cardiomyopathy, Hypertrophic, Familial, Restrictive, Dilated, Cardiomyopathies	umls:C2750472, umls:C2678475, umls:C0007193, umls:C0949658, umls:C0007194, umls:C0007196, umls:C0878544	Muscle contraction	REACT_17044	C14, C16, C23	null	null	7134	TNNC1	gene	7
1030_1858348366	CDKN2B	Diabetes Mellitus, Type 2; Coronary Artery Disease; Myocardial Infarction; Coronary Disease; Hypertension; Stroke; Glioma; Obesity; Intracranial Aneurysm; Arthritis, Rheumatoid; Crohn Disease; Diabetes Mellitus; Insulin Resistance; Glucose Metabolism Disorders, Glaucoma; Glioma; Lymphoma; Myelodysplastic Syndromes, Carcinoma, Squamous Cell; Carcinoma; Breast Neoplasms; Hyperplasia; Melanoma; Leuk…	umls:C0011860, umls:C1956346, umls:C0027051, umls:C0010068, umls:C0020538, umls:C0038454, umls:C0017638, umls:C0028754, umls:C0007766, umls:C0003873, umls:C0010346, umls:C0011849, umls:C0021655, umls:C1257958, umls:C0017601, umls:C0024299, umls:C0026986, umls:C0007137, umls:C0007097, umls:C1458155, umls:C0020507, umls:C0025202, umls:C0023467, umls:C0919267, umls:C0029463, umls:C0025286, umls:C002…	Cell Cycle	REACT_115566	C04, C05, C06, C07, C10, C11, C13, C14, C15, C16, C17, C18, C19, C20, C23	null	null	1030	CDKN2B	gene	6
2626_1858389766	GATA4	ATRIAL SEPTAL DEFECT 2, ATRIAL SEPTAL DEFECT 2; Cardiomegaly; Colorectal Neoplasms; Hernia, Hiatal, Heart Diseases; Tetralogy of Fallot; Heart Septal Defects, Atrial, Carcinoma; Neoplasms; Granulosa Cell Tumor, Lung Neoplasms; Stomach Neoplasms; Colorectal Neoplasms; Neoplasms; Pancreatic Neoplasms	umls:C1842778, umls:C0018800, umls:C0009404, umls:C0019284, umls:C0018799, umls:C0039685, umls:C0018817, umls:C0007097, umls:C0027651, umls:C0018206, umls:C0024121, umls:C0038356, umls:C0030297	Hemostasis	REACT_604	C04, C06, C08, C13, C14, C16, C19, C23	null	null	2626	GATA4	gene	5
8048_1858132434	CSRP3	CARDIOMYOPATHY, DILATED, 1M; CARDIOMYOPATHY, FAMILIAL HYPERTROPHIC, 12, Cardiomyopathy, Dilated; Cardiomyopathy, Hypertrophic, Familial; Substance-Related Disorders	umls:C1843808, umls:C2677491, umls:C0007193, umls:C0949658, umls:C0236969, umls:C0007194	no_entry		C14, C16, C23, C25, F03	null	null	8048	CSRP3	gene	5
4633_1858115586	MYL2	CARDIOMYOPATHY, FAMILIAL HYPERTROPHIC, 10, Cardiomyopathy, Hypertrophic, Hypertrophic; Cardiomyopathy, Familial, TUBEROUS SCLEROSIS 1; CARDIOMYOPATHY, DILATED, 1C	umls:C1834460, umls:C0007194, umls:C0949658, umls:C1854465, umls:C1832244	Muscle contraction	REACT_17044	C04, C10, C14, C16, C23	null	null	4633	MYL2	gene	4
11155_1858163445	LDB3	CARDIOMYOPATHY, DILATED, 1C, Cardiomyopathy, Dilated; MYOPATHY, MYOFIBRILLAR, 4, 1C; MYOPATHY, CONGENITAL; ARRHYTHMOGENIC RIGHT VENTRICULAR DYSPLASIA, FAMILIAL, 7, Dilated	umls:C1832244, umls:C0007193, umls:C1836155, umls:C0270960, umls:C1836704	no_entry		C05, C10, C14, C16, C23	null	null	11155	LDB3	gene	3
51778_1858109429	MYOZ2	CARDIOMYOPATHY, FAMILIAL HYPERTROPHIC, 16, Cardiomyopathy, Hypertrophic, Cardiomegaly; Arrhythmias, Cardiac; Cardiomyopathy	umls:C3151204, umls:C0007194, umls:C0018800, umls:C0003811	no_entry		C14, C23, NA	null	null	51778	MYOZ2	gene	3
88_1858325237	ACTN2	CARDIOMYOPATHY, DILATED, 1AA, Cardiomyopathy, Dilated	umls:C2677338, umls:C0007193	Cell-Cell communication; Hemostasis; Muscle contraction; Neuronal System	REACT_111155, REACT_604, REACT_17044, REACT_13685	C14, C23	null	null	88	ACTN2	gene	2
84676_1858498395	TRIM63	Atrophy; Muscular Atrophy, Cardiomegaly; Cardiomyopathies, Muscular Atrophy; Pulmonary Disease, Chronic Obstructive	umls:C0333641, umls:C0026846, umls:C0018800, umls:C0878544, umls:C0024117	Immune System	REACT_6900	C08, C10, C14, C23	null	null	84676	TRIM63	gene	2
4634_1858355778	MYL3	CARDIOMYOPATHY, FAMILIAL HYPERTROPHIC, 8, Cardiomyopathy, Hypertrophic, Familial	umls:C1837471, umls:C0949658	Muscle contraction	REACT_17044	C14, C16	null	null	4634	MYL3	gene	2
27063_1858187773	ANKRD1	Scimitar Syndrome, Heart Defects, Congenital, Glomerulonephritis; Diabetic Nephropathies; Amyotrophic Lateral Sclerosis; Lupus Nephritis	umls:C0036400, umls:C0018798, umls:C0017658, umls:C0011881, umls:C0002736, umls:C0024143	Metabolism	REACT_111217	C08, C10, C12, C13, C14, C16, C17, C18, C19, C20	null	null	27063	ANKRD1	gene	2
93649_1858469928	MYOCD	Cardiomegaly, Ductus Arteriosus, Patent, Infarction	umls:C0018800, umls:C0013274, umls:C0021308	no_entry		C14, C16, C23	null	null	93649	MYOCD	gene	2
7135_1858456673	TNNI1	Acute Coronary Syndrome; Coronary Stenosis; Calcinosis	umls:C0948089, umls:C0242231, umls:C0006663	Muscle contraction	REACT_17044	C14, C18, C23	null	null	7135	TNNI1	gene	2
358_1858417322	AQP1	Vitamin K Deficiency Bleeding, Carcinoma, Adenoid Cystic; Pain; Salivary Gland Neoplasms, Carcinoma; Breast Neoplasms; Alzheimer Disease; Glioma; Carcinoma, Renal Cell; Subarachnoid Hemorrhage, Adenocarcinoma; Glioma; Glioblastoma; Epilepsy; Cholangiocarcinoma; Astrocytoma; Disease Progression; Carcinoma, Endometrioid; Muscular Dystrophies; Lewy Body Disease; Creutzfeldt-Jakob Syndrome; Hemangiob…	umls:C2718087, umls:C0010606, umls:C0030193, umls:C0036095, umls:C0007097, umls:C1458155, umls:C0002395, umls:C0017638, umls:C0007134, umls:C0038525, umls:C0001418, umls:C0017636, umls:C0014544, umls:C0206698, umls:C0004114, umls:C0242656, umls:C0206687, umls:C0026850, umls:C0752347, umls:C0022336, umls:C0206734	Transmembrane transport of small molecules	REACT_15518	C04, C05, C07, C10, C12, C13, C14, C15, C16, C17, C18, C19, C23, F02, F03	null	null	358	AQP1	gene	1
146862_1858148442	UNC45B	Craniofacial Abnormalities; Heart Diseases; Paralysis	umls:C0376634, umls:C0018799, umls:C0522224	no_entry		C05, C10, C14, C16, C23	null	null	146862	UNC45B	gene	1
4635_1858156448	MYL4	Cardiomyopathy, Hypertrophic	umls:C0007194	Muscle contraction	REACT_17044	C14	null	null	4635	MYL4	gene	1
1404_1858404549	HAPLN1	Osteoarthritis; Breast Neoplasms; Cardiovascular Diseases; Mammary Neoplasms, Animal; Prostatic Neoplasms, Arthritis, Rheumatoid; Colorectal Neoplasms; Craniofacial Abnormalities; Dwarfism; Limb Deformities, Congenital, SPONDYLOEPIPHYSEAL DYSPLASIA CONGENITA	umls:C0029408, umls:C1458155, umls:C0007222, umls:C0024667, umls:C0033578, umls:C0003873, umls:C0009404, umls:C0376634, umls:C0013336, umls:C0206762, umls:C2745959	no_entry		C04, C05, C06, C12, C14, C16, C17, C19, C20, C22	null	null	1404	HAPLN1	gene	1
10631_1858449093	POSTN	Colonic Neoplasms; Colorectal Neoplasms; Neoplasm Recurrence, Local, PERIODONTITIS, AGGRESSIVE, 2, Carcinoma; Neoplasms; Pancreatic Neoplasms, Breast Neoplasms; Urinary Bladder Neoplasms; Polycystic Kidney, Autosomal Dominant, Carcinoma; Neoplasm Metastasis; Stomach Neoplasms; Breast Neoplasms; Melanoma; Colonic Neoplasms; Myocardial Infarction; Mouth Neoplasms; Urinary Bladder Neoplasms	umls:C0009375, umls:C0009404, umls:C0027643, umls:C1969478, umls:C0007097, umls:C0027651, umls:C0030297, umls:C1458155, umls:C0005695, umls:C0085413, umls:C0027627, umls:C0038356, umls:C0025202, umls:C0027051, umls:C0026640	no_entry		C04, C06, C07, C12, C13, C14, C17, C19, C23	null	null	10631	POSTN	gene	1
58498_1858089311	MYL7	Cardiomyopathy, Hypertrophic	umls:C0007194	no_entry		C14	null	null	58498	MYL7	gene	1
umls:C0027055_1858043837	Myocardial Reperfusion Injury	null	null	null	null	C14, C23	umls:C0027055	Myocardial Reperfusion Injury	null	null	disease	null
umls:C0004153_1858203863	Atherosclerosis	null	null	null	null	C14	umls:C0004153	Atherosclerosis	null	null	disease	null
umls:C0018801_1858043837-umls:C0018801_1858172045-umls:C0018801_1858194705-umls:C0018801_1858203863-umls:C0018801_1858237420	Heart Failure	null	null	null	null	C14	umls:C0018801	Heart Failure	null	null	disease	null
umls:C0004238_1858194705-umls:C0004238_1858237420-umls:C0004238_1858483591	Atrial Fibrillation	null	null	null	null	C14, C23	umls:C0004238	Atrial Fibrillation	null	null	disease	null
umls:C1835928_1858043837	CARDIOMYOPATHY, DILATED, 1P	null	null	null	null	C14, C23	umls:C1835928	CARDIOMYOPATHY, DILATED, 1P	null	null	disease	null
umls:C0003811_1858043837-umls:C0003811_1858109429-umls:C0003811_1858483591	Arrhythmias, Cardiac	null	null	null	null	C14, C23	umls:C0003811	Arrhythmias, Cardiac	null	null	disease	null
umls:C1858763_1858140755	CARDIOMYOPATHY, DILATED, 1G	null	null	null	null	C14, C23	umls:C1858763	CARDIOMYOPATHY, DILATED, 1G	null	null	disease	null
umls:C0003504_1858194705	Aortic Valve Insufficiency	null	null	null	null	C14	umls:C0003504	Aortic Valve Insufficiency	null	null	disease	null
umls:C0020649_1858194705-umls:C0020649_1858237420	Hypotension	null	null	null	null	C14	umls:C0020649	Hypotension	null	null	disease	null
umls:C1834460_1858115586	CARDIOMYOPATHY, FAMILIAL HYPERTROPHIC, 10	null	null	null	null	C14, C16	umls:C1834460	CARDIOMYOPATHY, FAMILIAL HYPERTROPHIC, 10	null	null	disease	null
umls:C0034065_1858194705	Pulmonary Embolism	null	null	null	null	C08, C14	umls:C0034065	Pulmonary Embolism	null	null	disease	null
umls:C0018799_1858140755-umls:C0018799_1858148442-umls:C0018799_1858194705-umls:C0018799_1858203863-umls:C0018799_1858237420-umls:C0018799_1858389766	Heart Diseases	null	null	null	null	C14	umls:C0018799	Heart Diseases	null	null	disease	null
umls:C0085298_1858043837	Death, Sudden, Cardiac	null	null	null	null	C14, C23	umls:C0085298	Death, Sudden, Cardiac	null	null	disease	null
umls:C0151744_1858194705-umls:C0151744_1858203863-umls:C0151744_1858237420	Myocardial Ischemia	null	null	null	null	C14	umls:C0151744	Myocardial Ischemia	null	null	disease	null
umls:C0013274_1858237420-umls:C0013274_1858469928	Ductus Arteriosus, Patent	null	null	null	null	C14, C16	umls:C0013274	Ductus Arteriosus, Patent	null	null	disease	null
umls:C1842778_1858389766	ATRIAL SEPTAL DEFECT 2	null	null	null	null	C14, C16	umls:C1842778	ATRIAL SEPTAL DEFECT 2	null	null	disease	null
umls:C1832931_1858483591	ARRHYTHMOGENIC RIGHT VENTRICULAR DYSPLASIA, FAMILIAL, 2	null	null	null	null	C14, C16	umls:C1832931	ARRHYTHMOGENIC RIGHT VENTRICULAR DYSPLASIA, FAMILIAL, 2	null	null	disease	null
umls:C1843808_1858132434	CARDIOMYOPATHY, DILATED, 1M	null	null	null	null	C14, C23	umls:C1843808	CARDIOMYOPATHY, DILATED, 1M	null	null	disease	null
umls:C1861864_1858203863	CARDIOMYOPATHY, FAMILIAL HYPERTROPHIC, 2	null	null	null	null	C14, C16	umls:C1861864	CARDIOMYOPATHY, FAMILIAL HYPERTROPHIC, 2	null	null	disease	null
umls:C0349788_1858483591	Arrhythmogenic Right Ventricular Dysplasia	null	null	null	null	C14, C16	umls:C0349788	Arrhythmogenic Right Ventricular Dysplasia	null	null	disease	null
umls:C0340485_1858483591	VENTRICULAR TACHYCARDIA, FAMILIAL	null	null	null	null	C14, C23	umls:C0340485	VENTRICULAR TACHYCARDIA, FAMILIAL	null	null	disease	null
umls:C2750472_1858318796	CARDIOMYOPATHY, FAMILIAL HYPERTROPHIC, 13	null	null	null	null	C14, C16	umls:C2750472	CARDIOMYOPATHY, FAMILIAL HYPERTROPHIC, 13	null	null	disease	null
umls:C0038525_1858194705-umls:C0038525_1858417322	Subarachnoid Hemorrhage	null	null	null	null	C10, C14, C23	umls:C0038525	Subarachnoid Hemorrhage	null	null	disease	null
umls:C0039685_1858194705-umls:C0039685_1858389766	Tetralogy of Fallot	null	null	null	null	C14, C16	umls:C0039685	Tetralogy of Fallot	null	null	disease	null
umls:C0007786_1858194705	Brain Ischemia	null	null	null	null	C10, C14	umls:C0007786	Brain Ischemia	null	null	disease	null
umls:C0042514_1858194705-umls:C0042514_1858203863-umls:C0042514_1858483591	Tachycardia, Ventricular	null	null	null	null	C14, C23	umls:C0042514	Tachycardia, Ventricular	null	null	disease	null
umls:C2677491_1858132434	CARDIOMYOPATHY, FAMILIAL HYPERTROPHIC, 12	null	null	null	null	C14, C16	umls:C2677491	CARDIOMYOPATHY, FAMILIAL HYPERTROPHIC, 12	null	null	disease	null
umls:C1837471_1858355778	CARDIOMYOPATHY, FAMILIAL HYPERTROPHIC, 8	null	null	null	null	C14, C16	umls:C1837471	CARDIOMYOPATHY, FAMILIAL HYPERTROPHIC, 8	null	null	disease	null
umls:C0038454_1858194705-umls:C0038454_1858203863-umls:C0038454_1858237420-umls:C0038454_1858348366	Stroke	null	null	null	null	C10, C14	umls:C0038454	Stroke	null	null	disease	null
umls:C0026269_1858194705	Mitral Valve Stenosis	null	null	null	null	C14	umls:C0026269	Mitral Valve Stenosis	null	null	disease	null
umls:C0039231_1858483591	Tachycardia	null	null	null	null	C14, C23	umls:C0039231	Tachycardia	null	null	disease	null
umls:C0003507_1858194705	Aortic Valve Stenosis	null	null	null	null	C14	umls:C0003507	Aortic Valve Stenosis	null	null	disease	null
umls:C1832244_1858115586-umls:C1832244_1858163445	CARDIOMYOPATHY, DILATED, 1C	null	null	null	null	C14, C23	umls:C1832244	CARDIOMYOPATHY, DILATED, 1C	null	null	disease	null
umls:C0007196_1858172045-umls:C0007196_1858203863-umls:C0007196_1858318796	Cardiomyopathy, Restrictive	null	null	null	null	C14	umls:C0007196	Cardiomyopathy, Restrictive	null	null	disease	null
umls:C2750467_1858102037	CARDIOMYOPATHY, FAMILIAL HYPERTROPHIC, 14	null	null	null	null	C14, C16	umls:C2750467	CARDIOMYOPATHY, FAMILIAL HYPERTROPHIC, 14	null	null	disease	null
umls:C0020538_1858194705-umls:C0020538_1858237420-umls:C0020538_1858348366-umls:C0020538_1858483591	Hypertension	null	null	null	null	C14	umls:C0020538	Hypertension	null	null	disease	null
umls:C2676271_1858203863	CARDIOMYOPATHY, FAMILIAL RESTRICTIVE, 3	null	null	null	null	C14	umls:C2676271	CARDIOMYOPATHY, FAMILIAL RESTRICTIVE, 3	null	null	disease	null
umls:C0036400_1858187773	Scimitar Syndrome	null	null	null	null	C08, C14, C16	umls:C0036400	Scimitar Syndrome	null	null	disease	null
umls:C1631597_1858483591	VENTRICULAR TACHYCARDIA, CATECHOLAMINERGIC POLYMORPHIC, 1, WITH OR WITHOUT ATRIAL DYSFUNCTION AND/OR DILATED CARDIOMYOPATHY	null	null	null	null	C14, C23	umls:C1631597	VENTRICULAR TACHYCARDIA, CATECHOLAMINERGIC POLYMORPHIC, 1, WITH OR WITHOUT ATRIAL DYSFUNCTION AND/OR DILATED CARDIOMYOPATHY	null	null	disease	null
umls:C2673677_1858140755	MYOPATHY, EARLY-ONSET, WITH FATAL CARDIOMYOPATHY	null	null	null	null	C05, C10, C14	umls:C2673677	MYOPATHY, EARLY-ONSET, WITH FATAL CARDIOMYOPATHY	null	null	disease	null
umls:C1836704_1858163445	ARRHYTHMOGENIC RIGHT VENTRICULAR DYSPLASIA, FAMILIAL, 7	null	null	null	null	C14, C16	umls:C1836704	ARRHYTHMOGENIC RIGHT VENTRICULAR DYSPLASIA, FAMILIAL, 7	null	null	disease	null
umls:C2750466_1858102037	CARDIOMYOPATHY, DILATED, 1EE	null	null	null	null	C14, C23	umls:C2750466	CARDIOMYOPATHY, DILATED, 1EE	null	null	disease	null
umls:C0340427_1858140755	Hypokinetic dilated cardiomyopathy, familial	null	null	null	null	C14	umls:C0340427	Hypokinetic dilated cardiomyopathy, familial	null	null	disease	null
umls:C2677294_1858237420	ATRIAL FIBRILLATION, FAMILIAL, 6	null	null	null	null	C14, C23	umls:C2677294	ATRIAL FIBRILLATION, FAMILIAL, 6	null	null	disease	null
umls:C2937358_1858194705	Cerebral Hemorrhage	null	null	null	null	C10, C14, C23	umls:C2937358	Cerebral Hemorrhage	null	null	disease	null
umls:C0242231_1858456673	Coronary Stenosis	null	null	null	null	C14	umls:C0242231	Coronary Stenosis	null	null	disease	null
umls:C0026266_1858194705-umls:C0026266_1858237420	Mitral Valve Insufficiency	null	null	null	null	C14	umls:C0026266	Mitral Valve Insufficiency	null	null	disease	null
umls:C0018817_1858102037-umls:C0018817_1858389766	Heart Septal Defects, Atrial	null	null	null	null	C14, C16	umls:C0018817	Heart Septal Defects, Atrial	null	null	disease	null
umls:C0007194_1858043837-umls:C0007194_1858089311-umls:C0007194_1858102037-umls:C0007194_1858109429-umls:C0007194_1858115586-umls:C0007194_1858132434-umls:C0007194_1858140755-umls:C0007194_1858156448-umls:C0007194_1858172045-umls:C0007194_1858194705-umls:C0007194_1858203863-umls:C0007194_1858237420-umls:C0007194_1858318796	Cardiomyopathy, Hypertrophic	null	null	null	null	C14	umls:C0007194	Cardiomyopathy, Hypertrophic	null	null	disease	null
umls:C0242707_1858194705	Ventricular Dysfunction, Right	null	null	null	null	C14	umls:C0242707	Ventricular Dysfunction, Right	null	null	disease	null
umls:C0007193_1858043837-umls:C0007193_1858102037-umls:C0007193_1858132434-umls:C0007193_1858140755-umls:C0007193_1858163445-umls:C0007193_1858172045-umls:C0007193_1858194705-umls:C0007193_1858203863-umls:C0007193_1858237420-umls:C0007193_1858318796-umls:C0007193_1858325237-umls:C0007193_1858483591	Cardiomyopathy, Dilated	null	null	null	null	C14	umls:C0007193	Cardiomyopathy, Dilated	null	null	disease	null
umls:C0085128_1858194705	Cardiac Output, High	null	null	null	null	C14, C23	umls:C0085128	Cardiac Output, High	null	null	disease	null
umls:C1834481_1858172045	CARDIOMYOPATHY, DILATED, 1S	null	null	null	null	C14, C23	umls:C1834481	CARDIOMYOPATHY, DILATED, 1S	null	null	disease	null
umls:C0149721_1858194705-umls:C0149721_1858203863-umls:C0149721_1858237420	Hypertrophy, Left Ventricular	null	null	null	null	C14, C23	umls:C0149721	Hypertrophy, Left Ventricular	null	null	disease	null
umls:C0948089_1858194705-umls:C0948089_1858456673	Acute Coronary Syndrome	null	null	null	null	C14, C23	umls:C0948089	Acute Coronary Syndrome	null	null	disease	null
umls:C0027051_1858194705-umls:C0027051_1858203863-umls:C0027051_1858237420-umls:C0027051_1858348366-umls:C0027051_1858449093	Myocardial Infarction	null	null	null	null	C14	umls:C0027051	Myocardial Infarction	null	null	disease	null
umls:C0853897_1858483591	Diabetic Cardiomyopathies	null	null	null	null	C14, C19	umls:C0853897	Diabetic Cardiomyopathies	null	null	disease	null
umls:C0206146_1858043837	Myocardial Stunning	null	null	null	null	C14	umls:C0206146	Myocardial Stunning	null	null	disease	null
umls:C0007222_1858043837-umls:C0007222_1858194705-umls:C0007222_1858203863-umls:C0007222_1858237420-umls:C0007222_1858404549-umls:C0007222_1858483591	Cardiovascular Diseases	null	null	null	null	C14	umls:C0007222	Cardiovascular Diseases	null	null	disease	null
umls:C0010068_1858237420-umls:C0010068_1858348366	Coronary Disease	null	null	null	null	C14	umls:C0010068	Coronary Disease	null	null	disease	null
umls:C1832243_1858203863	CARDIOMYOPATHY, DILATED, 1D	null	null	null	null	C14, C23	umls:C1832243	CARDIOMYOPATHY, DILATED, 1D	null	null	disease	null
umls:C0018798_1858043837-umls:C0018798_1858187773-umls:C0018798_1858194705-umls:C0018798_1858237420	Heart Defects, Congenital	null	null	null	null	C14, C16	umls:C0018798	Heart Defects, Congenital	null	null	disease	null
umls:C2678475_1858318796	CARDIOMYOPATHY, DILATED, 1Z	null	null	null	null	C14, C23	umls:C2678475	CARDIOMYOPATHY, DILATED, 1Z	null	null	disease	null
umls:C0007766_1858348366	Intracranial Aneurysm	null	null	null	null	C10, C14	umls:C0007766	Intracranial Aneurysm	null	null	disease	null
umls:C1956346_1858194705-umls:C1956346_1858203863-umls:C1956346_1858348366-umls:C1956346_1858483591	Coronary Artery Disease	null	null	null	null	C14	umls:C1956346	Coronary Artery Disease	null	null	disease	null
umls:C0018800_1858109429-umls:C0018800_1858172045-umls:C0018800_1858194705-umls:C0018800_1858203863-umls:C0018800_1858237420-umls:C0018800_1858389766-umls:C0018800_1858469928-umls:C0018800_1858498395	Cardiomegaly	null	null	null	null	C14, C23	umls:C0018800	Cardiomegaly	null	null	disease	null
umls:C0014117_1858172045	Endocardial Fibroelastosis	null	null	null	null	C14	umls:C0014117	Endocardial Fibroelastosis	null	null	disease	null
umls:C0037052_1858102037	Sick Sinus Syndrome	null	null	null	null	C14, C23	umls:C0037052	Sick Sinus Syndrome	null	null	disease	null
umls:C0242698_1858043837-umls:C0242698_1858194705-umls:C0242698_1858203863	Ventricular Dysfunction, Left	null	null	null	null	C14	umls:C0242698	Ventricular Dysfunction, Left	null	null	disease	null
umls:C0949658_1858102037-umls:C0949658_1858115586-umls:C0949658_1858132434-umls:C0949658_1858172045-umls:C0949658_1858203863-umls:C0949658_1858318796-umls:C0949658_1858355778	Cardiomyopathy, Hypertrophic, Familial	null	null	null	null	C14, C16	umls:C0949658	Cardiomyopathy, Hypertrophic, Familial	null	null	disease	null
umls:C0242973_1858194705	Ventricular Dysfunction	null	null	null	null	C14	umls:C0242973	Ventricular Dysfunction	null	null	disease	null
umls:C0023976_1858043837	Long QT Syndrome	null	null	null	null	C14, C16, C23	umls:C0023976	Long QT Syndrome	null	null	disease	null
umls:C2677338_1858325237	CARDIOMYOPATHY, DILATED, 1AA	null	null	null	null	C14, C23	umls:C2677338	CARDIOMYOPATHY, DILATED, 1AA	null	null	disease	null
umls:C0878544_1858140755-umls:C0878544_1858172045-umls:C0878544_1858194705-umls:C0878544_1858203863-umls:C0878544_1858318796-umls:C0878544_1858498395	Cardiomyopathies	null	null	null	null	C14	umls:C0878544	Cardiomyopathies	null	null	disease	null

## Sheet: Gene-Disease edge.xls
network ID	associationType	interaction	label	pmids	sentence	snpIds	source
umls:C0018801_1858043837-umls:C0018801_1858172045-umls:C0018801_1858194705-umls:C0018801_1858203863-umls:C0018801_1858237420 (13220) 4879_1858194705	Therapeutic	13220	marker/mechanism|therapeutic	pubmed:15860969|pubmed:16777915|pubmed:11279304|pubmed:16762801|pubmed:12628948|pubmed:16101196|pubmed:16333235|pubmed:16360360			CTD
umls:C0007193_1858043837-umls:C0007193_1858102037-umls:C0007193_1858132434-umls:C0007193_1858140755-umls:C0007193_1858163445-umls:C0007193_1858172045-umls:C0007193_1858194705-umls:C0007193_1858203863-umls:C0007193_1858237420-umls:C0007193_1858318796-umls:C0007193_1858325237-umls:C0007193_1858483591 (33917) 5350_1858043837	GeneticVariation	33917	genetic_variation	17010801	The identical PLN mutation can be associated with both mild and severe forms of dilated cardiomyopathy.		GAD
umls:C0020538_1858194705-umls:C0020538_1858237420-umls:C0020538_1858348366-umls:C0020538_1858483591 (68868) 4879_1858194705	GeneticVariation	68868	genetic_variation	pubmed:17554401	The 16-repeat allele of the VNTR in the 5\'-flanking region of NPPB appears to be a useful genetic marker of essential hypertension in females.		LHGDN
umls:C0007193_1858043837-umls:C0007193_1858102037-umls:C0007193_1858132434-umls:C0007193_1858140755-umls:C0007193_1858163445-umls:C0007193_1858172045-umls:C0007193_1858194705-umls:C0007193_1858203863-umls:C0007193_1858237420-umls:C0007193_1858318796-umls:C0007193_1858325237-umls:C0007193_1858483591 (34555) 7139_1858203863	GeneticVariation	34555	genetic_variation	16789403	These results reinforce previous work by others, indicating that this mutation is a bad prognostic factor in familial forms of DCM.		GAD
umls:C0027051_1858194705-umls:C0027051_1858203863-umls:C0027051_1858237420-umls:C0027051_1858348366-umls:C0027051_1858449093 (37239) 1030_1858348366	GeneticVariation	37239	genetic_variation	19198609		rs4977574	GAD
umls:C0149721_1858194705-umls:C0149721_1858203863-umls:C0149721_1858237420 (30314) 7139_1858203863	GeneticVariation	30314	genetic_variation	15387941	A novel missense mutation of troponin T gene has been identified. Mutation in tail part of cardiac troponin T, essential for it\'s binding function, causes the disease of HCM. Correlative analysis confirms the genetic heterogeneity of the disease.		GAD
umls:C0004238_1858194705-umls:C0004238_1858237420-umls:C0004238_1858483591 (13209) 4879_1858194705	Marker	13209	marker/mechanism	pubmed:15864246			CTD
umls:C0023976_1858043837 (38436) 5350_1858043837	GeneticVariation	38436	genetic_variation	19305409		rs11970286	GAD
umls:C0007766_1858348366 (37242) 1030_1858348366	GeneticVariation	37242	genetic_variation	18997786		rs1333040	GAD
umls:C0018800_1858109429-umls:C0018800_1858172045-umls:C0018800_1858194705-umls:C0018800_1858203863-umls:C0018800_1858237420-umls:C0018800_1858389766-umls:C0018800_1858469928-umls:C0018800_1858498395 (8295) 2626_1858389766	Marker	8295	marker/mechanism	pubmed:18252717|pubmed:16259952			CTD
umls:C0020538_1858194705-umls:C0020538_1858237420-umls:C0020538_1858348366-umls:C0020538_1858483591 (68839) 4878_1858237420	Marker	68839	any_relation	pubmed:17901852	Increased ANP in patients with idiopathic hypertension may indicate the coexistence of complications with types of left ventricular hypertrophy (LVH)/concentrations of BNP may specifically suggest concentric LVH.		LHGDN
umls:C0020538_1858194705-umls:C0020538_1858237420-umls:C0020538_1858348366-umls:C0020538_1858483591 (13222) 4879_1858194705	Therapeutic	13222	marker/mechanism|therapeutic	pubmed:19219041|pubmed:9194512			CTD
umls:C0149721_1858194705-umls:C0149721_1858203863-umls:C0149721_1858237420 (87364) 4879_1858194705	Marker	87364	any_relation	pubmed:17901852	Increased ANP in patients with idiopathic hypertension may indicate the coexistence of complications with types of left ventricular hypertrophy (LVH)/concentrations of BNP may specifically suggest concentric LVH.		LHGDN
umls:C0003811_1858043837-umls:C0003811_1858109429-umls:C0003811_1858483591 (90143) 6262_1858483591	AlteredExpression	90143	altered_expression	pubmed:16825580	The knock-in mouse harboring the RyR2 R4497C mutation (also found in patients with familial sudden death) cause cardiac arrhythmias through delayed afterdepolarization and triggered activity due to altered intracellular calcium handling.		LHGDN
umls:C0018800_1858109429-umls:C0018800_1858172045-umls:C0018800_1858194705-umls:C0018800_1858203863-umls:C0018800_1858237420-umls:C0018800_1858389766-umls:C0018800_1858469928-umls:C0018800_1858498395 (18216) 84676_1858498395	Therapeutic	18216	therapeutic	pubmed:19168726			CTD
umls:C0027051_1858194705-umls:C0027051_1858203863-umls:C0027051_1858237420-umls:C0027051_1858348366-umls:C0027051_1858449093 (72510) 7139_1858203863	AlteredExpression	72510	altered_expression	pubmed:12760310	It was concluded that myoglobin levels on admission and TnT at 2 h had the greatest diagnostic rate for myocardial infarction.		LHGDN
umls:C0034065_1858194705 (97056) 4879_1858194705	AlteredExpression	97056	altered_expression	pubmed:12742987	Low BNP levels do not guarantee an uncomplicated hospital course in patients with acute pulmonary embolism, using a cut-off level of 90 pg/mL/lower cut-off level of &lt; 50 pg/mL identifies 95% of patients with a benign clinical course		LHGDN
umls:C0007193_1858043837-umls:C0007193_1858102037-umls:C0007193_1858132434-umls:C0007193_1858140755-umls:C0007193_1858163445-umls:C0007193_1858172045-umls:C0007193_1858194705-umls:C0007193_1858203863-umls:C0007193_1858237420-umls:C0007193_1858318796-umls:C0007193_1858325237-umls:C0007193_1858483591 (11333) 11155_1858163445	Marker	11333	marker/mechanism				CTD
umls:C0007194_1858043837-umls:C0007194_1858089311-umls:C0007194_1858102037-umls:C0007194_1858109429-umls:C0007194_1858115586-umls:C0007194_1858132434-umls:C0007194_1858140755-umls:C0007194_1858156448-umls:C0007194_1858172045-umls:C0007194_1858194705-umls:C0007194_1858203863-umls:C0007194_1858237420-umls:C0007194_1858318796 (90594) 8048_1858132434	GeneticVariation	90594	genetic_variation	pubmed:18505755	Study used linkage analysis and identified a CSRP3 missense mutation in a large German family affected by hypertrophic cardiomyopathy.		LHGDN
umls:C1858763_1858140755 (40417) 7273_1858140755	Marker	40417	Both				MGD
umls:C0007194_1858043837-umls:C0007194_1858089311-umls:C0007194_1858102037-umls:C0007194_1858109429-umls:C0007194_1858115586-umls:C0007194_1858132434-umls:C0007194_1858140755-umls:C0007194_1858156448-umls:C0007194_1858172045-umls:C0007194_1858194705-umls:C0007194_1858203863-umls:C0007194_1858237420-umls:C0007194_1858318796 (90540) 4625_1858172045	GeneticVariation	90540	genetic_variation	pubmed:15856146	Study on the correlation of mutations in MYH7 gene and hypertrophic cardiomyopathy.		LHGDN
umls:C0007194_1858043837-umls:C0007194_1858089311-umls:C0007194_1858102037-umls:C0007194_1858109429-umls:C0007194_1858115586-umls:C0007194_1858132434-umls:C0007194_1858140755-umls:C0007194_1858156448-umls:C0007194_1858172045-umls:C0007194_1858194705-umls:C0007194_1858203863-umls:C0007194_1858237420-umls:C0007194_1858318796 (90537) 4625_1858172045	GeneticVariation	90537	genetic_variation	pubmed:18029407	MYH7 mutations have distinct cardiac functional effects in hypertrophic cardiomyopathy patients without hypertrophy.		LHGDN
umls:C0007193_1858043837-umls:C0007193_1858102037-umls:C0007193_1858132434-umls:C0007193_1858140755-umls:C0007193_1858163445-umls:C0007193_1858172045-umls:C0007193_1858194705-umls:C0007193_1858203863-umls:C0007193_1858237420-umls:C0007193_1858318796-umls:C0007193_1858325237-umls:C0007193_1858483591 (25218) 5350_1858043837	GeneticVariation	25218	genetic_variation	16235537	No PLN gene mutation was found in patients with DCM in Chengdu. This result indicated that PLN gene mutation may not be a common cause for DCM in the Chinese population in Chengdu.		GAD
umls:C1956346_1858194705-umls:C1956346_1858203863-umls:C1956346_1858348366-umls:C1956346_1858483591 (80399) 7139_1858203863	Marker	80399	any_relation	pubmed:18645057	Baseline elevation of cTn is relatively common among patients with stable coronary artery disease undergoing percutaneous intervention and is an independent prognostic indicator of ischemic complications		LHGDN
umls:C1843808_1858132434 (539) 8048_1858132434	GeneticVariation	539	disease	pubmed:12507422|pubmed:18505755		rs45550635	UNIPROT
umls:C0948089_1858194705-umls:C0948089_1858456673 (85485) 4879_1858194705	Marker	85485	any_relation	pubmed:18328262	in addition to osteoprotegerin, BNP is also increased during non-ST elevation acute coronary syndrome and more associated to coronary narrowing		LHGDN
umls:C0010068_1858237420-umls:C0010068_1858348366 (77526) 1030_1858348366	GeneticVariation	77526	genetic_variation	pubmed:19214202	CDKN2A CDKN2B and ANRIL is the susceptibility locus for coronary heart disease (CHD) and periodontitis.		LHGDN
umls:C0038454_1858194705-umls:C0038454_1858203863-umls:C0038454_1858237420-umls:C0038454_1858348366 (92620) 4878_1858237420	GeneticVariation	92620	genetic_variation	pubmed:15017020	Atrial natriuretic peptide gene polymorphisms increase susceptibility for ischemic stroke.		LHGDN
umls:C0948089_1858194705-umls:C0948089_1858456673 (85483) 4879_1858194705	Marker	85483	any_relation	pubmed:16624649	BNP is a useful parameter in predicting cardiac death in Chinese patients with acute coronary syndromes		LHGDN
umls:C0034065_1858194705 (97063) 4879_1858194705	AlteredExpression	97063	altered_expression	pubmed:19214022	Preliminary data suggest that N-terminal pro-BNP levels higher than 500 ng/L could serve as indicator of the burden of pulmonary embolism and perhaps as a predictor of death.		LHGDN
umls:C0242698_1858043837-umls:C0242698_1858194705-umls:C0242698_1858203863 (97007) 4879_1858194705	Marker	97007	any_relation	pubmed:18378336	In this review BNP is discussed in the setting of chronic and acute heart failure (HF), while NTproBNP is a 108-amino acid precursor protein used for diagnosing mild HF or asymptomatic left ventricular dysfunction.		LHGDN
umls:C0242698_1858043837-umls:C0242698_1858194705-umls:C0242698_1858203863 (14334) 5350_1858043837	Marker	14334	marker/mechanism	pubmed:14991071			CTD
umls:C0007194_1858043837-umls:C0007194_1858089311-umls:C0007194_1858102037-umls:C0007194_1858109429-umls:C0007194_1858115586-umls:C0007194_1858132434-umls:C0007194_1858140755-umls:C0007194_1858156448-umls:C0007194_1858172045-umls:C0007194_1858194705-umls:C0007194_1858203863-umls:C0007194_1858237420-umls:C0007194_1858318796 (90589) 5350_1858043837	GeneticVariation	90589	genetic_variation	pubmed:12705874	Mutation of the phospholamban promoter associated with hypertrophic cardiomyopathy.		LHGDN
umls:C0018801_1858043837-umls:C0018801_1858172045-umls:C0018801_1858194705-umls:C0018801_1858203863-umls:C0018801_1858237420 (82003) 4879_1858194705	GeneticVariation	82003	genetic_variation	pubmed:16829184	The unexplained variation of BNPis low in chronic heart failure patients, which is a prerequisite for the use of this peptide for monitoring of the disease.		LHGDN
umls:C0027051_1858194705-umls:C0027051_1858203863-umls:C0027051_1858237420-umls:C0027051_1858348366-umls:C0027051_1858449093 (36525) 1030_1858348366	GeneticVariation	36525	genetic_variation	19293724			GAD
umls:C0020538_1858194705-umls:C0020538_1858237420-umls:C0020538_1858348366-umls:C0020538_1858483591 (34947) 4879_1858194705	GeneticVariation	34947	genetic_variation	17554401	The 16-repeat allele of the VNTR in the 5-flanking region of NPPB appears to be a useful genetic marker of EH in females.		GAD
umls:C0004153_1858203863 (76230) 7139_1858203863	Marker	76230	any_relation	pubmed:15950076	Cardiac troponin T may have a role in progression of atherosclerosis		LHGDN
umls:C0949658_1858102037-umls:C0949658_1858115586-umls:C0949658_1858132434-umls:C0949658_1858172045-umls:C0949658_1858203863-umls:C0949658_1858318796-umls:C0949658_1858355778 (6048) 8048_1858132434	Marker	6048	marker/mechanism				CTD
umls:C0007194_1858043837-umls:C0007194_1858089311-umls:C0007194_1858102037-umls:C0007194_1858109429-umls:C0007194_1858115586-umls:C0007194_1858132434-umls:C0007194_1858140755-umls:C0007194_1858156448-umls:C0007194_1858172045-umls:C0007194_1858194705-umls:C0007194_1858203863-umls:C0007194_1858237420-umls:C0007194_1858318796 (90577) 4624_1858102037	GeneticVariation	90577	genetic_variation	pubmed:15998695	Three heterozygous MYH6 missense mutations were identified in dilated cardiomyopathy probands (P830L, A1004S, and E1457K; 4.3% of probands)/Q1065H mutation was detected in 1 of 21 hypertrophic cardiomyopathy probands.		LHGDN
umls:C0027051_1858194705-umls:C0027051_1858203863-umls:C0027051_1858237420-umls:C0027051_1858348366-umls:C0027051_1858449093 (25619) 4878_1858237420	GeneticVariation	25619	genetic_variation	12514664	Our results suggest that the ScaI ANP polymorphism may be associated with nonfatal myocardial infarction and the extent of CAD. However, the precise mechanism of this association remains to be determined.		GAD
umls:C0004238_1858194705-umls:C0004238_1858237420-umls:C0004238_1858483591 (67943) 4879_1858194705	AlteredExpression	67943	altered_expression	pubmed:16377932	BNP levels significantly correlated with atrial fibrillation, indicating that the BNP level may reflect early left ventricular dysfunction in this patient population.		LHGDN
umls:C1858763_1858140755 (2403) 7273_1858140755	GeneticVariation	2403	disease	pubmed:11846417|pubmed:11788824|pubmed:16465475			UNIPROT
umls:C0007196_1858172045-umls:C0007196_1858203863-umls:C0007196_1858318796 (99022) 7134_1858318796	GeneticVariation	99022	genetic_variation	pubmed:18032382	A troponin T mutation that causes infantile restrictive cardiomyopathy increases Ca2+ sensitivity of force development and impairs the inhibitory properties of troponin		LHGDN
umls:C0018799_1858140755-umls:C0018799_1858148442-umls:C0018799_1858194705-umls:C0018799_1858203863-umls:C0018799_1858237420-umls:C0018799_1858389766 (18010) 7139_1858203863	Marker	18010	marker/mechanism	pubmed:17848144			CTD
umls:C0020538_1858194705-umls:C0020538_1858237420-umls:C0020538_1858348366-umls:C0020538_1858483591 (38630) 6262_1858483591	GeneticVariation	38630	genetic_variation	17554300		rs2820037	GAD
umls:C0242707_1858194705 (99475) 4879_1858194705	AlteredExpression	99475	altered_expression	pubmed:18923244	NT-proBNP levels can be used to diagnose right ventricular dysfunction in patients with coronary artery disease and abnormal left ventricular wall motion.		LHGDN
umls:C0018800_1858109429-umls:C0018800_1858172045-umls:C0018800_1858194705-umls:C0018800_1858203863-umls:C0018800_1858237420-umls:C0018800_1858389766-umls:C0018800_1858469928-umls:C0018800_1858498395 (81986) 7139_1858203863	GeneticVariation	81986	genetic_variation	pubmed:17101185	spectrum of mutations in cardiac hypertrophy patients		LHGDN
umls:C0948089_1858194705-umls:C0948089_1858456673 (85445) 4879_1858194705	Marker	85445	any_relation	pubmed:16733598	NT-proBNP should be included in the risk assessment of acute coronary syndromes to provide guidance for further therapeutic strategies. N-terminal-pro-brain natriuretic peptide""		LHGDN
umls:C0018801_1858043837-umls:C0018801_1858172045-umls:C0018801_1858194705-umls:C0018801_1858203863-umls:C0018801_1858237420 (18011) 7139_1858203863	Marker	18011	marker/mechanism	pubmed:12322705|pubmed:17698733			CTD
umls:C0878544_1858140755-umls:C0878544_1858172045-umls:C0878544_1858194705-umls:C0878544_1858203863-umls:C0878544_1858318796-umls:C0878544_1858498395 (91310) 7134_1858318796	MethylationOrPhosphorylation	91310	methylation_phosphorylation	pubmed:18042489	Modulation of cardiac troponin C function by the cardiac-specific N-terminus of troponin I: influence of PKA phosphorylation and involvement in cardiomyopathies.		LHGDN
umls:C0018799_1858140755-umls:C0018799_1858148442-umls:C0018799_1858194705-umls:C0018799_1858203863-umls:C0018799_1858237420-umls:C0018799_1858389766 (67983) 2626_1858389766	GeneticVariation	67983	genetic_variation	pubmed:17352393	GATA4 mutations that result in deficits in transactivation ability are consistently associated with congenital heart disease suggesting that normal transactivation properties of GATA4 are required for proper cardiac development.		LHGDN
umls:C0007194_1858043837-umls:C0007194_1858089311-umls:C0007194_1858102037-umls:C0007194_1858109429-umls:C0007194_1858115586-umls:C0007194_1858132434-umls:C0007194_1858140755-umls:C0007194_1858156448-umls:C0007194_1858172045-umls:C0007194_1858194705-umls:C0007194_1858203863-umls:C0007194_1858237420-umls:C0007194_1858318796 (12674) 4633_1858115586	Marker	12674	marker/mechanism	pubmed:9527842			CTD
umls:C1834460_1858115586 (1517) 4633_1858115586	GeneticVariation	1517	disease	pubmed:8673105|pubmed:9535554|pubmed:12404107|pubmed:12818575|pubmed:12707239		rs28932774|rs28933099	UNIPROT
umls:C0020538_1858194705-umls:C0020538_1858237420-umls:C0020538_1858348366-umls:C0020538_1858483591 (25613) 4878_1858237420	GeneticVariation	25613	genetic_variation	12687344	In the general population of Mexico City, both polymorphisms of ANP are associated with albuminuria independently of hypertension, and could play a role in protecting subjects against development of albuminuria.		GAD
umls:C0018801_1858043837-umls:C0018801_1858172045-umls:C0018801_1858194705-umls:C0018801_1858203863-umls:C0018801_1858237420 (82002) 4879_1858194705	AlteredExpression	82002	altered_expression	pubmed:17086116	BNP testing is more effective than clinical judgment in the diaagnosis of congestive heart failure.		LHGDN
umls:C0018817_1858102037-umls:C0018817_1858389766 (12656) 4624_1858102037	Marker	12656	marker/mechanism	pubmed:15735645			CTD
umls:C0878544_1858140755-umls:C0878544_1858172045-umls:C0878544_1858194705-umls:C0878544_1858203863-umls:C0878544_1858318796-umls:C0878544_1858498395 (13213) 4879_1858194705	Marker	13213	marker/mechanism	pubmed:14745153|pubmed:16127512			CTD
umls:C0007194_1858043837-umls:C0007194_1858089311-umls:C0007194_1858102037-umls:C0007194_1858109429-umls:C0007194_1858115586-umls:C0007194_1858132434-umls:C0007194_1858140755-umls:C0007194_1858156448-umls:C0007194_1858172045-umls:C0007194_1858194705-umls:C0007194_1858203863-umls:C0007194_1858237420-umls:C0007194_1858318796 (25856) 4633_1858115586	GeneticVariation	25856	genetic_variation	12404107	Mutations in MYL2 could be associated with both benign and malignant HCM phenotype.		GAD
umls:C0242973_1858194705 (98021) 4879_1858194705	Marker	98021	any_relation	pubmed:16185779	Increase of BNP is correlated with the extent of myocardial ischemia, age, renal insufficiency, and ventricular dysfunction.		LHGDN
umls:C1631597_1858483591 (15810) 6262_1858483591	Marker	15810	marker/mechanism	pubmed:20080988			CTD
umls:C0007193_1858043837-umls:C0007193_1858102037-umls:C0007193_1858132434-umls:C0007193_1858140755-umls:C0007193_1858163445-umls:C0007193_1858172045-umls:C0007193_1858194705-umls:C0007193_1858203863-umls:C0007193_1858237420-umls:C0007193_1858318796-umls:C0007193_1858325237-umls:C0007193_1858483591 (18006) 7139_1858203863	Marker	18006	marker/mechanism	pubmed:19477965			CTD
umls:C0149721_1858194705-umls:C0149721_1858203863-umls:C0149721_1858237420 (87391) 4879_1858194705	Marker	87391	any_relation	pubmed:18177956	Left ventricular hypertrophy and diastolic dysfunction associated with increase in radial augmentation index may be involved in increase in BNP level.		LHGDN
umls:C0878544_1858140755-umls:C0878544_1858172045-umls:C0878544_1858194705-umls:C0878544_1858203863-umls:C0878544_1858318796-umls:C0878544_1858498395 (91277) 4625_1858172045	GeneticVariation	91277	genetic_variation	pubmed:17588755	The missense mutation of MYH7 may lead to Myosin storage myopathy with cardiomyopathy.		LHGDN
umls:C0007194_1858043837-umls:C0007194_1858089311-umls:C0007194_1858102037-umls:C0007194_1858109429-umls:C0007194_1858115586-umls:C0007194_1858132434-umls:C0007194_1858140755-umls:C0007194_1858156448-umls:C0007194_1858172045-umls:C0007194_1858194705-umls:C0007194_1858203863-umls:C0007194_1858237420-umls:C0007194_1858318796 (90534) 4879_1858194705	Marker	90534	any_relation	pubmed:15118286	In hypertrophic cardiomyopathy, plasma BNP may reflect intraventricular pressure gradient and left ventricular diastolic dysfunction/ANP reflects left ventricular diastolic dysfunction.		LHGDN
umls:C0149721_1858194705-umls:C0149721_1858203863-umls:C0149721_1858237420 (28179) 7139_1858203863	GeneticVariation	28179	genetic_variation	14986170	In conclusion, TNNT2 deletion allele could be associated with a predisposition to prominent left ventricular hypertrophy.		GAD
umls:C0878544_1858140755-umls:C0878544_1858172045-umls:C0878544_1858194705-umls:C0878544_1858203863-umls:C0878544_1858318796-umls:C0878544_1858498395 (91311) 4625_1858172045	GeneticVariation	91311	genetic_variation	pubmed:17956225	study identified a p.Met531Arg mutation in betaMHC in a 13-year-old girl with isolated left ventricular non-compaction; results in a mouse model indicate that the bMHC p.Met531Arg mutation contributes to malignant cardiomyopathy		LHGDN
umls:C0007193_1858043837-umls:C0007193_1858102037-umls:C0007193_1858132434-umls:C0007193_1858140755-umls:C0007193_1858163445-umls:C0007193_1858172045-umls:C0007193_1858194705-umls:C0007193_1858203863-umls:C0007193_1858237420-umls:C0007193_1858318796-umls:C0007193_1858325237-umls:C0007193_1858483591 (72219) 4879_1858194705	AlteredExpression	72219	altered_expression	pubmed:18728335	NT-ProBNP levels may have predictive power in non-ischemic dilated cardiomyopathy.		LHGDN
umls:C2677338_1858325237 (54) 88_1858325237	GeneticVariation	54	disease	pubmed:14567970			UNIPROT
umls:C0007193_1858043837-umls:C0007193_1858102037-umls:C0007193_1858132434-umls:C0007193_1858140755-umls:C0007193_1858163445-umls:C0007193_1858172045-umls:C0007193_1858194705-umls:C0007193_1858203863-umls:C0007193_1858237420-umls:C0007193_1858318796-umls:C0007193_1858325237-umls:C0007193_1858483591 (72234) 7134_1858318796	GeneticVariation	72234	genetic_variation	pubmed:18063575	kinetic analysis of cardiac troponin C mutants linked to familial hypertrophic and dilated cardiomyopathy in troponin complexes		LHGDN
umls:C2677491_1858132434 (540) 8048_1858132434	GeneticVariation	540	disease	pubmed:12642359|pubmed:18505755			UNIPROT
umls:C0027051_1858194705-umls:C0027051_1858203863-umls:C0027051_1858237420-umls:C0027051_1858348366-umls:C0027051_1858449093 (25610) 4878_1858237420	GeneticVariation	25610	genetic_variation	12514664	Our results suggest that the ScaI ANP polymorphism may be associated with nonfatal myocardial infarction and the extent of CAD. However, the precise mechanism of this association remains to be determined.		GAD
umls:C0007193_1858043837-umls:C0007193_1858102037-umls:C0007193_1858132434-umls:C0007193_1858140755-umls:C0007193_1858163445-umls:C0007193_1858172045-umls:C0007193_1858194705-umls:C0007193_1858203863-umls:C0007193_1858237420-umls:C0007193_1858318796-umls:C0007193_1858325237-umls:C0007193_1858483591 (14331) 5350_1858043837	Marker	14331	marker/mechanism				CTD
umls:C0027051_1858194705-umls:C0027051_1858203863-umls:C0027051_1858237420-umls:C0027051_1858348366-umls:C0027051_1858449093 (37250) 1030_1858348366	GeneticVariation	37250	genetic_variation	17478679		rs10757278	GAD
umls:C1631597_1858483591 (40272) 6262_1858483591	Marker	40272	Both				MGD
umls:C2678475_1858318796 (2334) 7134_1858318796	GeneticVariation	2334	disease	pubmed:15542288			UNIPROT
umls:C0026269_1858194705 (96846) 4879_1858194705	AlteredExpression	96846	altered_expression	pubmed:17186137	Level of plasma BNP and the degree of mitral stenosis are significantly correlated, and as mitral stenosis becomes more serious, the plasma BNP level rises.		LHGDN
umls:C1631597_1858483591 (1997) 6262_1858483591	GeneticVariation	1997	disease	pubmed:12106942|pubmed:11159936|pubmed:12093772|pubmed:15544015|pubmed:11208676|pubmed:11157710|pubmed:14571276|pubmed:15466642|pubmed:15046073|pubmed:15046072|pubmed:17984046			UNIPROT
umls:C0949658_1858102037-umls:C0949658_1858115586-umls:C0949658_1858132434-umls:C0949658_1858172045-umls:C0949658_1858203863-umls:C0949658_1858318796-umls:C0949658_1858355778 (12675) 4633_1858115586	Marker	12675	marker/mechanism	pubmed:9241277			CTD
umls:C0007194_1858043837-umls:C0007194_1858089311-umls:C0007194_1858102037-umls:C0007194_1858109429-umls:C0007194_1858115586-umls:C0007194_1858132434-umls:C0007194_1858140755-umls:C0007194_1858156448-umls:C0007194_1858172045-umls:C0007194_1858194705-umls:C0007194_1858203863-umls:C0007194_1858237420-umls:C0007194_1858318796 (90590) 51778_1858109429	GeneticVariation	90590	genetic_variation	pubmed:17347475	Two missense mutations, S48P substitution and I246M affecting highly conserved amino acids were linked to hereditary Hypertrophic cardiomyopathy characterized by early onset of symptoms, pronounced cardiac hypertrophy, and cardiac arrhythmias.		LHGDN
umls:C0949658_1858102037-umls:C0949658_1858115586-umls:C0949658_1858132434-umls:C0949658_1858172045-umls:C0949658_1858203863-umls:C0949658_1858318796-umls:C0949658_1858355778 (17995) 7134_1858318796	Marker	17995	marker/mechanism				CTD
umls:C0039685_1858194705-umls:C0039685_1858389766 (97342) 4879_1858194705	AlteredExpression	97342	altered_expression	pubmed:17607499	there is an association between right ventricular overload, decrease in functional capacity, and cardiac NT-proBNP expression in operated tetralogy of Fallot patients.		LHGDN
umls:C1834481_1858172045 (1505) 4625_1858172045	GeneticVariation	1505	disease	pubmed:12379228|pubmed:11106718|pubmed:15769782			UNIPROT
umls:C0003811_1858043837-umls:C0003811_1858109429-umls:C0003811_1858483591 (90144) 6262_1858483591	Marker	90144	any_relation	pubmed:16601229	Intracellular Ca2+ cycling in normal heart relies on intricate interplay of CASQ2 with proteins of RyR2 channel complex, and disruption of these interactions can lead to cardiac arrhythmia.		LHGDN
umls:C0007194_1858043837-umls:C0007194_1858089311-umls:C0007194_1858102037-umls:C0007194_1858109429-umls:C0007194_1858115586-umls:C0007194_1858132434-umls:C0007194_1858140755-umls:C0007194_1858156448-umls:C0007194_1858172045-umls:C0007194_1858194705-umls:C0007194_1858203863-umls:C0007194_1858237420-umls:C0007194_1858318796 (12677) 4635_1858156448	Marker	12677	marker/mechanism	pubmed:9527842			CTD
umls:C0020538_1858194705-umls:C0020538_1858237420-umls:C0020538_1858348366-umls:C0020538_1858483591 (69250) 4879_1858194705	AlteredExpression	69250	altered_expression	pubmed:18971552	Baseline BNP levels are closely associated with the risk of hypertension in individuals with normal blood pressure, but the prediction of hypertension with BNP is largely dependent on baseline blood pressure		LHGDN
umls:C2937358_1858194705 (13216) 4879_1858194705	Therapeutic	13216	therapeutic	pubmed:19803787			CTD
umls:C0151744_1858194705-umls:C0151744_1858203863-umls:C0151744_1858237420 (87944) 4879_1858194705	Marker	87944	any_relation	pubmed:16185779	Increase of BNP is correlated with the extent of myocardial ischemia, age, renal insufficiency, and ventricular dysfunction.		LHGDN
umls:C0149721_1858194705-umls:C0149721_1858203863-umls:C0149721_1858237420 (87359) 4878_1858237420	GeneticVariation	87359	genetic_variation	pubmed:17672826	the -A2843G polymorphism in the ANP gene promoter might be a genetic risk factor for the development of left ventricular hypertrophy in patients with hypertension		LHGDN
umls:C0018799_1858140755-umls:C0018799_1858148442-umls:C0018799_1858194705-umls:C0018799_1858203863-umls:C0018799_1858237420-umls:C0018799_1858389766 (67996) 4879_1858194705	AlteredExpression	67996	altered_expression	pubmed:12015190	Plasma levels in normotensive Type 2 diabetic patients without cardiac disease and macroalbuminuria.		LHGDN
umls:C0340427_1858140755 (18385) 7273_1858140755	Marker	18385	marker/mechanism	pubmed:11788824			CTD
umls:C0949658_1858102037-umls:C0949658_1858115586-umls:C0949658_1858132434-umls:C0949658_1858172045-umls:C0949658_1858203863-umls:C0949658_1858318796-umls:C0949658_1858355778 (1504) 4625_1858172045	GeneticVariation	1504	disease	pubmed:15563892|pubmed:0|pubmed:15358028|pubmed:12707239|pubmed:11968089|pubmed:10065021|pubmed:1552912|pubmed:12975413|pubmed:11133230|pubmed:8483915|pubmed:9829907|pubmed:9544842|pubmed:8254035|pubmed:8514894|pubmed:1638703|pubmed:15858117|pubmed:12820698|pubmed:1975517|pubmed:8250038|pubmed:15856146|pubmed:8268932|pubmed:12974739|pubmed:10521296|pubmed:12951062|pubmed:8655135|pubmed:8282798|pu…		rs3218713|rs3218714|rs3218716|rs36211715|rs3218715	UNIPROT
umls:C0037052_1858102037 (12657) 4624_1858102037	Marker	12657	marker/mechanism	pubmed:21378987			CTD
umls:C0003811_1858043837-umls:C0003811_1858109429-umls:C0003811_1858483591 (90128) 6262_1858483591	GeneticVariation	90128	genetic_variation	pubmed:17556193	Finds a link between RyR2 mutations and the alterations of ion channels that may trigger cardiac arrhythmias associated with SIDS.		LHGDN
umls:C0042514_1858194705-umls:C0042514_1858203863-umls:C0042514_1858483591 (90114) 6262_1858483591	GeneticVariation	90114	genetic_variation	pubmed:12919952	RYR2 mutations associated with ventricular tachycardia mediate increased calcium release in stimulated cardiomyocytes.		LHGDN
umls:C0007222_1858043837-umls:C0007222_1858194705-umls:C0007222_1858203863-umls:C0007222_1858237420-umls:C0007222_1858404549-umls:C0007222_1858483591 (18009) 7139_1858203863	Marker	18009	marker/mechanism	pubmed:14761428			CTD
umls:C0020538_1858194705-umls:C0020538_1858237420-umls:C0020538_1858348366-umls:C0020538_1858483591 (69187) 4879_1858194705	Marker	69187	any_relation	pubmed:17901852	Increased ANP in patients with idiopathic hypertension may indicate the coexistence of complications with types of left ventricular hypertrophy (LVH)/concentrations of BNP may specifically suggest concentric LVH.		LHGDN
umls:C2750466_1858102037 (1502) 4624_1858102037	GeneticVariation	1502	disease	pubmed:15998695			UNIPROT
umls:C2673677_1858140755 (18390) 7273_1858140755	Marker	18390	marker/mechanism				CTD
umls:C1832244_1858115586-umls:C1832244_1858163445 (40053) 11155_1858163445	Marker	40053	Both				MGD
umls:C0007193_1858043837-umls:C0007193_1858102037-umls:C0007193_1858132434-umls:C0007193_1858140755-umls:C0007193_1858163445-umls:C0007193_1858172045-umls:C0007193_1858194705-umls:C0007193_1858203863-umls:C0007193_1858237420-umls:C0007193_1858318796-umls:C0007193_1858325237-umls:C0007193_1858483591 (17994) 7134_1858318796	Marker	17994	marker/mechanism				CTD
umls:C0018801_1858043837-umls:C0018801_1858172045-umls:C0018801_1858194705-umls:C0018801_1858203863-umls:C0018801_1858237420 (82028) 4879_1858194705	Marker	82028	any_relation	pubmed:17879024	N-Terminal-probrain natriuretic peptide (NT-proBNP) may have a role in congestive heart failure		LHGDN
umls:C0038454_1858194705-umls:C0038454_1858203863-umls:C0038454_1858237420-umls:C0038454_1858348366 (36526) 1030_1858348366	GeneticVariation	36526	genetic_variation	19293724			GAD
umls:C0018799_1858140755-umls:C0018799_1858148442-umls:C0018799_1858194705-umls:C0018799_1858203863-umls:C0018799_1858237420-umls:C0018799_1858389766 (67987) 2626_1858389766	GeneticVariation	67987	genetic_variation	pubmed:17592645	somatic GATA4 mutations in the 3\'-UTR may provide an additional molecular rationale for congenital heart disease		LHGDN
umls:C0007194_1858043837-umls:C0007194_1858089311-umls:C0007194_1858102037-umls:C0007194_1858109429-umls:C0007194_1858115586-umls:C0007194_1858132434-umls:C0007194_1858140755-umls:C0007194_1858156448-umls:C0007194_1858172045-umls:C0007194_1858194705-umls:C0007194_1858203863-umls:C0007194_1858237420-umls:C0007194_1858318796 (12678) 58498_1858089311	Marker	12678	marker/mechanism	pubmed:9527842			CTD
umls:C0020649_1858194705-umls:C0020649_1858237420 (13197) 4878_1858237420	Marker	13197	marker/mechanism	pubmed:2951327|pubmed:2961279			CTD
umls:C0242231_1858456673 (86265) 7135_1858456673	AlteredExpression	86265	altered_expression	pubmed:16358990	Increased serum levels of troponin I is associated with calcinosis and coronary Artery Stenosis		LHGDN
umls:C1832931_1858483591 (1998) 6262_1858483591	GeneticVariation	1998	disease	pubmed:12106942|pubmed:11159936			UNIPROT
umls:C0007193_1858043837-umls:C0007193_1858102037-umls:C0007193_1858132434-umls:C0007193_1858140755-umls:C0007193_1858163445-umls:C0007193_1858172045-umls:C0007193_1858194705-umls:C0007193_1858203863-umls:C0007193_1858237420-umls:C0007193_1858318796-umls:C0007193_1858325237-umls:C0007193_1858483591 (6047) 8048_1858132434	Marker	6047	marker/mechanism				CTD
umls:C0949658_1858102037-umls:C0949658_1858115586-umls:C0949658_1858132434-umls:C0949658_1858172045-umls:C0949658_1858203863-umls:C0949658_1858318796-umls:C0949658_1858355778 (18008) 7139_1858203863	Marker	18008	marker/mechanism	pubmed:9241277|pubmed:12600890			CTD
umls:C0007194_1858043837-umls:C0007194_1858089311-umls:C0007194_1858102037-umls:C0007194_1858109429-umls:C0007194_1858115586-umls:C0007194_1858132434-umls:C0007194_1858140755-umls:C0007194_1858156448-umls:C0007194_1858172045-umls:C0007194_1858194705-umls:C0007194_1858203863-umls:C0007194_1858237420-umls:C0007194_1858318796 (90528) 4878_1858237420	Marker	90528	any_relation	pubmed:15118286	In hypertrophic cardiomyopathy, plasma BNP may reflect intraventricular pressure gradient and left ventricular diastolic dysfunction/ANP reflects left ventricular diastolic dysfunction.		LHGDN
umls:C0004238_1858194705-umls:C0004238_1858237420-umls:C0004238_1858483591 (38306) 4878_1858237420	GeneticVariation	38306	genetic_variation	19597492		rs17375901	GAD
umls:C0020538_1858194705-umls:C0020538_1858237420-umls:C0020538_1858348366-umls:C0020538_1858483591 (13195) 4878_1858237420	Therapeutic	13195	marker/mechanism|therapeutic	pubmed:19219041|pubmed:2526952|pubmed:12940879|pubmed:8188982			CTD
umls:C0013274_1858237420-umls:C0013274_1858469928 (13190) 4878_1858237420	Marker	13190	marker/mechanism	pubmed:1421905			CTD
umls:C0007193_1858043837-umls:C0007193_1858102037-umls:C0007193_1858132434-umls:C0007193_1858140755-umls:C0007193_1858163445-umls:C0007193_1858172045-umls:C0007193_1858194705-umls:C0007193_1858203863-umls:C0007193_1858237420-umls:C0007193_1858318796-umls:C0007193_1858325237-umls:C0007193_1858483591 (72175) 4624_1858102037	GeneticVariation	72175	genetic_variation	pubmed:15998695	Three heterozygous MYH6 missense mutations were identified in dilated cardiomyopathy probands (P830L, A1004S, and E1457K; 4.3% of probands)/Q1065H mutation was detected in 1 of 21 hypertrophic cardiomyopathy probands.		LHGDN
umls:C0242698_1858043837-umls:C0242698_1858194705-umls:C0242698_1858203863 (97006) 4879_1858194705	Marker	97006	any_relation	pubmed:15277419	data suggest that the secretion of Nt-proBNP is increased in type 2 diabetic patients with no overt heart disease, suggesting that type 2 diabetes is associated with a higher prevalence of asymptomatic left ventricular dysfunction than hitherto thought		LHGDN
umls:C0018800_1858109429-umls:C0018800_1858172045-umls:C0018800_1858194705-umls:C0018800_1858203863-umls:C0018800_1858237420-umls:C0018800_1858389766-umls:C0018800_1858469928-umls:C0018800_1858498395 (12721) 93649_1858469928	Marker	12721	marker/mechanism	pubmed:16556869			CTD
umls:C0039231_1858483591 (15812) 6262_1858483591	Marker	15812	marker/mechanism	pubmed:15749201			CTD
umls:C0007193_1858043837-umls:C0007193_1858102037-umls:C0007193_1858132434-umls:C0007193_1858140755-umls:C0007193_1858163445-umls:C0007193_1858172045-umls:C0007193_1858194705-umls:C0007193_1858203863-umls:C0007193_1858237420-umls:C0007193_1858318796-umls:C0007193_1858325237-umls:C0007193_1858483591 (72174) 4625_1858172045	GeneticVariation	72174	genetic_variation	pubmed:15556047	Mutations in the beta-myosin heavy chain gene seem to be relatively uncommon in Finnish dilated cardiomyopathy patients.		LHGDN
umls:C0878544_1858140755-umls:C0878544_1858172045-umls:C0878544_1858194705-umls:C0878544_1858203863-umls:C0878544_1858318796-umls:C0878544_1858498395 (18005) 7139_1858203863	Marker	18005	marker/mechanism	pubmed:14745153|pubmed:17587482			CTD
umls:C0007222_1858043837-umls:C0007222_1858194705-umls:C0007222_1858203863-umls:C0007222_1858237420-umls:C0007222_1858404549-umls:C0007222_1858483591 (38431) 5350_1858043837	GeneticVariation	38431	genetic_variation	19584346	We identified 5 genetic loci harboring common variants that were associated with variation in LV diastolic dimensions and aortic root size, but such findings explained a very small proportion of variance.	rs89107	GAD
umls:C0007193_1858043837-umls:C0007193_1858102037-umls:C0007193_1858132434-umls:C0007193_1858140755-umls:C0007193_1858163445-umls:C0007193_1858172045-umls:C0007193_1858194705-umls:C0007193_1858203863-umls:C0007193_1858237420-umls:C0007193_1858318796-umls:C0007193_1858325237-umls:C0007193_1858483591 (72243) 6262_1858483591	GeneticVariation	72243	genetic_variation	pubmed:17875969	large genomic deletion in RYR2 leads to extended clinical phenotypes eg, sinoatrial node and atrioventricular node dysfunction, atrial fibrillation, atrial standstill, and dilated cardiomyopathy		LHGDN
umls:C0020538_1858194705-umls:C0020538_1858237420-umls:C0020538_1858348366-umls:C0020538_1858483591 (13221) 4879_1858194705	Marker	13221	marker/mechanism|therapeutic	pubmed:19219041|pubmed:9194512			CTD
umls:C0010068_1858237420-umls:C0010068_1858348366 (35149) 1030_1858348366	GeneticVariation	35149	genetic_variation	17478681			GAD
umls:C0007194_1858043837-umls:C0007194_1858089311-umls:C0007194_1858102037-umls:C0007194_1858109429-umls:C0007194_1858115586-umls:C0007194_1858132434-umls:C0007194_1858140755-umls:C0007194_1858156448-umls:C0007194_1858172045-umls:C0007194_1858194705-umls:C0007194_1858203863-umls:C0007194_1858237420-umls:C0007194_1858318796 (12654) 4624_1858102037	Marker	12654	marker/mechanism	pubmed:15998695			CTD
umls:C0949658_1858102037-umls:C0949658_1858115586-umls:C0949658_1858132434-umls:C0949658_1858172045-umls:C0949658_1858203863-umls:C0949658_1858318796-umls:C0949658_1858355778 (25857) 4625_1858172045	GeneticVariation	25857	genetic_variation	15769782	We have identified seven mutations in MYH7, one in TNNT2, and none in PLN or in the VCL cardio-specific exon. MYH7 appears as the most frequently mutated gene in our FDCM population (approximately 10%), and mutation carriers present with delayed onset, in contrast to TNNT2.		GAD
umls:C0038525_1858194705-umls:C0038525_1858417322 (95512) 358_1858417322	Marker	95512	any_relation	pubmed:14753493	Increased expression/occurred on astrocytic processes/of AQP1 and AQP4 on reactive astrocytes in subarachnoid hemorrhage/be involved in brain edema formation or resolution.		LHGDN
umls:C0948089_1858194705-umls:C0948089_1858456673 (85449) 7135_1858456673	AlteredExpression	85449	altered_expression	pubmed:16236952	Relationship between myocardial injury, assessed by cardiac troponin I (cTnI) levels, and outcome in selected critically ill patients without acute coronary syndromes or cardiac dysfunction		LHGDN
umls:C0007193_1858043837-umls:C0007193_1858102037-umls:C0007193_1858132434-umls:C0007193_1858140755-umls:C0007193_1858163445-umls:C0007193_1858172045-umls:C0007193_1858194705-umls:C0007193_1858203863-umls:C0007193_1858237420-umls:C0007193_1858318796-umls:C0007193_1858325237-umls:C0007193_1858483591 (72203) 11155_1858163445	GeneticVariation	72203	genetic_variation	pubmed:14660611	the D626N mutation of Cypher/ZASP increases the affinity of the LIM domain for protein kinase C, which may be related to pathogenesis of dilated cardiomyopathy		LHGDN
umls:C1956346_1858194705-umls:C1956346_1858203863-umls:C1956346_1858348366-umls:C1956346_1858483591 (36523) 1030_1858348366	GeneticVariation	36523	genetic_variation	19293724			GAD
umls:C0949658_1858102037-umls:C0949658_1858115586-umls:C0949658_1858132434-umls:C0949658_1858172045-umls:C0949658_1858203863-umls:C0949658_1858318796-umls:C0949658_1858355778 (12659) 4625_1858172045	Marker	12659	marker/mechanism				CTD
umls:C0007196_1858172045-umls:C0007196_1858203863-umls:C0007196_1858318796 (99028) 4625_1858172045	GeneticVariation	99028	genetic_variation	pubmed:18380764	Here we report the first pediatric case of restrictive cardiomyopathy secondary to a de novo mutation in the cardiac myosin heavy chain gene MYH7.		LHGDN
umls:C0242698_1858043837-umls:C0242698_1858194705-umls:C0242698_1858203863 (97014) 4879_1858194705	Marker	97014	any_relation	pubmed:19262210	Accuracy of N-terminal pro-brain natriuretic peptide in the identification of left ventricular dysfunction in high-risk asymptomatic patients.		LHGDN
umls:C0149721_1858194705-umls:C0149721_1858203863-umls:C0149721_1858237420 (87398) 7139_1858203863	Marker	87398	any_relation	pubmed:18780659	significant positive correlation exists between serum troponin T concentration and echocardiographic indicators of left ventricular hypertrophy in hemodialysis patients		LHGDN
umls:C1956346_1858194705-umls:C1956346_1858203863-umls:C1956346_1858348366-umls:C1956346_1858483591 (32002) 1030_1858348366	GeneticVariation	32002	genetic_variation	17478679		rs10757278	GAD
umls:C0949658_1858102037-umls:C0949658_1858115586-umls:C0949658_1858132434-umls:C0949658_1858172045-umls:C0949658_1858203863-umls:C0949658_1858318796-umls:C0949658_1858355778 (12655) 4624_1858102037	Marker	12655	marker/mechanism	pubmed:11815426			CTD
umls:C2750467_1858102037 (40119) 4624_1858102037	Marker	40119	Both				MGD
umls:C0242698_1858043837-umls:C0242698_1858194705-umls:C0242698_1858203863 (97005) 4879_1858194705	Marker	97005	any_relation	pubmed:15525883	BNP testing plays an important role in the screening and diagnosis of left ventricular dysfunction in diabetes		LHGDN
umls:C0003811_1858043837-umls:C0003811_1858109429-umls:C0003811_1858483591 (90141) 51778_1858109429	GeneticVariation	90141	genetic_variation	pubmed:17347475	Two missense mutations, S48P substitution and I246M affecting highly conserved amino acids were linked to hereditary Hypertrophic cardiomyopathy characterized by early onset of symptoms, pronounced cardiac hypertrophy, and cardiac arrhythmias.		LHGDN
umls:C1956346_1858194705-umls:C1956346_1858203863-umls:C1956346_1858348366-umls:C1956346_1858483591 (80151) 4879_1858194705	Marker	80151	any_relation	pubmed:17323015	Moderate/brisk walking induce increases in BNP in coronary artery disease patients.		LHGDN
umls:C0349788_1858483591 (99425) 6262_1858483591	GeneticVariation	99425	genetic_variation	pubmed:17558603	No disease-causing mutations in the RyR2 were found in Finish patients with sporadic arrhythmogenic right ventricular cardiomyopathy; an allelic variant A1136V was found in patients and health controls.		LHGDN
umls:C0007193_1858043837-umls:C0007193_1858102037-umls:C0007193_1858132434-umls:C0007193_1858140755-umls:C0007193_1858163445-umls:C0007193_1858172045-umls:C0007193_1858194705-umls:C0007193_1858203863-umls:C0007193_1858237420-umls:C0007193_1858318796-umls:C0007193_1858325237-umls:C0007193_1858483591 (72241) 5350_1858043837	GeneticVariation	72241	genetic_variation	pubmed:16432188	the nonreversible superinhibitory function of mutant PLN-R14Del may lead to inherited dilated cardiomyopathy and premature death in both humans and mice		LHGDN
umls:C1956346_1858194705-umls:C1956346_1858203863-umls:C1956346_1858348366-umls:C1956346_1858483591 (38627) 6262_1858483591	GeneticVariation	38627	genetic_variation	17554300		rs2820037	GAD
umls:C0007786_1858194705 (94238) 4879_1858194705	Marker	94238	any_relation	pubmed:18948614	A diagnostic tool incorporating the values of matrix metalloproteinase 9, brain natriuretic factor, d-dimer, and S-100beta into a composite score was sensitive for acute cerebral ischemia.		LHGDN
umls:C0949658_1858102037-umls:C0949658_1858115586-umls:C0949658_1858132434-umls:C0949658_1858172045-umls:C0949658_1858203863-umls:C0949658_1858318796-umls:C0949658_1858355778 (28180) 7139_1858203863	GeneticVariation	28180	genetic_variation	15769782	We have identified seven mutations in MYH7, one in TNNT2, and none in PLN or in the VCL cardio-specific exon. MYH7 appears as the most frequently mutated gene in our FDCM population (approximately 10%), and mutation carriers present with delayed onset, in contrast to TNNT2.		GAD
umls:C0014117_1858172045 (99029) 4625_1858172045	Marker	99029	any_relation	pubmed:17019812	beta-cardiac myosin heavy chain may have a role in endocardial fibroelastosis and heart failure review""		LHGDN
umls:C0018800_1858109429-umls:C0018800_1858172045-umls:C0018800_1858194705-umls:C0018800_1858203863-umls:C0018800_1858237420-umls:C0018800_1858389766-umls:C0018800_1858469928-umls:C0018800_1858498395 (81988) 51778_1858109429	GeneticVariation	81988	genetic_variation	pubmed:17347475	Two missense mutations, S48P substitution and I246M affecting highly conserved amino acids were linked to hereditary Hypertrophic cardiomyopathy characterized by early onset of symptoms, pronounced cardiac hypertrophy, and cardiac arrhythmias.		LHGDN
umls:C0085128_1858194705 (13211) 4879_1858194705	Marker	13211	marker/mechanism	pubmed:20339970			CTD
umls:C0151744_1858194705-umls:C0151744_1858203863-umls:C0151744_1858237420 (13202) 4878_1858237420	Marker	13202	marker/mechanism	pubmed:1830552			CTD
umls:C0007194_1858043837-umls:C0007194_1858089311-umls:C0007194_1858102037-umls:C0007194_1858109429-umls:C0007194_1858115586-umls:C0007194_1858132434-umls:C0007194_1858140755-umls:C0007194_1858156448-umls:C0007194_1858172045-umls:C0007194_1858194705-umls:C0007194_1858203863-umls:C0007194_1858237420-umls:C0007194_1858318796 (30315) 7139_1858203863	GeneticVariation	30315	genetic_variation	15387941	A novel missense mutation of troponin T gene has been identified. Mutation in tail part of cardiac troponin T, essential for it\'s binding function, causes the disease of HCM. Correlative analysis confirms the genetic heterogeneity of the disease.		GAD
umls:C0018798_1858043837-umls:C0018798_1858187773-umls:C0018798_1858194705-umls:C0018798_1858237420 (87302) 4878_1858237420	Marker	87302	any_relation	pubmed:16117728	Plasma concentrations of ANF were higher in children with congenital heart defects with left ventricular volume overload compared with right ventricular volume overload or pressure overload.		LHGDN
umls:C0039685_1858194705-umls:C0039685_1858389766 (97338) 2626_1858389766	GeneticVariation	97338	genetic_variation	pubmed:16470721	a GATA4 mutation may have a role in Tetralogy of Fallot		LHGDN
umls:C0007222_1858043837-umls:C0007222_1858194705-umls:C0007222_1858203863-umls:C0007222_1858237420-umls:C0007222_1858404549-umls:C0007222_1858483591 (69679) 4879_1858194705	Marker	69679	any_relation	pubmed:15619076	High plasma BNP is a major risk marker for cardiovascular disease in patients with type 2 diabetes and microalbuminuria.		LHGDN
umls:C0010068_1858237420-umls:C0010068_1858348366 (25618) 4878_1858237420	GeneticVariation	25618	genetic_variation	12514664	Our results suggest that the ScaI ANP polymorphism may be associated with nonfatal myocardial infarction and the extent of CAD. However, the precise mechanism of this association remains to be determined.		GAD
umls:C0038454_1858194705-umls:C0038454_1858203863-umls:C0038454_1858237420-umls:C0038454_1858348366 (92742) 4879_1858194705	Marker	92742	any_relation	pubmed:15604421	NT-proBNP, cTnT, or cTnI do not have roles in acute ischemic stroke when other risk factors are considered		LHGDN
umls:C0018798_1858043837-umls:C0018798_1858187773-umls:C0018798_1858194705-umls:C0018798_1858237420 (87303) 27063_1858187773	GeneticVariation	87303	genetic_variation	pubmed:18273862	cloned both translocation breakpoints and mapped the ANKRD1 gene, encoding a cardiac transcriptional regulator, 130 kb proximally to the breakpoint on chromosome 10, in total anomalous pulmonary venous return, a congenital heart defect		LHGDN
umls:C0007193_1858043837-umls:C0007193_1858102037-umls:C0007193_1858132434-umls:C0007193_1858140755-umls:C0007193_1858163445-umls:C0007193_1858172045-umls:C0007193_1858194705-umls:C0007193_1858203863-umls:C0007193_1858237420-umls:C0007193_1858318796-umls:C0007193_1858325237-umls:C0007193_1858483591 (72244) 7273_1858140755	GeneticVariation	72244	genetic_variation	pubmed:11846417	Titin mutations as the molecular basis for dilated cardiomyopathy		LHGDN
umls:C0007193_1858043837-umls:C0007193_1858102037-umls:C0007193_1858132434-umls:C0007193_1858140755-umls:C0007193_1858163445-umls:C0007193_1858172045-umls:C0007193_1858194705-umls:C0007193_1858203863-umls:C0007193_1858237420-umls:C0007193_1858318796-umls:C0007193_1858325237-umls:C0007193_1858483591 (2780) 88_1858325237	Marker	2780	marker/mechanism				CTD
umls:C0018799_1858140755-umls:C0018799_1858148442-umls:C0018799_1858194705-umls:C0018799_1858203863-umls:C0018799_1858237420-umls:C0018799_1858389766 (18591) 146862_1858148442	Marker	18591	marker/mechanism	pubmed:17189627			CTD
umls:C0026266_1858194705-umls:C0026266_1858237420 (99471) 4878_1858237420	AlteredExpression	99471	altered_expression	pubmed:17943627	Determined plasma NT-proANP levels in relation to severity of mitral valve regurgitation.		LHGDN
umls:C0027051_1858194705-umls:C0027051_1858203863-umls:C0027051_1858237420-umls:C0027051_1858348366-umls:C0027051_1858449093 (13201) 4878_1858237420	Therapeutic	13201	therapeutic	pubmed:9527094			CTD
umls:C0007222_1858043837-umls:C0007222_1858194705-umls:C0007222_1858203863-umls:C0007222_1858237420-umls:C0007222_1858404549-umls:C0007222_1858483591 (69556) 4879_1858194705	Marker	69556	any_relation	pubmed:16831981	As a biological marker, provides the best clinical prediction in the secondary-prevention of cardiovascular disease.		LHGDN
umls:C0007194_1858043837-umls:C0007194_1858089311-umls:C0007194_1858102037-umls:C0007194_1858109429-umls:C0007194_1858115586-umls:C0007194_1858132434-umls:C0007194_1858140755-umls:C0007194_1858156448-umls:C0007194_1858172045-umls:C0007194_1858194705-umls:C0007194_1858203863-umls:C0007194_1858237420-umls:C0007194_1858318796 (18382) 7273_1858140755	Marker	18382	marker/mechanism	pubmed:10462489			CTD
umls:C0020538_1858194705-umls:C0020538_1858237420-umls:C0020538_1858348366-umls:C0020538_1858483591 (69239) 4879_1858194705	Marker	69239	any_relation	pubmed:18701924	In patients with reperfused acute myocardial infarction and LV dysfunction, hypertension was not associated with a different pattern of serum procollagen release (serum BNP, PICP, ICTP, and PIIINP) and ventricular remodelling at 6 months of follow-up.		LHGDN
umls:C0018801_1858043837-umls:C0018801_1858172045-umls:C0018801_1858194705-umls:C0018801_1858203863-umls:C0018801_1858237420 (13219) 4879_1858194705	Marker	13219	marker/mechanism|therapeutic	pubmed:15860969|pubmed:16777915|pubmed:11279304|pubmed:16762801|pubmed:12628948|pubmed:16101196|pubmed:16333235|pubmed:16360360			CTD
umls:C0948089_1858194705-umls:C0948089_1858456673 (85446) 4879_1858194705	Marker	85446	any_relation	pubmed:16338268	NT-proBNP is a highly dynamic cardiac peptide marker in acute coronary syndrome.		LHGDN
umls:C0018800_1858109429-umls:C0018800_1858172045-umls:C0018800_1858194705-umls:C0018800_1858203863-umls:C0018800_1858237420-umls:C0018800_1858389766-umls:C0018800_1858469928-umls:C0018800_1858498395 (13189) 4878_1858237420	Marker	13189	marker/mechanism	pubmed:18056528|pubmed:12224825			CTD
umls:C0007193_1858043837-umls:C0007193_1858102037-umls:C0007193_1858132434-umls:C0007193_1858140755-umls:C0007193_1858163445-umls:C0007193_1858172045-umls:C0007193_1858194705-umls:C0007193_1858203863-umls:C0007193_1858237420-umls:C0007193_1858318796-umls:C0007193_1858325237-umls:C0007193_1858483591 (72233) 7134_1858318796	GeneticVariation	72233	genetic_variation	pubmed:17977476	A novel mutation in the cardiac Troponin C gene has been identified recently in a family with dilated cardiomyopathy.		LHGDN
umls:C0007222_1858043837-umls:C0007222_1858194705-umls:C0007222_1858203863-umls:C0007222_1858237420-umls:C0007222_1858404549-umls:C0007222_1858483591 (69538) 4878_1858237420	GeneticVariation	69538	genetic_variation	pubmed:18212314	The NPPA T2238C variant was associated with modification of antihypertensive medication effects on cardiovascular disease and blood pressure.		LHGDN
umls:C0007194_1858043837-umls:C0007194_1858089311-umls:C0007194_1858102037-umls:C0007194_1858109429-umls:C0007194_1858115586-umls:C0007194_1858132434-umls:C0007194_1858140755-umls:C0007194_1858156448-umls:C0007194_1858172045-umls:C0007194_1858194705-umls:C0007194_1858203863-umls:C0007194_1858237420-umls:C0007194_1858318796 (25859) 4625_1858172045	GeneticVariation	25859	genetic_variation	11214007	We report a novel missense mutation associated with FHC caused by a double nucleotide transversion. The penetrance of the mutation was not complete, but in clinically affected patients the mutation gives rise to an echocardiographic phenotype, predominantly characterized by pronounced septal hypertrophy.		GAD
umls:C1956346_1858194705-umls:C1956346_1858203863-umls:C1956346_1858348366-umls:C1956346_1858483591 (80176) 4879_1858194705	AlteredExpression	80176	altered_expression	pubmed:18923244	NT-proBNP levels can be used to diagnose right ventricular dysfunction in patients with coronary artery disease and abnormal left ventricular wall motion.		LHGDN
umls:C0003504_1858194705 (99477) 4879_1858194705	AlteredExpression	99477	altered_expression	pubmed:18353850	Preoperative, postoperative and 1-year follow-up N-terminal pro-B-type natriuretic peptide levels in severe chronic aortic regurgitation: correlations with echocardiographic findings		LHGDN
umls:C0003504_1858194705 (99476) 4879_1858194705	Marker	99476	any_relation	pubmed:18055041	NT-proBNP is linked to disease severity in patients with chronic aortic regurgitation reflecting hemodynamic stress due to volume overload.		LHGDN
umls:C1837471_1858355778 (1518) 4634_1858355778	GeneticVariation	1518	disease	pubmed:8673105|pubmed:12707239|pubmed:12021217			UNIPROT
umls:C0949658_1858102037-umls:C0949658_1858115586-umls:C0949658_1858132434-umls:C0949658_1858172045-umls:C0949658_1858203863-umls:C0949658_1858318796-umls:C0949658_1858355778 (82213) 7139_1858203863	AlteredExpression	82213	altered_expression	pubmed:16882671	In transgenic rats expressing a TnT truncation as models of human familial hypertrophic cardiomyopathy, the force-generating capacity of cycling cross-bridges is impaired, resulting in increased tension-dependent ATP utilization.		LHGDN
umls:C0020538_1858194705-umls:C0020538_1858237420-umls:C0020538_1858348366-umls:C0020538_1858483591 (68867) 4879_1858194705	AlteredExpression	68867	altered_expression	pubmed:16648193	in grade 1 hypertension, BNP32 was unchanged &amp; NT-proBNP was significantly reduced; as severity increased with grade 1 to 3 hypertension, both BNP32 &amp; NT-proBNP levels were increased while not being affected by the presence of left ventricular hypertrophy		LHGDN
umls:C0020538_1858194705-umls:C0020538_1858237420-umls:C0020538_1858348366-umls:C0020538_1858483591 (69214) 4878_1858237420	GeneticVariation	69214	genetic_variation	pubmed:17672826	the -A2843G polymorphism in the ANP gene promoter might be a genetic risk factor for the development of left ventricular hypertrophy in patients with hypertension		LHGDN
umls:C0018799_1858140755-umls:C0018799_1858148442-umls:C0018799_1858194705-umls:C0018799_1858203863-umls:C0018799_1858237420-umls:C0018799_1858389766 (13218) 4879_1858194705	Marker	13218	marker/mechanism	pubmed:18004637			CTD
umls:C0007194_1858043837-umls:C0007194_1858089311-umls:C0007194_1858102037-umls:C0007194_1858109429-umls:C0007194_1858115586-umls:C0007194_1858132434-umls:C0007194_1858140755-umls:C0007194_1858156448-umls:C0007194_1858172045-umls:C0007194_1858194705-umls:C0007194_1858203863-umls:C0007194_1858237420-umls:C0007194_1858318796 (25216) 5350_1858043837	GeneticVariation	25216	genetic_variation	12705874	We suspect that the mutation plays an important role in the development of hypertrophic cardiomyopathy.		GAD
umls:C1832244_1858115586-umls:C1832244_1858163445 (1301) 11155_1858163445	GeneticVariation	1301	disease	pubmed:14662268|pubmed:14660611		rs45487699|rs45514002	UNIPROT
umls:C0949658_1858102037-umls:C0949658_1858115586-umls:C0949658_1858132434-umls:C0949658_1858172045-umls:C0949658_1858203863-umls:C0949658_1858318796-umls:C0949658_1858355778 (82222) 7139_1858203863	GeneticVariation	82222	genetic_variation	pubmed:11857753	Frataxin and cardiac troponin T gene mutations co-exist in a child with Friedreich ataxia and familial hypertrophic cardiomyopathy.		LHGDN
umls:C0039685_1858194705-umls:C0039685_1858389766 (97340) 4879_1858194705	Marker	97340	any_relation	pubmed:16236924	Right ventricular dysfunction detected by echocardiography and plasma NT-proBNP determination in asymptomatic or minimally symptomatic tetralogy of Fallot patients.		LHGDN
umls:C0020538_1858194705-umls:C0020538_1858237420-umls:C0020538_1858348366-umls:C0020538_1858483591 (68866) 4879_1858194705	AlteredExpression	68866	altered_expression	pubmed:18443568	Obese and nonobese patients with essential hypertension show similar N-terminal proBNP plasma levels.		LHGDN
umls:C0007193_1858043837-umls:C0007193_1858102037-umls:C0007193_1858132434-umls:C0007193_1858140755-umls:C0007193_1858163445-umls:C0007193_1858172045-umls:C0007193_1858194705-umls:C0007193_1858203863-umls:C0007193_1858237420-umls:C0007193_1858318796-umls:C0007193_1858325237-umls:C0007193_1858483591 (12658) 4625_1858172045	Marker	12658	marker/mechanism				CTD
umls:C0018799_1858140755-umls:C0018799_1858148442-umls:C0018799_1858194705-umls:C0018799_1858203863-umls:C0018799_1858237420-umls:C0018799_1858389766 (67982) 2626_1858389766	GeneticVariation	67982	genetic_variation	pubmed:18672102	findings are useful in understanding the prevalence of GATA4 mutations and the correlation between the GATA4 genotype and the congenital heart disease phenotype in Chinese patients		LHGDN
umls:C1832243_1858203863 (2341) 7139_1858203863	GeneticVariation	2341	disease	pubmed:11684629|pubmed:15769782|pubmed:15542288			UNIPROT
umls:C0020538_1858194705-umls:C0020538_1858237420-umls:C0020538_1858348366-umls:C0020538_1858483591 (36524) 1030_1858348366	GeneticVariation	36524	genetic_variation	19293724			GAD
umls:C0027051_1858194705-umls:C0027051_1858203863-umls:C0027051_1858237420-umls:C0027051_1858348366-umls:C0027051_1858449093 (72286) 4878_1858237420	GeneticVariation	72286	genetic_variation	pubmed:12514664	The ScaI ANP polymorphism may be associated with nonfatal myocardial infarction and the extent of CAD.		LHGDN
umls:C0007193_1858043837-umls:C0007193_1858102037-umls:C0007193_1858132434-umls:C0007193_1858140755-umls:C0007193_1858163445-umls:C0007193_1858172045-umls:C0007193_1858194705-umls:C0007193_1858203863-umls:C0007193_1858237420-umls:C0007193_1858318796-umls:C0007193_1858325237-umls:C0007193_1858483591 (72179) 5350_1858043837	GeneticVariation	72179	genetic_variation	pubmed:16829191	Mutations in the phospholamban gene are not a frequent cause of hypertrophic and idiopathic dilated cardiomyopathy.		LHGDN
umls:C0007222_1858043837-umls:C0007222_1858194705-umls:C0007222_1858203863-umls:C0007222_1858237420-umls:C0007222_1858404549-umls:C0007222_1858483591 (13215) 4879_1858194705	Marker	13215	marker/mechanism	pubmed:19220183			CTD
umls:C0853897_1858483591 (15809) 6262_1858483591	Marker	15809	marker/mechanism	pubmed:16685413			CTD
umls:C0007194_1858043837-umls:C0007194_1858089311-umls:C0007194_1858102037-umls:C0007194_1858109429-umls:C0007194_1858115586-umls:C0007194_1858132434-umls:C0007194_1858140755-umls:C0007194_1858156448-umls:C0007194_1858172045-umls:C0007194_1858194705-umls:C0007194_1858203863-umls:C0007194_1858237420-umls:C0007194_1858318796 (90574) 4879_1858194705	GeneticVariation	90574	genetic_variation	pubmed:18394456	findings show that in patients with nonobstructive hypertrophic cardiomyopathy attributable to an Asp175Asn mutation in the alpha-tropomyosin gene, elevated NT-pro-BNP levels are associated with incipient left ventricular remodeling		LHGDN
umls:C0013274_1858237420-umls:C0013274_1858469928 (40979) 93649_1858469928	Marker	40979	Mouse only				MGD
umls:C0027051_1858194705-umls:C0027051_1858203863-umls:C0027051_1858237420-umls:C0027051_1858348366-umls:C0027051_1858449093 (72478) 7139_1858203863	AlteredExpression	72478	altered_expression	pubmed:18174208	Troponin T elevations occurred in all patients undergoing pulmonary vein isolation, to levels at least 20 times the normal concentration, into the range for diagnosis of acute myocardial infarction.		LHGDN
umls:C1956346_1858194705-umls:C1956346_1858203863-umls:C1956346_1858348366-umls:C1956346_1858483591 (37249) 1030_1858348366	GeneticVariation	37249	genetic_variation	17478679		rs10757278	GAD
umls:C0042514_1858194705-umls:C0042514_1858203863-umls:C0042514_1858483591 (15813) 6262_1858483591	Marker	15813	marker/mechanism	pubmed:18052993			CTD
umls:C0003811_1858043837-umls:C0003811_1858109429-umls:C0003811_1858483591 (38433) 5350_1858043837	GeneticVariation	38433	genetic_variation	19305408		rs11756438	GAD
umls:C1832931_1858483591 (40271) 6262_1858483591	Marker	40271	Both				MGD
umls:C0949658_1858102037-umls:C0949658_1858115586-umls:C0949658_1858132434-umls:C0949658_1858172045-umls:C0949658_1858203863-umls:C0949658_1858318796-umls:C0949658_1858355778 (82214) 7139_1858203863	GeneticVariation	82214	genetic_variation	pubmed:16115869	Troponin T mutations that cause familial hypertrophic cardiomyopathy affect muscle contraction in transgenic mice and reconstituted human cardiac fibers		LHGDN
umls:C0007194_1858043837-umls:C0007194_1858089311-umls:C0007194_1858102037-umls:C0007194_1858109429-umls:C0007194_1858115586-umls:C0007194_1858132434-umls:C0007194_1858140755-umls:C0007194_1858156448-umls:C0007194_1858172045-umls:C0007194_1858194705-umls:C0007194_1858203863-umls:C0007194_1858237420-umls:C0007194_1858318796 (90533) 7139_1858203863	GeneticVariation	90533	genetic_variation	pubmed:18029407	Troponin T mutations have distinct cardiac functional effects in hypertrophic cardiomyopathy patients without hypertrophy.		LHGDN
umls:C0027051_1858194705-umls:C0027051_1858203863-umls:C0027051_1858237420-umls:C0027051_1858348366-umls:C0027051_1858449093 (72308) 7139_1858203863	Marker	72308	any_relation	pubmed:18460953	troponin T is a more specific marker than H-FABP (heart-type fatty acid binding protein) of acute Myocardial Infarct in patients presenting with chest pain		LHGDN
umls:C0949658_1858102037-umls:C0949658_1858115586-umls:C0949658_1858132434-umls:C0949658_1858172045-umls:C0949658_1858203863-umls:C0949658_1858318796-umls:C0949658_1858355778 (82227) 4625_1858172045	Marker	82227	any_relation	pubmed:17165166	The MYH7 gene was found responsible for familial hypertrophic cardiomyopathy in the studied family, together with other genes, modifying ones...		LHGDN
umls:C0018798_1858043837-umls:C0018798_1858187773-umls:C0018798_1858194705-umls:C0018798_1858237420 (87312) 5350_1858043837	AlteredExpression	87312	altered_expression	pubmed:17515962	Gene expression of PLB was studied in children with congenital heart defects.		LHGDN
umls:C0018800_1858109429-umls:C0018800_1858172045-umls:C0018800_1858194705-umls:C0018800_1858203863-umls:C0018800_1858237420-umls:C0018800_1858389766-umls:C0018800_1858469928-umls:C0018800_1858498395 (25858) 4625_1858172045	GeneticVariation	25858	genetic_variation	11214007	We report a novel missense mutation associated with FHC caused by a double nucleotide transversion. The penetrance of the mutation was not complete, but in clinically affected patients the mutation gives rise to an echocardiographic phenotype, predominantly characterized by pronounced septal hypertrophy.		GAD
umls:C2677491_1858132434 (39761) 8048_1858132434	Marker	39761	Both				MGD
umls:C0018799_1858140755-umls:C0018799_1858148442-umls:C0018799_1858194705-umls:C0018799_1858203863-umls:C0018799_1858237420-umls:C0018799_1858389766 (67997) 4879_1858194705	Marker	67997	any_relation	pubmed:11999635	Clinical significance of blood measurement in the detection of heart disease in untreated outpatients		LHGDN
umls:C0242698_1858043837-umls:C0242698_1858194705-umls:C0242698_1858203863 (97016) 4879_1858194705	Marker	97016	any_relation	pubmed:18037739	Transcardiac gradient of N-terminal proBNP (NT-proBNP) to brain natriuretic peptide (BNP) ratio increases with the severity of left ventricular dysfunction/NT-proBNP may be more useful than BNP in the prognosis of chronic heart failure patients.		LHGDN
umls:C0027051_1858194705-umls:C0027051_1858203863-umls:C0027051_1858237420-umls:C0027051_1858348366-umls:C0027051_1858449093 (72306) 4879_1858194705	Marker	72306	any_relation	pubmed:18971785	Elevated plasma B-type natriuretic peptide may be useful in diagnosing inferior myocardial infarction with right ventricular involvement.		LHGDN
umls:C1843808_1858132434 (39760) 8048_1858132434	Marker	39760	Both				MGD
umls:C0149721_1858194705-umls:C0149721_1858203863-umls:C0149721_1858237420 (87365) 7139_1858203863	GeneticVariation	87365	genetic_variation	pubmed:14986170	TNNT2 deletion allele could be associated with a predisposition to prominent left ventricular hypertrophy		LHGDN
umls:C0242698_1858043837-umls:C0242698_1858194705-umls:C0242698_1858203863 (97017) 4879_1858194705	AlteredExpression	97017	altered_expression	pubmed:17959862	Circulating CD34+ cell number was found to significantly correlate with plasma BNP level, a marker of left ventricular dysfunction		LHGDN
umls:C0018817_1858102037-umls:C0018817_1858389766 (100170) 4624_1858102037	GeneticVariation	100170	genetic_variation	pubmed:15735645	Mutation in myosin heavy chain 6 causes atrial septal defect		LHGDN
umls:C1842778_1858389766 (889) 2626_1858389766	GeneticVariation	889	disease	pubmed:15810002|pubmed:12845333			UNIPROT
umls:C0018817_1858102037-umls:C0018817_1858389766 (100167) 2626_1858389766	GeneticVariation	100167	genetic_variation	pubmed:15235040	A novel atrial septal defect causative GATA4 mutation in a Japanese family.		LHGDN
umls:C0149721_1858194705-umls:C0149721_1858203863-umls:C0149721_1858237420 (13196) 4878_1858237420	Marker	13196	marker/mechanism	pubmed:9455993			CTD
umls:C0242698_1858043837-umls:C0242698_1858194705-umls:C0242698_1858203863 (97015) 4879_1858194705	Marker	97015	any_relation	pubmed:12832317	BNP can reliably screen diabetic patients for the presence or absence of left ventricular dysfunction.		LHGDN
umls:C0242698_1858043837-umls:C0242698_1858194705-umls:C0242698_1858203863 (13228) 4879_1858194705	Marker	13228	marker/mechanism	pubmed:16689991			CTD
umls:C0018799_1858140755-umls:C0018799_1858148442-umls:C0018799_1858194705-umls:C0018799_1858203863-umls:C0018799_1858237420-umls:C0018799_1858389766 (67966) 4879_1858194705	Marker	67966	any_relation	pubmed:18537757	Discuss role of BNP in diagnosing and treating heart disease.		LHGDN
umls:C0949658_1858102037-umls:C0949658_1858115586-umls:C0949658_1858132434-umls:C0949658_1858172045-umls:C0949658_1858203863-umls:C0949658_1858318796-umls:C0949658_1858355778 (12676) 4634_1858355778	Marker	12676	marker/mechanism				CTD
umls:C0007193_1858043837-umls:C0007193_1858102037-umls:C0007193_1858132434-umls:C0007193_1858140755-umls:C0007193_1858163445-umls:C0007193_1858172045-umls:C0007193_1858194705-umls:C0007193_1858203863-umls:C0007193_1858237420-umls:C0007193_1858318796-umls:C0007193_1858325237-umls:C0007193_1858483591 (72232) 7134_1858318796	AlteredExpression	72232	altered_expression	pubmed:18803402	development of dilated cardiomyopathy results from the poor anchoring of cTnI to cCTnC, with the resulting increase in the level of acto-myosin inhibition in agreement with physiological data		LHGDN
umls:C2750472_1858318796 (2333) 7134_1858318796	GeneticVariation	2333	disease	pubmed:11385718|pubmed:16302972|pubmed:19439414|pubmed:18572189			UNIPROT
umls:C0007194_1858043837-umls:C0007194_1858089311-umls:C0007194_1858102037-umls:C0007194_1858109429-umls:C0007194_1858115586-umls:C0007194_1858132434-umls:C0007194_1858140755-umls:C0007194_1858156448-umls:C0007194_1858172045-umls:C0007194_1858194705-umls:C0007194_1858203863-umls:C0007194_1858237420-umls:C0007194_1858318796 (90535) 7139_1858203863	GeneticVariation	90535	genetic_variation	pubmed:19061534	results strongly suggest that Ile90Met, a novel mutation in the cTnT gene, is causative agent of hypertrophic cardiomyopathy in this Chinese family		LHGDN
umls:C0003811_1858043837-umls:C0003811_1858109429-umls:C0003811_1858483591 (38437) 5350_1858043837	GeneticVariation	38437	genetic_variation	19305409		rs12210810	GAD
umls:C0949658_1858102037-umls:C0949658_1858115586-umls:C0949658_1858132434-umls:C0949658_1858172045-umls:C0949658_1858203863-umls:C0949658_1858318796-umls:C0949658_1858355778 (82215) 7139_1858203863	GeneticVariation	82215	genetic_variation	pubmed:15568820	Evidence is shown that the Delta14 mutation of troponin T, as seen in some cases of familial hypertrophic cardiomyopathy, results in stabilization of regulated actin in a more active state.		LHGDN
umls:C1836704_1858163445 (40896) 11155_1858163445	Marker	40896	Mouse only				MGD
umls:C0007193_1858043837-umls:C0007193_1858102037-umls:C0007193_1858132434-umls:C0007193_1858140755-umls:C0007193_1858163445-umls:C0007193_1858172045-umls:C0007193_1858194705-umls:C0007193_1858203863-umls:C0007193_1858237420-umls:C0007193_1858318796-umls:C0007193_1858325237-umls:C0007193_1858483591 (72178) 5350_1858043837	GeneticVariation	72178	genetic_variation	pubmed:12610310	report that an inherited human dilated cardiomyopathy with refractory congestive heart failure is caused by a dominant Arg -- > Cys missense mutation at residue 9 (R9C) in phospholamban		LHGDN
umls:C1631597_1858483591 (15814) 6262_1858483591	Marker	15814	marker/mechanism				CTD
umls:C0026266_1858194705-umls:C0026266_1858237420 (99473) 4879_1858194705	AlteredExpression	99473	altered_expression	pubmed:17943627	Determined plasma NT-proBNP levels in relation to severity of mitral valve regurgitation.		LHGDN
umls:C0948089_1858194705-umls:C0948089_1858456673 (85484) 4879_1858194705	Marker	85484	any_relation	pubmed:15732251	Predictor of morbidity and mortality in patients with heart failure and also in acute coronary syndrome		LHGDN
umls:C0004238_1858194705-umls:C0004238_1858237420-umls:C0004238_1858483591 (67912) 4878_1858237420	GeneticVariation	67912	genetic_variation	pubmed:18614783	In a family with 11 members with atrial fibrillation we mapped an atrial fibrillation locus to chromosome 1p36-p35 and identified a heterozygous frameshift mutation in the gene encoding atrial natriuretic peptide.		LHGDN
umls:C0003507_1858194705 (87958) 4879_1858194705	AlteredExpression	87958	altered_expression	pubmed:17662495	Both CA125 and brain natriuretic peptide (BNP) levels are significantly correlated with New York Heart Association (NYHA) class and outcome in patients with aortic stenosis.		LHGDN
umls:C0018799_1858140755-umls:C0018799_1858148442-umls:C0018799_1858194705-umls:C0018799_1858203863-umls:C0018799_1858237420-umls:C0018799_1858389766 (67988) 2626_1858389766	GeneticVariation	67988	genetic_variation	pubmed:17253934	GATA4 mutations are relatively rare among congenital heart disease patients.		LHGDN
umls:C0878544_1858140755-umls:C0878544_1858172045-umls:C0878544_1858194705-umls:C0878544_1858203863-umls:C0878544_1858318796-umls:C0878544_1858498395 (18217) 84676_1858498395	Therapeutic	18217	therapeutic	pubmed:19168726			CTD
umls:C0018799_1858140755-umls:C0018799_1858148442-umls:C0018799_1858194705-umls:C0018799_1858203863-umls:C0018799_1858237420-umls:C0018799_1858389766 (68009) 7273_1858140755	AlteredExpression	68009	altered_expression	pubmed:12221049	expression of titin isoforms switch in ischemic human heart disease		LHGDN
umls:C0038454_1858194705-umls:C0038454_1858203863-umls:C0038454_1858237420-umls:C0038454_1858348366 (92641) 4879_1858194705	AlteredExpression	92641	altered_expression	pubmed:16644347	results show that N-terminal-proBNP plasma levels are significantly elevated in acute ischemic stroke		LHGDN
umls:C0007193_1858043837-umls:C0007193_1858102037-umls:C0007193_1858132434-umls:C0007193_1858140755-umls:C0007193_1858163445-umls:C0007193_1858172045-umls:C0007193_1858194705-umls:C0007193_1858203863-umls:C0007193_1858237420-umls:C0007193_1858318796-umls:C0007193_1858325237-umls:C0007193_1858483591 (72239) 7273_1858140755	Marker	72239	any_relation	pubmed:15238456	The more compliant titin N2BA isoform predominates in hearts with dilated cardiomyopathy/in titin isoform expression impact diastolic filling by lowering myocardial stiffness/titin expression may affect cell signaling &amp; gene expression.		LHGDN
umls:C0018799_1858140755-umls:C0018799_1858148442-umls:C0018799_1858194705-umls:C0018799_1858203863-umls:C0018799_1858237420-umls:C0018799_1858389766 (67964) 4878_1858237420	Marker	67964	any_relation	pubmed:18280250	NT-proANP &amp; NT-proCNP showed high values in first days of life followed by a sharp decrease &amp; later by a progressive decrease until a plateau was reached; NT-proANP was significantly higher in infants with cardiac disease compared to non-cardiac disease		LHGDN
umls:C0003507_1858194705 (87951) 4879_1858194705	Marker	87951	any_relation	pubmed:18077013	In patients with aortic stenosis there is an association between B-type natriuretic peptide (BNP) and an abnormal blood pressure response to exercise.		LHGDN
umls:C0018800_1858109429-umls:C0018800_1858172045-umls:C0018800_1858194705-umls:C0018800_1858203863-umls:C0018800_1858237420-umls:C0018800_1858389766-umls:C0018800_1858469928-umls:C0018800_1858498395 (13212) 4879_1858194705	Marker	13212	marker/mechanism	pubmed:15969258|pubmed:18056528			CTD
umls:C1861864_1858203863 (2340) 7139_1858203863	GeneticVariation	2340	disease	pubmed:8205619|pubmed:7898523|pubmed:9482583|pubmed:16199542|pubmed:12974739|pubmed:10525521|pubmed:8989109|pubmed:9060892|pubmed:9140840|pubmed:11034944|pubmed:12707239|pubmed:15563892		rs45466197	UNIPROT
umls:C0149721_1858194705-umls:C0149721_1858203863-umls:C0149721_1858237420 (33743) 4878_1858237420	GeneticVariation	33743	genetic_variation	16875975	Our findings show that the ANP/NPRA system significantly contributes to ventricular remodeling in human essential hypertension.		GAD
umls:C0010068_1858237420-umls:C0010068_1858348366 (25609) 4878_1858237420	GeneticVariation	25609	genetic_variation	12514664	Our results suggest that the ScaI ANP polymorphism may be associated with nonfatal myocardial infarction and the extent of CAD. However, the precise mechanism of this association remains to be determined.		GAD
umls:C0027051_1858194705-umls:C0027051_1858203863-umls:C0027051_1858237420-umls:C0027051_1858348366-umls:C0027051_1858449093 (72309) 7139_1858203863	Marker	72309	any_relation	pubmed:15226628	Quantitative test is useful for early diagnosis of acute myocardial infarct and as an indicator of its severity.		LHGDN
umls:C0027055_1858043837 (14332) 5350_1858043837	Marker	14332	marker/mechanism	pubmed:10734148			CTD
umls:C0042514_1858194705-umls:C0042514_1858203863-umls:C0042514_1858483591 (90115) 6262_1858483591	GeneticVariation	90115	genetic_variation	pubmed:15887426	RyR2-encoded cardiac ryanodine receptor/calcium release channel mutations are responsible for catecholaminergic polymorphic ventricular tachycardia (CPVT) - a novel pathogenic basis for unexplained drownings.		LHGDN
umls:C0018798_1858043837-umls:C0018798_1858187773-umls:C0018798_1858194705-umls:C0018798_1858237420 (87306) 4879_1858194705	Marker	87306	any_relation	pubmed:16117728	Plasma concentrations of BNP were higher in children with congenital heart defects with left ventricular volume overload compared with right ventricular volume overload or pressure overload.		LHGDN
umls:C0242707_1858194705 (99474) 4879_1858194705	Marker	99474	any_relation	pubmed:16236924	Right ventricular dysfunction detected by echocardiography and plasma NT-proBNP determination in asymptomatic or minimally symptomatic tetralogy of Fallot patients.		LHGDN
umls:C0004238_1858194705-umls:C0004238_1858237420-umls:C0004238_1858483591 (67958) 6262_1858483591	MethylationOrPhosphorylation	67958	methylation_phosphorylation	pubmed:15851612	Atrial tissue from both dogs and humans with chronic atrial fibrillation showed a significant increase in PKA phosphorylation of RyR2, with a corresponding decrease in calstabin2 binding to the channel		LHGDN
umls:C0027051_1858194705-umls:C0027051_1858203863-umls:C0027051_1858237420-umls:C0027051_1858348366-umls:C0027051_1858449093 (72511) 7139_1858203863	Marker	72511	any_relation	pubmed:17512511	Intact cTnT rapidly disappears from the circulation during the early hours after acute myocardial infarction, but immunoreactive fragments remain present longer.		LHGDN
umls:C0206146_1858043837 (14333) 5350_1858043837	Marker	14333	marker/mechanism	pubmed:16317512			CTD
umls:C0026266_1858194705-umls:C0026266_1858237420 (99472) 4879_1858194705	Marker	99472	any_relation	pubmed:18319268	During exercise, changes in B-type natriuretic peptide reflect the presence of dynamic changes in both left ventricular dyssynchrony and mitral regurgitation severity in the absence of inducible ischaemia.		LHGDN
umls:C0149721_1858194705-umls:C0149721_1858203863-umls:C0149721_1858237420 (87360) 4878_1858237420	Marker	87360	any_relation	pubmed:17901852	Increased ANP in patients with idiopathic hypertension may indicate the coexistence of complications with types of left ventricular hypertrophy (LVH)/concentrations of BNP may specifically suggest concentric LVH.		LHGDN
umls:C0020538_1858194705-umls:C0020538_1858237420-umls:C0020538_1858348366-umls:C0020538_1858483591 (25617) 4878_1858237420	GeneticVariation	25617	genetic_variation	12193960	The results of the present study suggest that the ANP, but not the NPRC locus contributes to BP in subjects of African ancestry.		GAD
umls:C0149721_1858194705-umls:C0149721_1858203863-umls:C0149721_1858237420 (87363) 7139_1858203863	Marker	87363	any_relation	pubmed:17289431	serum troponin T concentrations were not elevated in healthy professional football players with left ventricular hypertrophy (LVH); this argues against the hypothesis that LVH per se may cause increased cTnT		LHGDN
umls:C0042514_1858194705-umls:C0042514_1858203863-umls:C0042514_1858483591 (13227) 4879_1858194705	Marker	13227	marker/mechanism	pubmed:20339970			CTD
umls:C0018801_1858043837-umls:C0018801_1858172045-umls:C0018801_1858194705-umls:C0018801_1858203863-umls:C0018801_1858237420 (82039) 5350_1858043837	GeneticVariation	82039	genetic_variation	pubmed:12610310	report that an inherited human dilated cardiomyopathy with refractory congestive heart failure is caused by a dominant Arg -- > Cys missense mutation at residue 9 (R9C) in phospholamban		LHGDN
umls:C0007194_1858043837-umls:C0007194_1858089311-umls:C0007194_1858102037-umls:C0007194_1858109429-umls:C0007194_1858115586-umls:C0007194_1858132434-umls:C0007194_1858140755-umls:C0007194_1858156448-umls:C0007194_1858172045-umls:C0007194_1858194705-umls:C0007194_1858203863-umls:C0007194_1858237420-umls:C0007194_1858318796 (90593) 8048_1858132434	GeneticVariation	90593	genetic_variation	pubmed:12642359	Mutations in the CRP3/MLP gene can cause hypertrophic cardiomyopathy (HCM) and dilated cardiomyopathy (DCM).		LHGDN
umls:C0038454_1858194705-umls:C0038454_1858203863-umls:C0038454_1858237420-umls:C0038454_1858348366 (92640) 4879_1858194705	AlteredExpression	92640	altered_expression	pubmed:18971547	The plasma BNP level transiently increased in patients with large artery atherosclerosis independently of heart disease, and reflected infarct volume and the severity of acute ischemic stroke		LHGDN
umls:C0007193_1858043837-umls:C0007193_1858102037-umls:C0007193_1858132434-umls:C0007193_1858140755-umls:C0007193_1858163445-umls:C0007193_1858172045-umls:C0007193_1858194705-umls:C0007193_1858203863-umls:C0007193_1858237420-umls:C0007193_1858318796-umls:C0007193_1858325237-umls:C0007193_1858483591 (18381) 7273_1858140755	Marker	18381	marker/mechanism	pubmed:11846417|pubmed:17444505			CTD
umls:C0007193_1858043837-umls:C0007193_1858102037-umls:C0007193_1858132434-umls:C0007193_1858140755-umls:C0007193_1858163445-umls:C0007193_1858172045-umls:C0007193_1858194705-umls:C0007193_1858203863-umls:C0007193_1858237420-umls:C0007193_1858318796-umls:C0007193_1858325237-umls:C0007193_1858483591 (12653) 4624_1858102037	Marker	12653	marker/mechanism	pubmed:15998695			CTD
umls:C0004238_1858194705-umls:C0004238_1858237420-umls:C0004238_1858483591 (67920) 6262_1858483591	GeneticVariation	67920	genetic_variation	pubmed:17875969	large genomic deletion in RYR2 leads to extended clinical phenotypes eg, sinoatrial node and atrioventricular node dysfunction, atrial fibrillation, atrial standstill, and dilated cardiomyopathy		LHGDN
umls:C0027051_1858194705-umls:C0027051_1858203863-umls:C0027051_1858237420-umls:C0027051_1858348366-umls:C0027051_1858449093 (72475) 7139_1858203863	Marker	72475	any_relation	pubmed:17848144	Troponin T has a role in rat myocardial infarction induced by isoproterenol		LHGDN
umls:C0020538_1858194705-umls:C0020538_1858237420-umls:C0020538_1858348366-umls:C0020538_1858483591 (68838) 4878_1858237420	Marker	68838	any_relation	pubmed:16875975	ANP/NPRA system significantly contributes to ventricular remodeling in human essential hypertension.		LHGDN
umls:C0007222_1858043837-umls:C0007222_1858194705-umls:C0007222_1858203863-umls:C0007222_1858237420-umls:C0007222_1858404549-umls:C0007222_1858483591 (37666) 1404_1858404549	GeneticVariation	37666	genetic_variation	17903305		rs4466137	GAD
umls:C0949658_1858102037-umls:C0949658_1858115586-umls:C0949658_1858132434-umls:C0949658_1858172045-umls:C0949658_1858203863-umls:C0949658_1858318796-umls:C0949658_1858355778 (82221) 4633_1858115586	GeneticVariation	82221	genetic_variation	pubmed:11748309	mutations in familial hypertrophic cardiomyopathy: phenotypic presentation and frequency in Danish and South African populations		LHGDN
umls:C1956346_1858194705-umls:C1956346_1858203863-umls:C1956346_1858348366-umls:C1956346_1858483591 (80152) 4879_1858194705	AlteredExpression	80152	altered_expression	pubmed:18418236	in patients with coronary artery disease, combined use of NT-proBNP (N-terminal-probrain natriuretic peptide) and hsCRP (high sensitivity C reactive protein) significantly increased predictive value for future cardiovascular events		LHGDN
umls:C0085298_1858043837 (38434) 5350_1858043837	GeneticVariation	38434	genetic_variation	19305408		rs11756438	GAD
umls:C1832931_1858483591 (15807) 6262_1858483591	Marker	15807	marker/mechanism				CTD
umls:C2676271_1858203863 (18007) 7139_1858203863	Marker	18007	marker/mechanism				CTD
umls:C0007222_1858043837-umls:C0007222_1858194705-umls:C0007222_1858203863-umls:C0007222_1858237420-umls:C0007222_1858404549-umls:C0007222_1858483591 (38625) 6262_1858483591	GeneticVariation	38625	genetic_variation	17903301		rs2819770	GAD
umls:C1956346_1858194705-umls:C1956346_1858203863-umls:C1956346_1858348366-umls:C1956346_1858483591 (35150) 1030_1858348366	GeneticVariation	35150	genetic_variation	17478681			GAD
umls:C0023976_1858043837 (38438) 5350_1858043837	GeneticVariation	38438	genetic_variation	19305409		rs12210810	GAD
umls:C0340485_1858483591 (15811) 6262_1858483591	Marker	15811	marker/mechanism	pubmed:20080988			CTD
umls:C0027051_1858194705-umls:C0027051_1858203863-umls:C0027051_1858237420-umls:C0027051_1858348366-umls:C0027051_1858449093 (72287) 4879_1858194705	Marker	72287	any_relation	pubmed:12771003	Plasma N-BNP (or BNP) and left ventricular ejection fraction are complementary independent predictors of major adverse events on follow-up after myocardial infarction		LHGDN
umls:C0007194_1858043837-umls:C0007194_1858089311-umls:C0007194_1858102037-umls:C0007194_1858109429-umls:C0007194_1858115586-umls:C0007194_1858132434-umls:C0007194_1858140755-umls:C0007194_1858156448-umls:C0007194_1858172045-umls:C0007194_1858194705-umls:C0007194_1858203863-umls:C0007194_1858237420-umls:C0007194_1858318796 (25217) 5350_1858043837	GeneticVariation	25217	genetic_variation	15640069	Most Chinese DCM patients may not be related with mutation of PLB gene.		GAD
umls:C0027051_1858194705-umls:C0027051_1858203863-umls:C0027051_1858237420-umls:C0027051_1858348366-umls:C0027051_1858449093 (32003) 1030_1858348366	GeneticVariation	32003	genetic_variation	17478679		rs10757278	GAD
umls:C0020649_1858194705-umls:C0020649_1858237420 (13225) 4879_1858194705	Marker	13225	marker/mechanism	pubmed:9194512|pubmed:20339970			CTD
umls:C2677294_1858237420 (13187) 4878_1858237420	Marker	13187	marker/mechanism				CTD
umls:C0020538_1858194705-umls:C0020538_1858237420-umls:C0020538_1858348366-umls:C0020538_1858483591 (25608) 4878_1858237420	GeneticVariation	25608	genetic_variation	16368448	: The findings of this study suggest thatin these rural Chinese patients with essential hypertension, ANP Val7Met polymorphism may be a genetic marker for baseline DBP, plasma irbesartan concentrations, and the antihypertensive efficacy of short-term irbesartan therapy.		GAD
umls:C0949658_1858102037-umls:C0949658_1858115586-umls:C0949658_1858132434-umls:C0949658_1858172045-umls:C0949658_1858203863-umls:C0949658_1858318796-umls:C0949658_1858355778 (82220) 4634_1858355778	GeneticVariation	82220	genetic_variation	pubmed:11748309	mutations in familial hypertrophic cardiomyopathy: phenotypic presentation and frequency in Danish and South African populations		LHGDN
umls:C1832243_1858203863 (40396) 7139_1858203863	Marker	40396	Both				MGD
umls:C0038525_1858194705-umls:C0038525_1858417322 (95514) 4879_1858194705	Marker	95514	any_relation	pubmed:15947264	the heart releases BNP into the systemic circulation early after subarachnoid hemorrhage		LHGDN
umls:C1835928_1858043837 (1773) 5350_1858043837	GeneticVariation	1773	disease	pubmed:12610310			UNIPROT
umls:C0038454_1858194705-umls:C0038454_1858203863-umls:C0038454_1858237420-umls:C0038454_1858348366 (92738) 7139_1858203863	Marker	92738	any_relation	pubmed:15604421	NT-proBNP, cTnT, or cTnI do not have roles in acute ischemic stroke when other risk factors are considered		LHGDN
umls:C0007193_1858043837-umls:C0007193_1858102037-umls:C0007193_1858132434-umls:C0007193_1858140755-umls:C0007193_1858163445-umls:C0007193_1858172045-umls:C0007193_1858194705-umls:C0007193_1858203863-umls:C0007193_1858237420-umls:C0007193_1858318796-umls:C0007193_1858325237-umls:C0007193_1858483591 (72238) 7273_1858140755	AlteredExpression	72238	altered_expression	pubmed:15345656	Both control &amp; dilated cardiomyopathy hearts coexpressed smaller (~ 3 MDa) N2B-isoform &amp; longer (3.20 to 3.35 MDa) N2BA-isoforms/average N2BA: N2B-ratio shifted from ~ 30: 70 in controls to 42: 58 in DCM, due to more N2BA-isoforms > 3.30 MDa.		LHGDN
umls:C0003811_1858043837-umls:C0003811_1858109429-umls:C0003811_1858483591 (38435) 5350_1858043837	GeneticVariation	38435	genetic_variation	19305409		rs11970286	GAD
umls:C0151744_1858194705-umls:C0151744_1858203863-umls:C0151744_1858237420 (18012) 7139_1858203863	Marker	18012	marker/mechanism	pubmed:10789933			CTD
umls:C0242698_1858043837-umls:C0242698_1858194705-umls:C0242698_1858203863 (97011) 4879_1858194705	AlteredExpression	97011	altered_expression	pubmed:16377932	BNP levels significantly correlated with atrial fibrillation, indicating that the BNP level may reflect early left ventricular dysfunction in this patient population.		LHGDN
umls:C1956346_1858194705-umls:C1956346_1858203863-umls:C1956346_1858348366-umls:C1956346_1858483591 (37245) 1030_1858348366	GeneticVariation	37245	genetic_variation	17554300		rs1333049	GAD
umls:C2750467_1858102037 (1500) 4624_1858102037	GeneticVariation	1500	disease	pubmed:11815426|pubmed:15998695			UNIPROT
umls:C0007193_1858043837-umls:C0007193_1858102037-umls:C0007193_1858132434-umls:C0007193_1858140755-umls:C0007193_1858163445-umls:C0007193_1858172045-umls:C0007193_1858194705-umls:C0007193_1858203863-umls:C0007193_1858237420-umls:C0007193_1858318796-umls:C0007193_1858325237-umls:C0007193_1858483591 (72224) 4878_1858237420	Marker	72224	any_relation	pubmed:18092954	Increase in CD34-positive cells may be functionally correlated with the increase in ANP production in idiopathic dilated cardiomyopathies.		LHGDN
umls:C0042514_1858194705-umls:C0042514_1858203863-umls:C0042514_1858483591 (18016) 7139_1858203863	Marker	18016	marker/mechanism	pubmed:12600890			CTD
umls:C0020538_1858194705-umls:C0020538_1858237420-umls:C0020538_1858348366-umls:C0020538_1858483591 (25622) 4878_1858237420	GeneticVariation	25622	genetic_variation	12193960	The results of the present study suggest that the ANP, but not the NPRC locus contributes to BP in subjects of African ancestry.		GAD
umls:C0018801_1858043837-umls:C0018801_1858172045-umls:C0018801_1858194705-umls:C0018801_1858203863-umls:C0018801_1858237420 (82038) 4625_1858172045	Marker	82038	any_relation	pubmed:17019812	beta-cardiac myosin heavy chain may have a role in endocardial fibroelastosis and heart failure review""		LHGDN
umls:C0007194_1858043837-umls:C0007194_1858089311-umls:C0007194_1858102037-umls:C0007194_1858109429-umls:C0007194_1858115586-umls:C0007194_1858132434-umls:C0007194_1858140755-umls:C0007194_1858156448-umls:C0007194_1858172045-umls:C0007194_1858194705-umls:C0007194_1858203863-umls:C0007194_1858237420-umls:C0007194_1858318796 (90536) 4625_1858172045	GeneticVariation	90536	genetic_variation	pubmed:17612745	Left ventricular end systolic diameter increased and ejection fraction reduction was noted in the majority of R403W (MYH7) mutations in progression to hypertrophic cardiomyopathy.		LHGDN
umls:C0878544_1858140755-umls:C0878544_1858172045-umls:C0878544_1858194705-umls:C0878544_1858203863-umls:C0878544_1858318796-umls:C0878544_1858498395 (91326) 7273_1858140755	Marker	91326	any_relation	pubmed:16465475	Cardiomyopathy-associated point mutations in titin affect its binding to FHL2 protein/recruitment of metabolic enzymes to the sarcomere via FHL2 may play a role in the pathogenesis of cardiomyopathies.		LHGDN
umls:C1956346_1858194705-umls:C1956346_1858203863-umls:C1956346_1858348366-umls:C1956346_1858483591 (80356) 4879_1858194705	AlteredExpression	80356	altered_expression	pubmed:18762474	Plasma BNP levels increased progressively with the extent of coronary artery disease.		LHGDN
umls:C0020538_1858194705-umls:C0020538_1858237420-umls:C0020538_1858348366-umls:C0020538_1858483591 (68840) 4878_1858237420	Marker	68840	any_relation	pubmed:17984371	natriuretic peptide precursor A gene plays a significant role in blood pressure regulation and development of hypertension.		LHGDN
umls:C0149721_1858194705-umls:C0149721_1858203863-umls:C0149721_1858237420 (87390) 4879_1858194705	Marker	87390	any_relation	pubmed:16722030	useful for evaluating left ventricular hypertrophy and dysfunction in continuous ambulatory peritoneal dialysis patients. n-terminal pro-brain natriuretic peptide""		LHGDN
umls:C0949658_1858102037-umls:C0949658_1858115586-umls:C0949658_1858132434-umls:C0949658_1858172045-umls:C0949658_1858203863-umls:C0949658_1858318796-umls:C0949658_1858355778 (82218) 4625_1858172045	GeneticVariation	82218	genetic_variation	pubmed:11861413	Mutations in exon 30 and exon 37 linked to familial hypertrophic cardiomyopathy in 4 families		LHGDN
umls:C0007196_1858172045-umls:C0007196_1858203863-umls:C0007196_1858318796 (99025) 7139_1858203863	GeneticVariation	99025	genetic_variation	pubmed:16651346	infantile case of restrictive cardiomyopathy caused by a de novo mutation of the cardiac troponin T gene.		LHGDN
umls:C0020538_1858194705-umls:C0020538_1858237420-umls:C0020538_1858348366-umls:C0020538_1858483591 (33744) 4878_1858237420	GeneticVariation	33744	genetic_variation	16875975	Our findings show that the ANP/NPRA system significantly contributes to ventricular remodeling in human essential hypertension.		GAD
umls:C0007194_1858043837-umls:C0007194_1858089311-umls:C0007194_1858102037-umls:C0007194_1858109429-umls:C0007194_1858115586-umls:C0007194_1858132434-umls:C0007194_1858140755-umls:C0007194_1858156448-umls:C0007194_1858172045-umls:C0007194_1858194705-umls:C0007194_1858203863-umls:C0007194_1858237420-umls:C0007194_1858318796 (90584) 7134_1858318796	Marker	90584	any_relation	pubmed:18572189	A hypertrophic cardiomyopathy susceptibility gene.		LHGDN
umls:C0020538_1858194705-umls:C0020538_1858237420-umls:C0020538_1858348366-umls:C0020538_1858483591 (13194) 4878_1858237420	Marker	13194	marker/mechanism|therapeutic	pubmed:19219041|pubmed:2526952|pubmed:12940879|pubmed:8188982			CTD
umls:C0242698_1858043837-umls:C0242698_1858194705-umls:C0242698_1858203863 (38432) 5350_1858043837	GeneticVariation	38432	genetic_variation	19584346	We identified 5 genetic loci harboring common variants that were associated with variation in LV diastolic dimensions and aortic root size, but such findings explained a very small proportion of variance.	rs89107	GAD
umls:C0878544_1858140755-umls:C0878544_1858172045-umls:C0878544_1858194705-umls:C0878544_1858203863-umls:C0878544_1858318796-umls:C0878544_1858498395 (91317) 7139_1858203863	GeneticVariation	91317	genetic_variation	pubmed:18651846	Sequencing of TNNT2 identified a heterozygous missense mutation resulting in an I79N substitution in familial cardiomyopathy with variable remodeling and restrictive physiology.		LHGDN
umls:C0027051_1858194705-umls:C0027051_1858203863-umls:C0027051_1858237420-umls:C0027051_1858348366-umls:C0027051_1858449093 (72288) 4878_1858237420	Marker	72288	any_relation	pubmed:17292492	NPPA in patients with myocardial infarction may be a useful parameter to guide prescription of cardiac rehabilitation.		LHGDN
umls:C0020538_1858194705-umls:C0020538_1858237420-umls:C0020538_1858348366-umls:C0020538_1858483591 (37248) 1030_1858348366	GeneticVariation	37248	genetic_variation	17554300		rs1333049	GAD
umls:C0020538_1858194705-umls:C0020538_1858237420-umls:C0020538_1858348366-umls:C0020538_1858483591 (68841) 4878_1858237420	GeneticVariation	68841	genetic_variation	pubmed:17525707	The ANP gene variant was associated with early blood pressure increase and predisposition to develop hypertension.		LHGDN
umls:C0036400_1858187773 (131) 27063_1858187773	GeneticVariation	131	disease	pubmed:18273862			UNIPROT
umls:C1842778_1858389766 (8294) 2626_1858389766	Marker	8294	marker/mechanism				CTD
umls:C0042514_1858194705-umls:C0042514_1858203863-umls:C0042514_1858483591 (90125) 6262_1858483591	GeneticVariation	90125	genetic_variation	pubmed:16272262	RYR2 mutations may have a role in catecholaminergic polymorphic ventricular tachycardia		LHGDN
umls:C1832244_1858115586-umls:C1832244_1858163445 (40976) 4633_1858115586	Marker	40976	Mouse only				MGD
umls:C0003811_1858043837-umls:C0003811_1858109429-umls:C0003811_1858483591 (90142) 6262_1858483591	GeneticVariation	90142	genetic_variation	pubmed:12106942	RyR2 mutations are associated with polymorphic ventricular arrhythmia, syncope and sudden death in response to physical or emotional stress.		LHGDN
umls:C0007193_1858043837-umls:C0007193_1858102037-umls:C0007193_1858132434-umls:C0007193_1858140755-umls:C0007193_1858163445-umls:C0007193_1858172045-umls:C0007193_1858194705-umls:C0007193_1858203863-umls:C0007193_1858237420-umls:C0007193_1858318796-umls:C0007193_1858325237-umls:C0007193_1858483591 (72246) 8048_1858132434	GeneticVariation	72246	genetic_variation	pubmed:12642359	Mutations in the CRP3/MLP gene can cause hypertrophic cardiomyopathy (HCM) and dilated cardiomyopathy (DCM).		LHGDN
umls:C0007193_1858043837-umls:C0007193_1858102037-umls:C0007193_1858132434-umls:C0007193_1858140755-umls:C0007193_1858163445-umls:C0007193_1858172045-umls:C0007193_1858194705-umls:C0007193_1858203863-umls:C0007193_1858237420-umls:C0007193_1858318796-umls:C0007193_1858325237-umls:C0007193_1858483591 (13214) 4879_1858194705	Therapeutic	13214	therapeutic	pubmed:18628775			CTD
umls:C0018801_1858043837-umls:C0018801_1858172045-umls:C0018801_1858194705-umls:C0018801_1858203863-umls:C0018801_1858237420 (13191) 4878_1858237420	Marker	13191	marker/mechanism	pubmed:8112904|pubmed:16101196|pubmed:1647690			CTD
umls:C0949658_1858102037-umls:C0949658_1858115586-umls:C0949658_1858132434-umls:C0949658_1858172045-umls:C0949658_1858203863-umls:C0949658_1858318796-umls:C0949658_1858355778 (82225) 4625_1858172045	GeneticVariation	82225	genetic_variation	pubmed:17703256	The p.R870H mutation was identified as the etiology of familial hypertrophic cardiomyopathy in an Indian family/phenotype varied according to gender and other genetic variables.		LHGDN
umls:C0242698_1858043837-umls:C0242698_1858194705-umls:C0242698_1858203863 (18017) 7139_1858203863	Marker	18017	marker/mechanism	pubmed:14618274			CTD
umls:C0949658_1858102037-umls:C0949658_1858115586-umls:C0949658_1858132434-umls:C0949658_1858172045-umls:C0949658_1858203863-umls:C0949658_1858318796-umls:C0949658_1858355778 (82212) 7139_1858203863	Marker	82212	any_relation	pubmed:14722098	different regions of TnT may contribute to the pathogenesis of TnT-linked Familial hypertrophic cardiomyopathy through different mechanisms		LHGDN
umls:C0007194_1858043837-umls:C0007194_1858089311-umls:C0007194_1858102037-umls:C0007194_1858109429-umls:C0007194_1858115586-umls:C0007194_1858132434-umls:C0007194_1858140755-umls:C0007194_1858156448-umls:C0007194_1858172045-umls:C0007194_1858194705-umls:C0007194_1858203863-umls:C0007194_1858237420-umls:C0007194_1858318796 (35388) 51778_1858109429	GeneticVariation	35388	genetic_variation	17347475			GAD
umls:C0027051_1858194705-umls:C0027051_1858203863-umls:C0027051_1858237420-umls:C0027051_1858348366-umls:C0027051_1858449093 (72294) 10631_1858449093	AlteredExpression	72294	altered_expression	pubmed:18208976	Periostin protein expression was abundant in the infarct border of human hearts with acute myocardial infarction (AMI), and it is essential for cardiac healing after AMI.		LHGDN
umls:C0007222_1858043837-umls:C0007222_1858194705-umls:C0007222_1858203863-umls:C0007222_1858237420-umls:C0007222_1858404549-umls:C0007222_1858483591 (69557) 4879_1858194705	AlteredExpression	69557	altered_expression	pubmed:18362234	Elevated N-terminal prohormone brain nutriuretic peptide levels are associated with higher risk of cardiovascular disease among blacks with hypertensive kidney disease.		LHGDN
