# Supplementary material for: Global DNA methylation and transcriptional analyses of human ESC-derived cardiomyocytes
Source: Protein Cell. 2014 Jan 29;5(1):59–68. doi: 10.1007/s13238-013-0016-x (PMC3938846; doi:10.1007/s13238-013-0016-x)
Supplement: Supplementary file 12 — Table S9: Gene association network information for hCM enriched genes. This file shows the details of gene-gene interactions among the 695 hCM differentially upregulated genes [file 13238_2013_16_MOESM12_ESM.xlsx]

## Sheet: 195 genes bingo bio.xls
Selected ontology file :/.cytoscape/2.8/plugins/BiNGO-2.44/BiNGO.jar!/GO_Biological_Process
Selected annotation file : /.cytoscape/2.8/plugins/BiNGO-2.44/BiNGO.jar!/H_sapiens_default
Discarded evidence codes :
Overrepresentation
Selected statistical test : Hypergeometric test
Selected correction : Benjamini & Hochberg False Discovery Rate (FDR) correction
Selected significance level : 0.05
Testing option : Use whole annotation as reference set
The selected cluster :
SCAF1	CGA	S100A3	UTS2	MASP1	AIF1	OR4C3	BBOX1	HMHA1	HTR1A	CLEC4E	C1ORF106	C15ORF52	ABRA	IFNK	GNG3	MUC15	RAB20	GJD4	CLCA2	CLCA1	CRYAB	MYH6	ZNF793	SCGB2A1	SMPX	RAB15	KIAA1671	SUDS3	OR2T2	VIT	PF4V1	DAPL1	MUSK	FAM65C	CD69	SYBU	NPHP1	SPP1	MAOA	TMEM120B	UTS2D	MYOZ2	MYOZ3	RAB7L1	TNNI1	NR1I2	MAGEB18	POF1B	HNF1A
No annotations were retrieved for the following entities:
S100A3	SLC44A4	SNORA20	SPINK4	SYNPO2L	SPANXN5	CHIC1	CFHR4	CLEC4E	C1ORF106	C3ORF43	C14ORF180	C15ORF52	C10ORF71	MUC15	FBXL20	FILIP1	FLNC	TMEM72	TNS1	FLJ23867	KIAA1671	LOC440563	GBP1	SCARNA10	KNCN	SNORA46	C10ORF10	SNORA45	AMZ2	VIT	FAM65C	CD69	SYBU	TMEM223	FAM26D	UTS2D	TSPAN14	MXRA8	MYOZ3	COL4A5	FLJ43860	RNF43	IGSF22	LOC100287036	SAMD9	MAGEB18	POF1B	KLHL30	FAM70A
GO-ID	p-value	corr p-value	x	n	X	N	Description	Genes in test set
6941	1.9869e-06	0.0024505	6	38	144	14302	striated muscle contraction	MYL4|MYBPC3|SMPX|MYH6|KBTBD10|TPM1
6936	3.4932e-06	0.0024505	10	154	144	14302	muscle contraction	MYL4|UTS2|CRYAB|MYBPC3|SMPX|ASPH|MYOM1|MYH6|KBTBD10|TPM1
3012	7.5893e-06	0.0032727	10	168	144	14302	muscle system process	MYL4|UTS2|CRYAB|MYBPC3|SMPX|ASPH|MYOM1|MYH6|KBTBD10|TPM1
3008	1.2123e-05	0.0032727	33	1505	144	14302	system process	ABLIM1|CGA|UTS2|MYL4|OR2T2|MYBPC3|OR5D16|C2ORF71|ABCA4|TPM1|OR4C3|CRYGC|MYOM1|ASPH|ACSL4|HTR3B|NPHP1|AIPL1|MPZ|CRYAB|MAOA|NFASC|OR6C76|MYH6|ATP1A2|GRM5|OR2H1|OR4C45|SMPX|KBTBD10|CHRNA10|SEMA4A|NPPA
7517	1.3283e-05	0.0032727	11	219	144	14302	muscle organ development	MURC|BMP10|MYL4|MUSK|SGCG|CRYAB|TEAD4|MYBPC3|HRG|MYH6|TPM1
61061	1.5137e-05	0.0032727	12	265	144	14302	muscle structure development	MURC|BMP10|MYL4|MUSK|SGCG|CRYAB|TEAD4|MYBPC3|HSPB2|HRG|MYH6|TPM1
43462	1.6329e-05	0.0032727	4	16	144	14302	regulation of ATPase activity	MYL4|MYBPC3|MYH6|TPM1
45214	5.3947e-05	0.008785	3	8	144	14302	sarcomere organization	BMP10|MYH6|TPM1
55010	6.2616e-05	0.008785	4	22	144	14302	ventricular cardiac muscle tissue morphogenesis	BMP10|MYBPC3|MYH6|TPM1
3229	6.2616e-05	0.008785	4	22	144	14302	ventricular cardiac muscle tissue development	BMP10|MYBPC3|MYH6|TPM1
32781	8.0324e-05	0.010245	3	9	144	14302	positive regulation of ATPase activity	MYL4|MYBPC3|TPM1
3208	0.00010577	0.012366	4	25	144	14302	cardiac ventricle morphogenesis	BMP10|MYBPC3|MYH6|TPM1
55008	0.00014447	0.014478	4	27	144	14302	cardiac muscle tissue morphogenesis	BMP10|MYBPC3|MYH6|TPM1
60415	0.00014447	0.014478	4	27	144	14302	muscle tissue morphogenesis	BMP10|MYBPC3|MYH6|TPM1
3231	0.00025104	0.023481	4	31	144	14302	cardiac ventricle development	BMP10|MYBPC3|MYH6|TPM1
48738	0.00028798	0.025252	5	58	144	14302	cardiac muscle tissue development	BMP10|MYBPC3|HRG|MYH6|TPM1
3206	0.00036145	0.02983	4	34	144	14302	cardiac chamber morphogenesis	BMP10|MYBPC3|MYH6|TPM1
8217	0.00043724	0.03408	6	97	144	14302	regulation of blood pressure	CGA|UTS2|ATP1A2|MYH6|TPM1|NPPA
3013	0.00049122	0.034459	8	181	144	14302	circulatory system process	CGA|MYL4|UTS2|MYBPC3|ATP1A2|MYH6|TPM1|NPPA
8015	0.00049122	0.034459	8	181	144	14302	blood circulation	CGA|MYL4|UTS2|MYBPC3|ATP1A2|MYH6|TPM1|NPPA
55009	0.0005961	0.034601	2	4	144	14302	atrial cardiac muscle tissue morphogenesis	BMP10|MYH6
3228	0.0005961	0.034601	2	4	144	14302	atrial cardiac muscle tissue development	BMP10|MYH6
30239	0.00061291	0.034601	3	17	144	14302	myofibril assembly	BMP10|MYH6|TPM1
60048	0.00061291	0.034601	3	17	144	14302	cardiac muscle contraction	MYL4|MYBPC3|TPM1
3205	0.00061656	0.034601	4	39	144	14302	cardiac chamber development	BMP10|MYBPC3|MYH6|TPM1
2026	0.0008606	0.04644	3	19	144	14302	regulation of the force of heart contraction	MYL4|ATP1A2|MYH6
[truncated: 145 more columns]
