# Supplementary material for: Global DNA methylation and transcriptional analyses of human ESC-derived cardiomyocytes
Source: Protein Cell. 2014 Jan 29;5(1):59–68. doi: 10.1007/s13238-013-0016-x (PMC3938846; doi:10.1007/s13238-013-0016-x)
Supplement: Supplementary file 13 — Table S10: Gene association network information for hCM enriched genes that were involved in muscle contraction. This file shows the details of gene-gene interactions among the hCM enriched genes that were involved in muscle contraction. Network was shown in Figure S2 [file 13238_2013_16_MOESM13_ESM.xlsx]

## Sheet: 195 genes bingo mole.xls
Selected ontology file :/.cytoscape/2.8/plugins/BiNGO-2.44/BiNGO.jar!/GO_Molecular_Function
Selected annotation file : /.cytoscape/2.8/plugins/BiNGO-2.44/BiNGO.jar!/H_sapiens_default
Discarded evidence codes :
Overrepresentation
Selected statistical test : Hypergeometric test
Selected correction : Benjamini & Hochberg False Discovery Rate (FDR) correction
Selected significance level : 0.05
Testing option : Use whole annotation as reference set
The selected cluster :
SCAF1	CGA	S100A3	UTS2	MASP1	AIF1	OR4C3	BBOX1	HMHA1	HTR1A	CLEC4E	C1ORF106	C15ORF52	ABRA	IFNK	GNG3	MUC15	RAB20	GJD4	CLCA2	CLCA1	CRYAB	MYH6	ZNF793	SCGB2A1	SMPX	RAB15	KIAA1671	SUDS3	OR2T2	VIT	PF4V1	DAPL1	MUSK	FAM65C	CD69	SYBU	NPHP1	SPP1	MAOA	TMEM120B	UTS2D	MYOZ2	MYOZ3	RAB7L1	TNNI1	NR1I2	MAGEB18	POF1B	HNF1A
No annotations were retrieved for the following entities:
KNCN	SLC44A4	C10ORF10	SNORA20	SNORA46	SNORA45	C2ORF71	VIT	SPANXN5	DAPL1	CHIC1	FAM65C	C3ORF43	C1ORF106	C14ORF180	SYBU	C15ORF52	C10ORF71	MUC15	FAM26D	TMEM223	GJD4	FILIP1	TSPAN14	MXRA8	TMEM72	FLJ43860	MURC	IGSF22	LOC100287036	FLJ23867	SAMD9	SMPX	FAM70A	KIAA1671	CXORF64	LOC440563	VPS25	SCARNA10
GO-ID	p-value	corr p-value	x	n	X	N	Description	Genes in test set
8307	2.2303e-07	8.7652e-05	7	43	156	15440	structural constituent of muscle	OBSCN|MYL4|MYBPC3|ASPH|MYOM1|MYH6|TPM1
3779	5.1003e-06	0.0010022	14	323	156	15440	actin binding	ABLIM1|MYL4|AIF1|MYBPC3|MYH6|FLNC|RPH3A|PALLD|TPM1|TNNI1|SYNPO2L|TNS1|ABRA|POF1B
8092	5.5457e-05	0.0072649	16	507	156	15440	cytoskeletal protein binding	ABLIM1|OBSCN|MYL4|AIF1|CRYAB|MYBPC3|MYH6|PALLD|FLNC|RPH3A|TPM1|TNNI1|SYNPO2L|TNS1|ABRA|POF1B
[truncated: 145 more columns]
