# Supplementary material for: Global DNA methylation and transcriptional analyses of human ESC-derived cardiomyocytes
Source: Protein Cell. 2014 Jan 29;5(1):59–68. doi: 10.1007/s13238-013-0016-x (PMC3938846; doi:10.1007/s13238-013-0016-x)
Supplement: Supplementary file 14 — Table S11: Gene association network information for hCM enriched genes that were involved in heart development. This file shows the details of gene-gene interactions among the hCM enriched genes that were involved in heart development. Network wasshown in Figure S2 [file 13238_2013_16_MOESM14_ESM.xlsx]

## Sheet: 195 genes bingo cellular.xls
Selected ontology file : /.cytoscape/2.8/plugins/BiNGO-2.44/BiNGO.jar!/GO_Cellular_Component
Selected annotation file :/.cytoscape/2.8/plugins/BiNGO-2.44/BiNGO.jar!/H_sapiens_default
Discarded evidence codes :
Overrepresentation
Selected statistical test : Hypergeometric test
Selected correction : Benjamini & Hochberg False Discovery Rate (FDR) correction
Selected significance level : 0.05
Testing option : Use whole annotation as reference set
The selected cluster :
SCAF1	CGA	S100A3	UTS2	MASP1	AIF1	OR4C3	BBOX1	HMHA1	HTR1A	CLEC4E	C1ORF106	C15ORF52	ABRA	IFNK	GNG3	MUC15	RAB20	GJD4	CLCA2	CLCA1	CRYAB	MYH6	ZNF793	SCGB2A1	SMPX	RAB15	KIAA1671	SUDS3	OR2T2	VIT	PF4V1	DAPL1	MUSK	FAM65C	CD69	SYBU	NPHP1	SPP1	MAOA	TMEM120B	UTS2D	MYOZ2	MYOZ3	RAB7L1	TNNI1	NR1I2	MAGEB18	POF1B	HNF1A
No annotations were retrieved for the following entities:
S100A3	CRYGS	SNORA20	SNORA46	SNORA45	AMZ2	SPANXN5	DAPL1	FAM65C	NCCRP1	C1ORF106	C15ORF52	C10ORF71	PNPO	FILIP1	ALPK2	FLJ43860	IGSF22	LOC100287036	FLJ23867	MAGEB18	KLHL30	POF1B	NRK	KIAA1671	CXORF64	LOC440563	SCARNA10
GO-ID	p-value	corr p-value	x	n	X	N	Description	Genes in test set
30017	2.795e-14	6.9875e-12	15	93	167	16373	sarcomere	BMP10|OBSCN|MYL4|CRYAB|MYBPC3|MYH6|MYOZ2|ANKRD1|MYOZ3|FLNC|TPM1|TNNI1|MURC|ABRA|MYOM1
44449	2.7472e-13	2.6315e-11	15	108	167	16373	contractile fiber part	BMP10|OBSCN|MYL4|CRYAB|MYBPC3|MYH6|MYOZ2|ANKRD1|MYOZ3|FLNC|TPM1|TNNI1|MURC|ABRA|MYOM1
30016	3.1578e-13	2.6315e-11	15	109	167	16373	myofibril	BMP10|OBSCN|MYL4|CRYAB|MYBPC3|MYH6|MYOZ2|ANKRD1|MYOZ3|FLNC|TPM1|TNNI1|MURC|ABRA|MYOM1
43292	9.1544e-13	5.7215e-11	15	117	167	16373	contractile fiber	BMP10|OBSCN|MYL4|CRYAB|MYBPC3|MYH6|MYOZ2|ANKRD1|MYOZ3|FLNC|TPM1|TNNI1|MURC|ABRA|MYOM1
15629	2.2348e-08	1.1174e-06	16	275	167	16373	actin cytoskeleton	ABLIM1|MYL4|KNCN|CRYAB|MYBPC3|CASK|MYH6|MYOZ2|RPH3A|PALLD|TPM1|TNNI1|CLIC4|PSMD10|ABRA|MYOM1
31674	6.9133e-08	2.8805e-06	8	54	167	16373	I band	MURC|OBSCN|BMP10|CRYAB|ANKRD1|MYOZ2|FLNC|MYOZ3
30018	3.3162e-07	1.1844e-05	7	45	167	16373	Z disc	MURC|OBSCN|BMP10|CRYAB|MYOZ2|FLNC|MYOZ3
16460	2.2403e-05	0.00056006	4	17	167	16373	myosin II complex	MYL4|MYBPC3|MYOM1|MYH6
31672	2.2403e-05	0.00056006	4	17	167	16373	A band	OBSCN|MYL4|MYBPC3|MYOM1
5859	2.2403e-05	0.00056006	4	17	167	16373	muscle myosin complex	MYL4|MYBPC3|MYOM1|MYH6
5863	0.00010342	0.0023504	2	2	167	16373	striated myosin muscle thick filament	MYBPC3|MYOM1
31513	0.00042716	0.0088991	4	35	167	16373	nonmotile primary cilium	HNF1A|KNCN|C2ORF71|NPHP1
32982	0.00063796	0.012268	3	17	167	16373	myosin filament	MYBPC3|MYOM1|MYH6
5587	0.00151	0.026965	2	6	167	16373	collagen type IV	COL4A6|COL4A5
5856	0.0020607	0.032811	26	1402	167	16373	cytoskeleton	ABLIM1|MYL4|AIF1|KNCN|MYBPC3|CASK|TTK|TPM1|SYNPO2L|SYBU|ABRA|MYOM1|CRYAB|MYOZ2|MYH6|FLNC|RPH3A|PALLD|TNNI1|TRIM55|TNS1|SGCG|CLIC4|PSMD10|KBTBD10|KRTAP1-5
30935	0.0020999	0.032811	2	7	167	16373	sheet-forming collagen	COL4A6|COL4A5
5890	0.0027811	0.040899	2	8	167	16373	sodium:potassium-exchanging ATPase complex	ATP1A4|ATP1A2
16459	0.0034674	0.046734	4	61	167	16373	myosin complex	MYL4|MYBPC3|MYOM1|MYH6
31430	0.0035518	0.046734	2	9	167	16373	M band	OBSCN|MYOM1
[truncated: 145 more columns]
