# Supplementary material for: Global DNA methylation and transcriptional analyses of human ESC-derived cardiomyocytes
Source: Protein Cell. 2014 Jan 29;5(1):59–68. doi: 10.1007/s13238-013-0016-x (PMC3938846; doi:10.1007/s13238-013-0016-x)
Supplement: Supplementary file 17 — Table S14: Mutations associated with cardiovascular diseases in the top hCM upregulated genes. This file shows the list of cardiovascular disease-associated mutations found in the top 50 up-regulated hCM enriched genes and the references. The simplifiedtable is shown as Figure 1E [file 13238_2013_16_MOESM17_ESM.xlsx]

## Sheet: 29 gene bingo bio.xls
Selected ontology file : /.cytoscape/2.8/plugins/BiNGO-2.44/BiNGO.jar!/GO_Biological_Process
Selected annotation file : /.cytoscape/2.8/plugins/BiNGO-2.44/BiNGO.jar!/H_sapiens_default
Discarded evidence codes :
Overrepresentation
Selected statistical test : Hypergeometric test
Selected correction : Benjamini & Hochberg False Discovery Rate (FDR) correction
Selected significance level : 0.05
Testing option : Use whole annotation as reference set
The selected cluster :
ABLIM1	F2RL2	MYL4	MASP1	MYBPC3	ANKRD1	TPM1	SYNPO2L	C15ORF52	ABRA	POPDC2	MYOM1	ASPH	OBSCN	LRRN4	FILIP1	CRYAB	ALPK2	MYOZ2	MYH6	FLNC	TNNI1	TRIM55	TNS1	HSPB7	SMPX	NRK	KBTBD10	NPPA
No annotations were retrieved for the following entities:
TNS1	FILIP1	C15ORF52	FLNC	SYNPO2L
GO-ID	p-value	corr p-value	x	n	X	N	Description	Genes in test set
6936	1.75e-12	7.76e-10	9	154	24	14306	muscle contraction	MYL4|CRYAB|MYBPC3|SMPX|MYH6|ASPH|MYOM1|KBTBD10|TPM1
3012	3.85e-12	8.55e-10	9	168	24	14306	muscle system process	MYL4|CRYAB|MYBPC3|SMPX|MYH6|ASPH|MYOM1|KBTBD10|TPM1
6941	3.02e-11	4.47e-09	6	38	24	14306	striated muscle contraction	MYL4|MYBPC3|SMPX|MYH6|KBTBD10|TPM1
43462	1.09e-08	1.21e-06	4	16	24	14306	regulation of ATPase activity	MYL4|MYBPC3|MYH6|TPM1
32781	3.46e-07	3.07e-05	3	9	24	14306	positive regulation of ATPase activity	MYL4|MYBPC3|TPM1
60048	2.78e-06	0.000206	3	17	24	14306	cardiac muscle contraction	MYL4|MYBPC3|TPM1
60047	5.41e-06	0.000278	3	21	24	14306	heart contraction	MYL4|MYBPC3|TPM1
3015	5.41e-06	0.000278	3	21	24	14306	heart process	MYL4|MYBPC3|TPM1
3229	6.26e-06	0.000278	3	22	24	14306	ventricular cardiac muscle tissue development	MYBPC3|MYH6|TPM1
55010	6.26e-06	0.000278	3	22	24	14306	ventricular cardiac muscle tissue morphogenesis	MYBPC3|MYH6|TPM1
3208	9.31e-06	0.000292	3	25	24	14306	cardiac ventricle morphogenesis	MYBPC3|MYH6|TPM1
8016	9.76e-06	0.000292	4	82	24	14306	regulation of heart contraction	MYL4|HSPB7|MYH6|TPM1
44057	1.01e-05	0.000292	6	313	24	14306	regulation of system process	MYL4|HSPB7|MYBPC3|MYH6|TPM1|TNNI1
8015	1.07e-05	0.000292	5	181	24	14306	blood circulation	MYL4|MYBPC3|MYH6|TPM1|NPPA
3013	1.07e-05	0.000292	5	181	24	14306	circulatory system process	MYL4|MYBPC3|MYH6|TPM1|NPPA
3008	1.15e-05	0.000292	11	1506	24	14306	system process	ABLIM1|MYL4|CRYAB|MYBPC3|SMPX|MYH6|ASPH|MYOM1|KBTBD10|TPM1|NPPA
60415	1.18e-05	0.000292	3	27	24	14306	muscle tissue morphogenesis	MYBPC3|MYH6|TPM1
55008	1.18e-05	0.000292	3	27	24	14306	cardiac muscle tissue morphogenesis	MYBPC3|MYH6|TPM1
3231	1.81e-05	0.000423	3	31	24	14306	cardiac ventricle development	MYBPC3|MYH6|TPM1
3206	2.4e-05	0.000533	3	34	24	14306	cardiac chamber morphogenesis	MYBPC3|MYH6|TPM1
7517	2.69e-05	0.000569	5	219	24	14306	muscle organ development	MYL4|CRYAB|MYBPC3|MYH6|TPM1
3205	3.64e-05	0.000735	3	39	24	14306	cardiac chamber development	MYBPC3|MYH6|TPM1
61061	6.69e-05	0.00129	5	265	24	14306	muscle structure development	MYL4|CRYAB|MYBPC3|MYH6|TPM1
45214	7.51e-05	0.00139	2	8	24	14306	sarcomere organization	MYH6|TPM1
33275	9.64e-05	0.00159	2	9	24	14306	actin-myosin filament sliding	MYH6|TPM1
70252	9.64e-05	0.00159	2	9	24	14306	actin-mediated cell contraction	MYH6|TPM1
30049	9.64e-05	0.00159	2	9	24	14306	muscle filament sliding	MYH6|TPM1
33121	0.000119	0.00178	4	155	24	14306	regulation of purine nucleotide catabolic process	MYL4|MYBPC3|MYH6|TPM1
30811	0.000119	0.00178	4	155	24	14306	regulation of nucleotide catabolic process	MYL4|MYBPC3|MYH6|TPM1
48738	0.00012	0.00178	3	58	24	14306	cardiac muscle tissue development	MYBPC3|MYH6|TPM1
6937	0.000249	0.00356	3	74	24	14306	regulation of muscle contraction	MYBPC3|TPM1|TNNI1
51336	0.000339	0.00471	5	375	24	14306	regulation of hydrolase activity	MYL4|CRYAB|MYBPC3|MYH6|TPM1
30239	0.000361	0.00472	2	17	24	14306	myofibril assembly	MYH6|TPM1
90257	0.000362	0.00472	3	84	24	14306	regulation of muscle system process	MYBPC3|TPM1|TNNI1
3007	0.000401	0.00509	3	87	24	14306	heart morphogenesis	MYBPC3|MYH6|TPM1
2026	0.000453	0.00559	2	19	24	14306	regulation of the force of heart contraction	MYL4|MYH6
8217	0.000552	0.00662	3	97	24	14306	regulation of blood pressure	MYH6|TPM1|NPPA
30048	0.00061	0.00695	2	22	24	14306	actin filament-based movement	MYH6|TPM1
2027	0.00061	0.00695	2	22	24	14306	regulation of heart rate	MYH6|TPM1
31329	0.00066	0.00723	4	243	24	14306	regulation of cellular catabolic process	MYL4|MYBPC3|MYH6|TPM1
31032	0.000668	0.00723	2	23	24	14306	actomyosin structure organization	MYH6|TPM1
6942	0.000728	0.00769	2	24	24	14306	regulation of striated muscle contraction	MYBPC3|TNNI1
14706	0.00107	0.0111	3	122	24	14306	striated muscle tissue development	MYBPC3|MYH6|TPM1
6140	0.00112	0.0112	4	280	24	14306	regulation of nucleotide metabolic process	MYL4|MYBPC3|MYH6|TPM1
9894	0.00114	0.0112	4	281	24	14306	regulation of catabolic process	MYL4|MYBPC3|MYH6|TPM1
10927	0.00122	0.0118	2	31	24	14306	cellular component assembly involved in morphogenesis	MYH6|TPM1
60537	0.00132	0.0125	3	131	24	14306	muscle tissue development	MYBPC3|MYH6|TPM1
7522	0.00168	0.0141	1	1	24	14306	visceral muscle development	MYH6
31275	0.00168	0.0141	1	1	24	14306	regulation of lateral pseudopodium assembly	KBTBD10
42264	0.00168	0.0141	1	1	24	14306	peptidyl-aspartic acid hydroxylation	ASPH
3065	0.00168	0.0141	1	1	24	14306	positive regulation of heart rate by epinephrine	TPM1
3062	0.00168	0.0141	1	1	24	14306	regulation of heart rate by chemical signal	TPM1
18197	0.00168	0.0141	1	1	24	14306	peptidyl-aspartic acid modification	ASPH
30705	0.00267	0.0219	2	46	24	14306	cytoskeleton-dependent intracellular transport	MYH6|TPM1
55002	0.0029	0.0234	2	48	24	14306	striated muscle cell development	MYH6|TPM1
9653	0.00303	0.024	7	1218	24	14306	anatomical structure morphogenesis	ABLIM1|CRYAB|MYBPC3|MYH6|ASPH|TPM1|NPPA
55001	0.00379	0.0296	2	55	24	14306	muscle cell development	MYH6|TPM1
51345	0.00427	0.0327	3	198	24	14306	positive regulation of hydrolase activity	MYL4|MYBPC3|TPM1
32501	0.0044	0.0331	14	4376	24	14306	multicellular organismal process	ABLIM1|F2RL2|OBSCN|MYL4|LRRN4|CRYAB|MYBPC3|MYH6|TPM1|SMPX|MYOM1|ASPH|KBTBD10|NPPA
45916	0.00502	0.0349	1	3	24	14306	negative regulation of complement activation	MASP1
32971	0.00502	0.0349	1	3	24	14306	regulation of muscle filament sliding	MYBPC3
51403	0.00502	0.0349	1	3	24	14306	stress-activated MAPK cascade	CRYAB
18126	0.00502	0.0349	1	3	24	14306	protein amino acid hydroxylation	ASPH
1996	0.00502	0.0349	1	3	24	14306	positive regulation of heart rate by epinephrine-norepinephrine	TPM1
9408	0.0051	0.0349	2	64	24	14306	response to heat	CRYAB|HSPB7
7507	0.00579	0.039	3	221	24	14306	heart development	MYBPC3|MYH6|TPM1
7010	0.00613	0.0406	4	448	24	14306	cytoskeleton organization	ABLIM1|CRYAB|MYH6|TPM1
3321	0.00669	0.0413	1	4	24	14306	positive regulation of blood pressure by epinephrine-norepinephrine	TPM1
3228	0.00669	0.0413	1	4	24	14306	atrial cardiac muscle tissue development	MYH6
55009	0.00669	0.0413	1	4	24	14306	atrial cardiac muscle tissue morphogenesis	MYH6
60561	0.00669	0.0413	1	4	24	14306	apoptosis involved in morphogenesis	CRYAB
2921	0.00669	0.0413	1	4	24	14306	negative regulation of humoral immune response	MASP1
65009	0.00696	0.0423	6	1062	24	14306	regulation of molecular function	MYL4|CRYAB|MYBPC3|ABRA|MYH6|TPM1
51239	0.00711	0.0427	6	1067	24	14306	regulation of multicellular organismal process	MYL4|HSPB7|MYBPC3|MYH6|TPM1|TNNI1
35025	0.00836	0.0476	1	5	24	14306	positive regulation of Rho protein signal transduction	ABRA
30449	0.00836	0.0476	1	5	24	14306	regulation of complement activation	MASP1
7021	0.00836	0.0476	1	5	24	14306	tubulin complex assembly	CRYAB
1993	0.00836	0.0476	1	5	24	14306	regulation of systemic arterial blood pressure by norepinephrine-epinephrine	TPM1
