# Supplementary material for: Global DNA methylation and transcriptional analyses of human ESC-derived cardiomyocytes
Source: Protein Cell. 2014 Jan 29;5(1):59–68. doi: 10.1007/s13238-013-0016-x (PMC3938846; doi:10.1007/s13238-013-0016-x)
Supplement: Supplementary file 18 — Table S15: List of genes show 5% or more increase in promoter mCpG level in hCMs compared to hESCs and hNSCs. This file contains the list of 985 genes that showed at least 5% increase in promoter mCpG level in hCMs compared to hESCs andhNSCs [file 13238_2013_16_MOESM18_ESM.xlsx]

## Sheet: 29 gene bingo molecular.xls
Selected ontology file : /.cytoscape/2.8/plugins/BiNGO-2.44/BiNGO.jar!/GO_Molecular_Function
Selected annotation file : /.cytoscape/2.8/plugins/BiNGO-2.44/BiNGO.jar!/H_sapiens_default
Discarded evidence codes :
Overrepresentation
Selected statistical test : Hypergeometric test
Selected correction : Benjamini & Hochberg False Discovery Rate (FDR) correction
Selected significance level : 0.05
Testing option : Use whole annotation as reference set
The selected cluster :
ABLIM1	F2RL2	MYL4	MASP1	MYBPC3	ANKRD1	TPM1	SYNPO2L	C15ORF52	ABRA	POPDC2	MYOM1	ASPH	OBSCN	LRRN4	FILIP1	CRYAB	ALPK2	MYOZ2	MYH6	FLNC	TNNI1	TRIM55	TNS1	HSPB7	SMPX	NRK	KBTBD10	NPPA
No annotations were retrieved for the following entities:
FILIP1	C15ORF52	SMPX
GO-ID	p-value	corr p-value	x	n	X	N	Description	Genes in test set
8307	4.9104e-13	5.8925e-11	7	43	26	15444	structural constituent of muscle	OBSCN|MYL4|MYBPC3|MYH6|ASPH|MYOM1|TPM1
8092	8.7528e-12	5.2517e-10	12	507	26	15444	cytoskeletal protein binding	ABLIM1|OBSCN|MYL4|TNS1|CRYAB|MYBPC3|ABRA|MYH6|FLNC|TPM1|TNNI1|SYNPO2L
3779	5.5032e-11	2.2013e-09	10	323	26	15444	actin binding	ABLIM1|MYL4|TNS1|MYBPC3|ABRA|MYH6|FLNC|TPM1|TNNI1|SYNPO2L
5198	4.4783e-06	0.00013435	8	606	26	15444	structural molecule activity	OBSCN|MYL4|CRYAB|MYBPC3|MYH6|ASPH|MYOM1|TPM1
32036	2.7169e-05	0.00065205	2	5	26	15444	myosin heavy chain binding	MYL4|MYBPC3
31432	5.6936e-05	0.0011387	2	7	26	15444	titin binding	OBSCN|MYBPC3
17022	0.00056117	0.00962	2	21	26	15444	myosin binding	MYL4|MYBPC3
30899	0.0016835	0.025253	1	1	26	15444	calcium-dependent ATPase activity	MYH6
5515	0.0028247	0.037662	21	8123	26	15444	protein binding	ABLIM1|F2RL2|OBSCN|MYL4|MASP1|LRRN4|CRYAB|MYBPC3|MYH6|ANKRD1|MYOZ2|FLNC|TPM1|TNNI1|SYNPO2L|TRIM55|TNS1|HSPB7|ABRA|KBTBD10|NPPA
32038	0.0033643	0.040371	1	2	26	15444	myosin II heavy chain binding	MYL4
