# Supplementary material for: Global DNA methylation and transcriptional analyses of human ESC-derived cardiomyocytes
Source: Protein Cell. 2014 Jan 29;5(1):59–68. doi: 10.1007/s13238-013-0016-x (PMC3938846; doi:10.1007/s13238-013-0016-x)
Supplement: Supplementary file 19 — Table S16: List of genes show 5% or more decrease in promoter mCpG level in hCMs compared to hESCs and hNSCs. This file contains the list of 195 genes that showed at least 5% decrease in promoter mCpG level in hCMs compared to hESCs andhNSCs [file 13238_2013_16_MOESM19_ESM.xlsx]

## Sheet: 29 gene bingo cellular.xls
Selected ontology file : /.cytoscape/2.8/plugins/BiNGO-2.44/BiNGO.jar!/GO_Cellular_Component
Selected annotation file :/.cytoscape/2.8/plugins/BiNGO-2.44/BiNGO.jar!/H_sapiens_default
Discarded evidence codes :
Overrepresentation
Selected statistical test : Hypergeometric test
Selected correction : Benjamini & Hochberg False Discovery Rate (FDR) correction
Selected significance level : 0.05
Testing option : Use whole annotation as reference set
The selected cluster :
ABLIM1	F2RL2	MYL4	MASP1	MYBPC3	ANKRD1	TPM1	SYNPO2L	C15ORF52	ABRA	POPDC2	MYOM1	ASPH	OBSCN	LRRN4	FILIP1	CRYAB	ALPK2	MYOZ2	MYH6	FLNC	TNNI1	TRIM55	TNS1	HSPB7	SMPX	NRK	KBTBD10	NPPA
No annotations were retrieved for the following entities:
ALPK2	FILIP1	C15ORF52	NRK
GO-ID	p-value	corr p-value	x	n	X	N	Description	Genes in test set
30017	2.6372e-21	2.7954e-19	12	93	25	16377	sarcomere	OBSCN|MYL4|CRYAB|MYBPC3|ABRA|MYH6|MYOZ2|MYOM1|ANKRD1|FLNC|TPM1|TNNI1
44449	1.746e-20	6.9271e-19	12	108	25	16377	contractile fiber part	OBSCN|MYL4|CRYAB|MYBPC3|ABRA|MYH6|MYOZ2|MYOM1|ANKRD1|FLNC|TPM1|TNNI1
30016	1.9605e-20	6.9271e-19	12	109	25	16377	myofibril	OBSCN|MYL4|CRYAB|MYBPC3|ABRA|MYH6|MYOZ2|MYOM1|ANKRD1|FLNC|TPM1|TNNI1
43292	4.7668e-20	1.2632e-18	12	117	25	16377	contractile fiber	OBSCN|MYL4|CRYAB|MYBPC3|ABRA|MYH6|MYOZ2|MYOM1|ANKRD1|FLNC|TPM1|TNNI1
15629	3.9638e-12	8.4032e-11	10	275	25	16377	actin cytoskeleton	ABLIM1|MYL4|CRYAB|MYBPC3|ABRA|MYH6|MYOZ2|MYOM1|TPM1|TNNI1
5856	1.2975e-10	2.2922e-09	15	1402	25	16377	cytoskeleton	ABLIM1|MYL4|CRYAB|MYBPC3|MYOZ2|MYH6|FLNC|TPM1|SYNPO2L|TNNI1|TRIM55|TNS1|ABRA|MYOM1|KBTBD10
43228	2.5821e-09	3.4213e-08	17	2432	25	16377	non-membrane-bounded organelle	ABLIM1|OBSCN|MYL4|CRYAB|MYBPC3|ANKRD1|MYOZ2|MYH6|FLNC|TPM1|TNNI1|SYNPO2L|TRIM55|TNS1|ABRA|MYOM1|KBTBD10
43232	2.5821e-09	3.4213e-08	17	2432	25	16377	intracellular non-membrane-bounded organelle	ABLIM1|OBSCN|MYL4|CRYAB|MYBPC3|ANKRD1|MYOZ2|MYH6|FLNC|TPM1|TNNI1|SYNPO2L|TRIM55|TNS1|ABRA|MYOM1|KBTBD10
5859	9.9153e-09	9.5547e-08	4	17	25	16377	muscle myosin complex	MYL4|MYBPC3|MYH6|MYOM1
16460	9.9153e-09	9.5547e-08	4	17	25	16377	myosin II complex	MYL4|MYBPC3|MYH6|MYOM1
31672	9.9153e-09	9.5547e-08	4	17	25	16377	A band	OBSCN|MYL4|MYBPC3|MYOM1
31674	1.6291e-08	1.4391e-07	5	54	25	16377	I band	OBSCN|CRYAB|MYOZ2|ANKRD1|FLNC
30018	6.0313e-07	4.9178e-06	4	45	25	16377	Z disc	OBSCN|CRYAB|MYOZ2|FLNC
16459	2.078e-06	1.4822e-05	4	61	25	16377	myosin complex	MYL4|MYBPC3|MYH6|MYOM1
32982	2.1069e-06	1.4822e-05	3	17	25	16377	myosin filament	MYBPC3|MYH6|MYOM1
5863	2.2372e-06	1.4822e-05	2	2	25	16377	striated myosin muscle thick filament	MYBPC3|MYOM1
5737	2.0551e-05	0.00012814	22	7649	25	16377	cytoplasm	ABLIM1|OBSCN|MYL4|LRRN4|CRYAB|MYBPC3|MYH6|ANKRD1|MYOZ2|FLNC|TPM1|TNNI1|SYNPO2L|TRIM55|TNS1|HSPB7|SMPX|ABRA|MYOM1|ASPH|KBTBD10|NPPA
44430	6.1581e-05	0.00036264	8	964	25	16377	cytoskeletal part	TRIM55|MYL4|CRYAB|MYBPC3|MYH6|MYOM1|TPM1|TNNI1
31430	8.0014e-05	0.00044639	2	9	25	16377	M band	OBSCN|MYOM1
5865	0.00020131	0.001067	2	14	25	16377	striated muscle thin filament	TPM1|TNNI1
32432	0.00082534	0.004166	2	28	25	16377	actin filament bundle	CRYAB|TPM1
43229	0.00090265	0.0042769	22	9324	25	16377	intracellular organelle	ABLIM1|OBSCN|MYL4|LRRN4|CRYAB|MYBPC3|MYH6|ANKRD1|MYOZ2|FLNC|TPM1|TNNI1|SYNPO2L|TRIM55|TNS1|HSPB7|SMPX|ABRA|MYOM1|ASPH|KBTBD10|NPPA
43226	0.00092801	0.0042769	22	9338	25	16377	organelle	ABLIM1|OBSCN|MYL4|LRRN4|CRYAB|MYBPC3|MYH6|ANKRD1|MYOZ2|FLNC|TPM1|TNNI1|SYNPO2L|TRIM55|TNS1|HSPB7|SMPX|ABRA|MYOM1|ASPH|KBTBD10|NPPA
14705	0.0015265	0.0067422	1	1	25	16377	C zone	MYBPC3
44422	0.001606	0.0068095	15	4872	25	16377	organelle part	OBSCN|MYL4|LRRN4|CRYAB|MYBPC3|ANKRD1|MYOZ2|MYH6|FLNC|TPM1|TNNI1|TRIM55|ABRA|MYOM1|ASPH
44444	0.0029657	0.012091	15	5149	25	16377	cytoplasmic part	OBSCN|MYL4|CRYAB|MYBPC3|ANKRD1|MYOZ2|MYH6|FLNC|TPM1|TNNI1|HSPB7|ABRA|MYOM1|ASPH|NPPA
32059	0.0045729	0.017953	1	3	25	16377	bleb	TPM1
1726	0.0056496	0.021388	2	74	25	16377	ruffle	KBTBD10|TPM1
5862	0.0060927	0.021528	1	4	25	16377	muscle thin filament tropomyosin	TPM1
42629	0.0060927	0.021528	1	4	25	16377	mast cell granule	NPPA
5925	0.0064144	0.021933	2	79	25	16377	focal adhesion	TNS1|MYH6
5924	0.0068948	0.022839	2	82	25	16377	cell-substrate adherens junction	TNS1|MYH6
30055	0.0077307	0.024832	2	87	25	16377	cell-substrate junction	TNS1|MYH6
5861	0.01215	0.037879	1	8	25	16377	troponin complex	TNNI1
31143	0.013659	0.041366	1	9	25	16377	pseudopodium	KBTBD10
44424	0.015702	0.046232	22	10955	25	16377	intracellular part	ABLIM1|OBSCN|MYL4|LRRN4|CRYAB|MYBPC3|MYH6|ANKRD1|MYOZ2|FLNC|TPM1|TNNI1|SYNPO2L|TRIM55|TNS1|HSPB7|SMPX|ABRA|MYOM1|ASPH|KBTBD10|NPPA
