# Supplementary material for: Global DNA methylation and transcriptional analyses of human ESC-derived cardiomyocytes
Source: Protein Cell. 2014 Jan 29;5(1):59–68. doi: 10.1007/s13238-013-0016-x (PMC3938846; doi:10.1007/s13238-013-0016-x)
Supplement: Supplementary file 21 — Table S18: GO analysis of hCM differentially de-methylated genes-Molecular Function. This file contains the list of GO terms in the category of molecular function that were significantly (p<0.05) overrepresented among the 195 hCM differentially demethylated genes [file 13238_2013_16_MOESM21_ESM.xlsx]

## Sheet: Table S3.txt
Selected ontology file :/.cytoscape/2.8/plugins/BiNGO-2.44/BiNGO.jar!/GO_Biological_Process
Selected annotation file : /.cytoscape/2.8/plugins/BiNGO-2.44/BiNGO.jar!/H_sapiens_default
Discarded evidence codes :
Overrepresentation
Selected statistical test : Hypergeometric test
Selected correction : Benjamini & Hochberg False Discovery Rate (FDR) correction
Selected significance level : 0.05
Testing option : Use whole annotation as reference set
The selected cluster :
MEF2C	DLC1	HIST2H2AA3	MEF2A	PEAR1	LTBP1	LTBP2	MASP1	SGMS2	LTBP3	FSTL3	PGAM2	SGMS1	BTK	KIFC3	CCDC141	AGTR1	PGPEP1	FLI1	PPAPDC3	TECRL	CTGF	SERPINE1	C15ORF52	SH3BGR	C17ORF91	ADAM9	SH3GL3	PTPRM	CRYAB	MYLK3	SIPA1L2	MYH7	MYH6	PPP1R3A	SSPN	PIK3IP1	LPCAT2	SIRPA	DCAF6	ADAMTS9	MYO18B	TAGLN	PTRF	RYR2	SMPX	MYO18A	ADAMTS5	GC	ODAM
NCRNA00158	IER3	CYB5R1	FOSL2	CORIN	CLSTN2	C13ORF15	PINK1	NIPSNAP3B	RAI2	RAB3IP	FRMD3	DES	ALAS2	LBH	RSPO3	RHOC	LOXL4	ANO4	LOXL1	AHNAK	DHRS9	MBNL2	PCDH7	NEXN	LYPD6B	TRDN	ADRB2	CHRM2	PPM1K	FHOD3	CLDN1	CNTN1	MCC	ZFPM2	INPP4B	TM4SF1	CASQ1	PMEPA1	CASQ2	TM4SF4	ABLIM1	DPF3	TCAP	DCN	SLC47A1	MSX2	VCAM1	ADPRHL1	ALDH1A2
GJB2	MSRB3	FAM78A	DKK2	AFP	DKK3	FAM47E	TEX2	DKK1	PYGM	LAYN	TOM1L2	C12ORF39	SVIL	BAMBI	APOBEC2	F2RL2	FGF18	MALAT1	PLXNA4	GABRB2	CCDC85A	GPRIN3	VTN	ANKRD1	TTN	CALB2	MMP1	HOXC6	DYSF	MYOCD	GATA5	GATA6	GATA3	C8ORF49	GATA4	LOX	LGI2	PDGFD	C1ORF198	SLC4A4	TFPI2	SLC4A3	NEBL	TNNT2	TNS1	CBLN2	CHPF	ASB2	SLITRK6
No annotations were retrieved for the following entities:
C12ORF75	C6ORF142	C7ORF41	PEAR1	MALAT1	FAM20A	GPRIN3	CCDC85A	PNKD	TSPAN9	TXLNB	CALB2	OLFML1	CCDC141	DYSF	GCOM1	PPAPDC3	C1ORF105	C8ORF49	C15ORF52	C17ORF91	LGI2	C1ORF198	MTUS2	TANC1	CORO6	PIK3IP1	MYO18B	CBLN2	TNS1	LRCH1	CHPF	PDE4DIP	MFAP5	MYH7B	ADAMTSL1	SRL	C13ORF1	NPY6R	AFAP1L1	HEG1	AHNAK2	C6ORF114	GPR158	CPNE5	CRIP2	PPAPDC1A	RNF207	CSRP1	C9ORF150
GO-ID	p-value	corr p-value	x	n	X	N	Description	Genes in test set
6936	1.2843e-35	4.0289e-32	53	155	566	14284	muscle contraction	EDN3|TNNC1|EDN1|MYBPC3|PGAM2|TTN|EDNRA|DES|FLI1|SLMAP|ASPH|LMOD1|MB|KCNMA1|ACTA1|CRYAB|ACTA2|ACTN2|MYH7|MYH6|SSPN|TRDN|TNNT2|RYR2|SMPX|KBTBD10|KCNH2|CASQ2|SGCA|FXYD1|MYL7|MYL4|TCAP|MYL3|TNC|TPM2|TPM1|MYOT|TPM3|MYL9|CKMT2|AGT|KCNE1|MYOM1|MYOF|HRC|DTNA|ACTC1|SLC8A1|ITGA1|TNNI3|MYH11|SNTA1
3012	1.953e-33	3.0633e-30	53	169	566	14284	muscle system process	EDN3|TNNC1|EDN1|MYBPC3|PGAM2|TTN|EDNRA|DES|FLI1|SLMAP|ASPH|LMOD1|MB|KCNMA1|ACTA1|CRYAB|ACTA2|ACTN2|MYH7|MYH6|SSPN|TRDN|TNNT2|RYR2|SMPX|KBTBD10|KCNH2|CASQ2|SGCA|FXYD1|MYL7|MYL4|TCAP|MYL3|TNC|TPM2|TPM1|MYOT|TPM3|MYL9|CKMT2|AGT|KCNE1|MYOM1|MYOF|HRC|DTNA|ACTC1|SLC8A1|ITGA1|TNNI3|MYH11|SNTA1
48856	2.4059e-31	2.5158e-28	221	2653	566	14284	anatomical structure development	MEF2C|DLC1|EDN3|CYP24A1|MEF2A|LTBP2|LTBP3|EFNA1|PDLIM5|EDN1|FSTL3|PDLIM3|POSTN|AQP1|ADORA1|BTK|AGTR1|SHB|BDNF|FLI1|CTGF|SERPINE1|COL12A1|RARB|ADAM9|PITX2|SH3GL3|PTPRM|CRYAB|MYH7|MYH6|VEGFC|KRT18|TAGLN|NAV1|KRT17|PRDM6|LAMC1|TGFB1I1|ODAM|PTH1R|CACNB2|EPHB3|SEMA5A|DMD|RAC1|NKX2-5|UNC45B|KLF5|PLAT|BMP2|NTF4|BMP1|SMAD7|SMAD6|ROGDI|SMYD1|TNNI3|CSRP3|EPHA2|LAMA2|NOTCH2|LAMA4|ATP2A2|PKP2|HOPX|BMP5|TLL1|…
7275	6.8527e-30	5.3742e-27	234	2968	566	14284	multicellular organismal development	MEF2C|DLC1|EDN3|CYP24A1|MEF2A|LTBP2|LTBP3|EFNA1|PDLIM5|EDN1|FSTL3|PDLIM3|POSTN|AQP1|ADORA1|BTK|AGTR1|SHB|BDNF|FLI1|CTGF|SERPINE1|COL12A1|RARB|ADAM9|PITX2|SH3GL3|PTPRM|CRYAB|MYH7|MYH6|VEGFC|ADAMTS9|TAGLN|NAV1|KRT17|PRDM6|LAMC1|TGFB1I1|ODAM|PTH1R|CACNB2|EPHB3|SEMA5A|DMD|NKX2-5|UNC45B|KLF5|PLAT|BMP2|NTF4|BMP1|SMAD7|SMAD6|NOTCH2NL|ROGDI|SMYD1|TNNI3|CSRP3|EPHA2|LAMA2|NOTCH2|LAMA4|ATP2A2|PKP2|HOPX|BMP5…
32502	5.3534e-29	3.3587e-26	245	3230	566	14284	developmental process	MEF2C|DLC1|EDN3|CYP24A1|MEF2A|LTBP2|LTBP3|EFNA1|PDLIM5|EDN1|FSTL3|PDLIM3|POSTN|AQP1|ADORA1|BTK|AGTR1|SHB|BDNF|FLI1|CTGF|SERPINE1|COL12A1|RARB|ADAM9|PITX2|SH3GL3|PTPRM|CRYAB|MYH7|MYH6|PPARGC1A|VEGFC|ADAMTS9|KRT18|TAGLN|NAV1|KRT17|PRDM6|LAMC1|TGFB1I1|ODAM|PTH1R|CACNB2|EPHB3|SEMA5A|DMD|RAC1|NKX2-5|UNC45B|KLF5|PLAT|BMP2|NTF4|BMP1|SMAD7|SMAD6|NOTCH2NL|ROGDI|SMYD1|TNNI3|CSRP3|EPHA2|LAMA2|NOTCH2|LAMA4|A…
48731	1.1937e-28	6.2411e-26	203	2420	566	14284	system development	MEF2C|DLC1|CYP24A1|EDN3|MEF2A|LTBP2|EFNA1|LTBP3|PDLIM5|EDN1|FSTL3|PDLIM3|POSTN|AQP1|ADORA1|BTK|AGTR1|SHB|BDNF|FLI1|CTGF|SERPINE1|COL12A1|RARB|ADAM9|PITX2|SH3GL3|PTPRM|CRYAB|MYH7|MYH6|VEGFC|TAGLN|NAV1|KRT17|PRDM6|LAMC1|TGFB1I1|ODAM|PTH1R|CACNB2|EPHB3|SEMA5A|DMD|NKX2-5|UNC45B|KLF5|PLAT|BMP2|NTF4|BMP1|SMAD7|ROGDI|SMYD1|TNNI3|CSRP3|EPHA2|LAMA2|NOTCH2|LAMA4|ATP2A2|PKP2|BMP5|TLL1|FGF5|NRP1|MITF|MYBPC3|…
7517	3.3785e-28	1.5141e-25	54	219	566	14284	muscle organ development	MEF2C|MEF2A|AEBP1|TNNC1|MYBPC3|TTN|GATA6|RARB|ACTA1|CRYAB|MYH7|MYH6|TNNT2|BVES|TAGLN|XIRP1|ITGB1BP2|ZFPM2|CTSB|SGCA|C7|CAV2|MYL4|CAV1|TCAP|MYL2|USP2|MYL3|TNC|MRAS|TIPARP|CACNB2|DCN|TPM1|HAND1|DMD|NKX2-5|UNC45B|ACTC1|TBX3|SMAD7|TBX2|TBX5|LMNA|RCAN1|TNNI3|CAPN3|CSRP3|LAMA2|PLN|SVIL|MYH11|HBEGF|SNTA1
48513	1.5709e-27	6.1597e-25	166	1791	566	14284	organ development	DLC1|MEF2C|FGF18|EDN3|MEF2A|TNNC1|EFNA1|EDN1|FSTL3|PDLIM3|POSTN|TTN|AQP1|BTK|AGTR1|SHB|BDNF|APOA1|FLI1|GATA5|MYOCD|CDKN2B|GATA6|CTGF|GATA4|SERPINE1|LOX|RARB|MB|ADAM9|PITX2|PTPRM|CRYAB|MGP|MYH7|MYH6|TNNT2|VEGFC|TAGLN|KRT17|COL1A2|TFAP2A|RELN|COL1A1|LAMC1|TGFB1I1|CAV2|ODAM|CAV1|MYL4|BBS5|WNT5B|MYL2|MYL3|TNFRSF12A|MRAS|CACNB2|GREM1|TIMP3|WT1|SEMA5A|ITGAV|DMD|RUNX1|EGF|NKX2-5|UNC45B|FN1|KLF5|PLAT|BMP…
9653	8.0831e-27	2.8174e-24	130	1216	566	14284	anatomical structure morphogenesis	DLC1|FGF18|EDN3|TNNC1|EFNA1|EDN1|TTN|AQP1|AGTR1|SHB|BDNF|FLI1|GATA6|CTGF|GATA3|GATA4|SERPINE1|ASPH|RARB|PITX2|PTPRM|CRYAB|MGP|MYH7|MYH6|TNNT2|VEGFC|KRT18|COL1A2|TFAP2A|RELN|COL1A1|LAMC1|TGFB1I1|SLITRK6|SLC40A1|PAM|ODAM|CAV1|BBS5|MYL2|MYL3|TNFRSF12A|GREM1|EPHB3|TIMP3|WT1|SEMA5A|DMD|RAC1|EGF|NKX2-5|FN1|KLF5|PLAT|BMP2|NTF4|BMP1|EPAS1|SMAD7|ITGA1|TNNI3|CSRP3|EPHA2|NOTCH2|CDKN1A|PRKAR1A|MYH11|HOPX|ANT…
61061	2.0195e-26	6.335e-24	57	265	566	14284	muscle structure development	MEF2C|MEF2A|AEBP1|TNNC1|MYBPC3|TTN|GATA6|RARB|ACTA1|CRYAB|MYH7|MYH6|TNNT2|BVES|XIRP1|TAGLN|ITGB1BP2|ZFPM2|CTSB|TBX18|SGCA|C7|CAV2|MYL4|CAV1|TCAP|MYL2|USP2|MYL3|TNC|MRAS|TIPARP|CACNB2|DCN|TPM1|HAND1|DMD|AGT|NKX2-5|UNC45B|ACTC1|TBX3|SMAD7|TBX2|TBX5|LMNA|RCAN1|TNNI3|CAPN3|CSRP3|LAMA2|PLN|SVIL|MYH11|HBEGF|SNTA1|TMOD1
9888	1.0241e-24	2.9207e-22	95	750	566	14284	tissue development	DLC1|FGF18|EDN3|NRP1|TNNC1|MYBPC3|EDN1|PRRX1|POSTN|TTN|BTK|EDNRA|GATA5|GSN|GATA6|CTGF|GATA4|SERPINE1|RARB|ADAM9|GHR|ACTA1|MGP|DHRS9|MYH7|MYH6|TNNT2|INHBA|VEGFC|XIRP1|KRT17|COL1A2|TFAP2A|WNT11|ZFPM2|CTSB|COL1A1|LAMC1|TGFB1I1|TBX18|TM4SF4|CAV2|ODAM|CAV1|BBS5|WNT5B|MYL2|TCAP|MYL3|TNC|TIPARP|CACNB2|DCN|GREM1|TPM1|TIMP3|WT1|SEMA5A|ALDH1A2|HAND1|HAND2|AGT|DMD|TGM2|KCNE1|ENO3|NKX2-5|BMP2|ACTC1|BMP1|NTF4…
32501	2.7784e-23	7.2633e-21	284	4371	566	14284	multicellular organismal process	MEF2C|DLC1|EDN3|CYP24A1|MEF2A|LTBP2|LTBP3|EFNA1|PDLIM5|EDN1|FSTL3|PDLIM3|PGAM2|POSTN|AQP1|ADORA1|BTK|KIFC3|AGTR1|SHB|BDNF|FLI1|CTGF|SERPINE1|COL12A1|RARB|ADAM9|PITX2|SH3GL3|PTPRM|CRYAB|MYH7|MYH6|SSPN|PPARGC1A|VEGFC|ADAMTS9|TAGLN|NAV1|KRT17|PRDM6|SMPX|RYR2|LAMC1|TGFB1I1|ODAM|PTH1R|CACNB2|EPHB3|KCNMB1|SEMA5A|DMD|NKX2-5|UNC45B|KLF5|PLAT|BMP2|NTF4|BMP1|SMAD7|SMAD6|NOTCH2NL|ROGDI|SMYD1|TNNI3|CSRP3|EPH…
14706	4.6445e-23	1.1208e-20	37	122	566	14284	striated muscle tissue development	CAV2|CAV1|MYL2|TCAP|MYL3|TNNC1|TNC|MYBPC3|CACNB2|DCN|TTN|TPM1|HAND1|GATA6|DMD|RARB|NKX2-5|ACTC1|ACTA1|TBX3|SMAD7|TBX2|TBX5|LMNA|MYH7|RCAN1|MYH6|TNNI3|CSRP3|TNNT2|XIRP1|PLN|SVIL|MYH11|ZFPM2|CTSB|SNTA1
60537	7.0808e-23	1.5866e-20	38	131	566	14284	muscle tissue development	CAV2|CAV1|MYL2|TCAP|MYL3|TNNC1|TNC|TIPARP|MYBPC3|CACNB2|DCN|TTN|TPM1|HAND1|GATA6|DMD|RARB|NKX2-5|ACTC1|ACTA1|TBX3|SMAD7|TBX2|TBX5|LMNA|MYH7|RCAN1|MYH6|TNNI3|CSRP3|TNNT2|XIRP1|PLN|SVIL|MYH11|ZFPM2|CTSB|SNTA1
48738	1.124e-22	2.3506e-20	27	59	566	14284	cardiac muscle tissue development	TCAP|MYL2|TNNC1|MYL3|TNC|MYBPC3|TTN|TPM1|HAND1|GATA6|RARB|NKX2-5|ACTC1|TBX3|SMAD7|TBX2|TBX5|LMNA|MYH7|MYH6|TNNI3|CSRP3|TNNT2|XIRP1|PLN|MYH11|ZFPM2
7507	1.7308e-22	3.3934e-20	48	222	566	14284	heart development	DLC1|BBS5|NRP1|MYL2|TCAP|MYL3|TNNC1|TNC|MYBPC3|EDN1|PDLIM3|TTN|TPM1|WT1|EDNRA|MSX2|VCAM1|ALDH1A2|HAND1|MYOCD|HAND2|GATA6|GATA4|RARB|NKX2-5|MB|BMP2|ACTC1|TBX3|ALPK3|TBX2|SMAD7|TBX5|FBN1|LMNA|SMYD1|MYH7|MYH6|TNNI3|CSRP3|COL5A1|TNNT2|XIRP1|PKP2|PLN|MYH11|ZFPM2|CASQ2
44057	1.6369e-19	3.0206e-17	53	314	566	14284	regulation of system process	EDN3|CYP2J2|TNNC1|EDN1|MYBPC3|PINK1|AQP1|ADORA1|AGTR1|BDNF|DES|APOA1|MYOCD|CTGF|KCNMA1|MYH7|MYH6|TNNT2|INHBA|ADRB2|CHRM2|HSPB7|RYR2|NPPB|KCNH2|MYL4|CAV1|MYL2|MYL3|TNC|PPP1R12B|TPM1|TPM3|MYL9|C11ORF9|AGT|KCNE1|CNN1|BHLHE40|NKX2-5|HRC|PLAT|SLC8A1|EPAS1|SMAD7|TNNI3|CSRP3|TNNI1|P2RX1|ATP2A2|PLN|ACE2|HBEGF
3007	2.2694e-18	3.9209e-16	28	88	566	14284	heart morphogenesis	DLC1|BBS5|TCAP|MYL2|TNNC1|MYL3|TNC|MYBPC3|TTN|TPM1|MSX2|ALDH1A2|HAND1|HAND2|GATA6|GATA4|NKX2-5|BMP2|ACTC1|TBX3|SMAD7|TBX2|TBX5|MYH7|MYH6|TNNI3|COL5A1|TNNT2
3013	2.4998e-18	3.9209e-16	39	182	566	14284	circulatory system process	C7|EDN3|MYL4|MYL2|CORIN|TCAP|MYL3|TNNC1|TNC|MYBPC3|EDN1|AQP1|TPM1|CXCL12|ADORA1|EDNRA|AGTR1|FLI1|AGT|KCNE1|GUCY1A3|MYOF|KCNMA1|ACTC1|ACTA2|ITGA1|RCAN1|MYH6|TNNI3|VEGFC|ADRB2|P2RX1|PLN|COL1A2|ACE2|NPPB|RYR2|KCNH2|NPPA
8015	2.4998e-18	3.9209e-16	39	182	566	14284	blood circulation	C7|EDN3|MYL4|MYL2|CORIN|TCAP|MYL3|TNNC1|TNC|MYBPC3|EDN1|AQP1|TPM1|CXCL12|ADORA1|EDNRA|AGTR1|FLI1|AGT|KCNE1|GUCY1A3|MYOF|KCNMA1|ACTC1|ACTA2|ITGA1|RCAN1|MYH6|TNNI3|VEGFC|ADRB2|P2RX1|PLN|COL1A2|ACE2|NPPB|RYR2|KCNH2|NPPA
8016	3.3966e-18	5.0738e-16	27	82	566	14284	regulation of heart contraction	EDN3|MYL4|CYP2J2|MYL3|EDN1|TPM1|ADORA1|DES|CTGF|KCNE1|NKX2-5|HRC|SLC8A1|EPAS1|SMAD7|MYH7|MYH6|CSRP3|TNNT2|ADRB2|ATP2A2|CHRM2|PLN|HSPB7|HBEGF|RYR2|KCNH2
1568	9.2801e-17	1.3233e-14	45	266	566	14284	blood vessel development	FGF18|CAV1|NRP1|TNFRSF12A|TNNC1|TIPARP|EDN1|PRRX1|WT1|EDNRA|SEMA5A|ALDH1A2|SHB|HAND1|HAND2|CTGF|ITGAV|AGT|TGM2|LOX|THBS1|COL8A1|EGF|FGF1|NKX2-5|FN1|CYR61|KLF5|PLAT|COL4A1|TBX3|EPAS1|SMAD7|HSPG2|ARHGAP24|TNNI3|CSRP3|COL5A1|EPHA2|ANXA2|VEGFC|LAMA4|COL1A2|ZFPM2|COL1A1
1944	2.9631e-16	4.0415e-14	45	274	566	14284	vasculature development	FGF18|CAV1|NRP1|TNFRSF12A|TNNC1|TIPARP|EDN1|PRRX1|WT1|EDNRA|SEMA5A|ALDH1A2|SHB|HAND1|HAND2|CTGF|ITGAV|AGT|TGM2|LOX|THBS1|COL8A1|EGF|FGF1|NKX2-5|FN1|CYR61|KLF5|PLAT|COL4A1|TBX3|EPAS1|SMAD7|HSPG2|ARHGAP24|TNNI3|CSRP3|COL5A1|EPHA2|ANXA2|VEGFC|LAMA4|COL1A2|ZFPM2|COL1A1
9887	3.6193e-16	4.7307e-14	72	634	566	14284	organ morphogenesis	DLC1|FGF18|NRP1|TNNC1|EFNA1|EDN1|MYBPC3|PRRX1|TTN|AQP1|EDNRA|FLI1|GATA6|CTGF|GATA4|RARB|GHR|PITX2|PTPRM|MGP|MYH7|MYH6|SLIT3|TNNT2|INHBA|VEGFC|CLIC5|COL1A2|TFAP2A|WNT11|COL1A1|TGFB1I1|TBX18|ABLIM1|ODAM|BBS5|MYL2|TCAP|MYL3|TNC|TIPARP|DCN|GREM1|TPM1|WT1|MSX2|SEMA5A|ALDH1A2|HAND1|HAND2|AGT|TGM2|NKX2-5|ACTC1|BMP2|NTF4|BMP1|TBX3|TBX2|SMAD7|TBX5|TNNI3|COL5A2|ANXA3|COL5A1|EPHA2|AFP|NOTCH2|CDKN1A|RDH10|PR…
60415	5.8729e-16	7.0859e-14	16	28	566	14284	muscle tissue morphogenesis	ACTC1|TCAP|MYL2|TNNC1|SMAD7|MYL3|TNC|MYBPC3|MYH7|MYH6|TNNI3|TTN|TPM1|TNNT2|HAND1|NKX2-5
55008	5.8729e-16	7.0859e-14	16	28	566	14284	cardiac muscle tissue morphogenesis	ACTC1|TCAP|MYL2|TNNC1|SMAD7|MYL3|TNC|MYBPC3|MYH7|MYH6|TNNI3|TTN|TPM1|TNNT2|HAND1|NKX2-5
6941	1.2776e-15	1.4843e-13	18	39	566	14284	striated muscle contraction	MYL4|ACTC1|TCAP|MYL3|TNNC1|TNC|MYBPC3|PGAM2|MYH6|TTN|TNNI3|TPM1|RYR2|SMPX|KBTBD10|CASQ2|MB|DTNA
51239	1.6547e-15	1.8538e-13	98	1067	566	14284	regulation of multicellular organismal process	EDN3|FGF18|EFNA1|TNNC1|PDLIM5|EDN1|FSTL3|VTN|AQP1|ADORA1|AGTR1|BDNF|APOA1|CDKN2B|MYOCD|CTGF|GATA6|SERPINE1|GATA4|PTPRM|MGP|MYH7|MYH6|TNNT2|VEGFC|THBD|HSPB7|TFAP2A|RYR2|TGFB1I1|CLIP4|MYL4|CAV1|MYL2|TNFRSF12A|MYL3|GREM1|MYL9|BHLHE40|EGF|RUNX1|NKX2-5|PLAT|BMP2|BMP1|EPAS1|SMAD7|NTN4|TNNI3|CSRP3|TNNI1|EPHA2|LAMA2|LAMA4|P2RX1|ATP2A2|KLF2|CYP2J2|NRP1|MITF|MYBPC3|PINK1|TNFRSF11B|DES|FGF1|GHR|KCNMA1|SLIT3…
3208	4.0116e-15	4.3394e-13	15	26	566	14284	cardiac ventricle morphogenesis	MYL2|TNNC1|SMAD7|MYL3|TBX5|TNC|MYBPC3|MYH7|MYH6|TNNI3|TPM1|TNNT2|HAND1|GATA4|NKX2-5
6937	6.3129e-15	6.6012e-13	23	75	566	14284	regulation of muscle contraction	KCNMA1|CAV1|MYL2|MYL3|TNNC1|SMAD7|PPP1R12B|TNC|EDN1|MYBPC3|TNNI3|TPM1|TNNI1|TPM3|MYL9|ADRB2|MYOCD|P2RX1|CTGF|CHRM2|RYR2|CNN1|NKX2-5
48729	8.5238e-15	8.4357e-13	43	275	566	14284	tissue morphogenesis	DLC1|BBS5|NRP1|MYL2|TCAP|MYL3|TNNC1|TNC|EDN1|MYBPC3|GREM1|TTN|TPM1|WT1|EDNRA|SEMA5A|ALDH1A2|HAND1|HAND2|AGT|GATA4|TGM2|NKX2-5|ACTC1|BMP2|TBX3|SMAD7|TBX5|MYH7|MYH6|TNNI3|EPHA2|TNNT2|VEGFC|NOTCH2|RDH10|PRKAR1A|COL1A2|TFAP2A|WNT11|COL1A1|TGFB1I1|TBX18
48646	8.6051e-15	8.4357e-13	51	375	566	14284	anatomical structure formation involved in morphogenesis	DLC1|FGF18|NRP1|EFNA1|EDN1|TTN|EDNRA|SHB|CTGF|GATA6|FGF1|CYR61|PTPRM|ACTA1|MYH6|ARHGAP24|TNNT2|VEGFC|XIRP1|TFAP2A|COL1A1|TBX18|TCAP|MYL2|TNFRSF12A|TPM1|SEMA5A|HAND1|HAND2|TGM2|COL8A1|EGF|THBS1|NKX2-5|FN1|KLF5|ACTC1|COL4A1|NTF4|EPAS1|TBX3|TBX2|TBX5|HSPG2|EPHA2|ANXA2|RDH10|PRKAR1A|MYH11|HOPX|TMOD1
90257	1.293e-14	1.2292e-12	24	85	566	14284	regulation of muscle system process	KCNMA1|CAV1|MYL2|MYL3|TNNC1|SMAD7|PPP1R12B|TNC|EDN1|MYBPC3|TNNI3|TPM1|TNNI1|TPM3|MYL9|ADRB2|MYOCD|P2RX1|CTGF|CHRM2|AGT|RYR2|CNN1|NKX2-5
3206	6.0528e-14	5.5846e-12	16	35	566	14284	cardiac chamber morphogenesis	MYL2|TNNC1|SMAD7|MYL3|TNC|TBX5|MYBPC3|MYH7|MYH6|TNNI3|TPM1|TNNT2|HAND1|GATA6|GATA4|NKX2-5
30239	6.9017e-14	6.1859e-12	12	17	566	14284	myofibril assembly	TNNT2|ACTC1|XIRP1|MYL2|TCAP|ACTA1|MYH11|MYH6|TTN|TPM1|NKX2-5|TMOD1
48514	7.6873e-14	6.6987e-12	37	221	566	14284	blood vessel morphogenesis	FGF18|CAV1|NRP1|TNFRSF12A|TNNC1|TIPARP|EDN1|PRRX1|WT1|SEMA5A|EDNRA|SHB|HAND1|HAND2|CTGF|AGT|TGM2|THBS1|COL8A1|EGF|FGF1|NKX2-5|FN1|CYR61|KLF5|PLAT|COL4A1|EPAS1|SMAD7|HSPG2|ARHGAP24|TNNI3|CSRP3|EPHA2|ANXA2|VEGFC|ZFPM2
3231	2.355e-13	1.9966e-11	15	32	566	14284	cardiac ventricle development	MYL2|TNNC1|SMAD7|MYL3|TBX5|TNC|MYBPC3|MYH7|MYH6|TNNI3|TPM1|TNNT2|HAND1|GATA4|NKX2-5
30154	2.499e-13	2.063e-11	126	1668	566	14284	cell differentiation	MEF2C|EDN3|CYP24A1|FGF18|MEF2A|ZAK|TNNC1|EFNA1|PDLIM5|EDN1|FSTL3|TTN|BTK|SHB|BDNF|GATA5|MYOCD|CDKN2B|GATA6|CTGF|GATA4|RARB|MB|ADAM9|PTPRM|CRYAB|MGP|MYH6|PPARGC1A|TNNT2|VEGFC|NAV1|PRDM6|RELN|COL1A1|LAMC1|TGFB1I1|SLITRK6|CAV2|PAM|CAV1|WNT5B|MYL2|TNFRSF12A|CACNB2|EPHB3|WT1|SEMA5A|DMD|RUNX1|NKX2-5|UNC45B|FN1|OBSCN|BMP2|NTF4|BMP1|EPAS1|ITGA1|NTN4|NOTCH2NL|TNNI3|CSRP3|EPHA2|NOTCH2|LAMA4|TRIM54|MYH11|HO…
48869	3.5177e-13	2.8047e-11	128	1714	566	14284	cellular developmental process	MEF2C|FGF18|EDN3|CYP24A1|MEF2A|ZAK|TNNC1|EFNA1|PDLIM5|EDN1|FSTL3|TTN|BTK|SHB|BDNF|GATA5|MYOCD|CDKN2B|GATA6|CTGF|GATA4|RARB|MB|ADAM9|PTPRM|CRYAB|MGP|MYH6|PPARGC1A|TNNT2|VEGFC|NAV1|PRDM6|RELN|COL1A1|LAMC1|TGFB1I1|SLITRK6|CAV2|PAM|CAV1|BBS5|WNT5B|MYL2|TNFRSF12A|CACNB2|EPHB3|WT1|SEMA5A|DMD|RUNX1|NKX2-5|UNC45B|FN1|OBSCN|BMP2|NTF4|BMP1|EPAS1|ITGA1|NTN4|NOTCH2NL|TNNI3|CSRP3|EPHA2|NOTCH2|LAMA4|TRIM54|MYH…
7155	3.5763e-13	2.8047e-11	71	709	566	14284	cell adhesion	DLC1|AEBP1|NRP1|CLSTN2|COL21A1|IGFBP7|NPNT|MYBPC3|LMO7|VTN|POSTN|DDR2|CXCL12|KIFC3|SRPX|S1PR1|CTGF|COL12A1|COL11A1|CYR61|ADAM9|PTPRM|MGP|ACTN2|PCDH7|SSPN|SIRPA|AMBP|NCAM1|AMIGO2|BVES|PGM5|CLDN1|CNTN1|RELN|LAMC1|TGFB1I1|MFAP4|ME1|ME3|TNFRSF12A|TNC|PCDH20|VCAM1|SEMA5A|GP1BB|ITGAV|AGT|ITGB6|RAC1|THBS1|COL8A1|FN1|HAPLN1|FLRT2|BMP1|PCDH10|ITGA1|HSPG2|PPFIBP1|ITGA3|NID2|COL16A1|EMILIN2|COL5A1|ITGA9|ATP…
22610	3.8318e-13	2.9318e-11	71	710	566	14284	biological adhesion	DLC1|AEBP1|NRP1|CLSTN2|COL21A1|IGFBP7|NPNT|MYBPC3|LMO7|VTN|POSTN|DDR2|CXCL12|KIFC3|SRPX|S1PR1|CTGF|COL12A1|COL11A1|CYR61|ADAM9|PTPRM|MGP|ACTN2|PCDH7|SSPN|SIRPA|AMBP|NCAM1|AMIGO2|BVES|PGM5|CLDN1|CNTN1|RELN|LAMC1|TGFB1I1|MFAP4|ME1|ME3|TNFRSF12A|TNC|PCDH20|VCAM1|SEMA5A|GP1BB|ITGAV|AGT|ITGB6|RAC1|THBS1|COL8A1|FN1|HAPLN1|FLRT2|BMP1|PCDH10|ITGA1|HSPG2|PPFIBP1|ITGA3|NID2|COL16A1|EMILIN2|COL5A1|ITGA9|ATP…
3229	4.1213e-13	2.9383e-11	13	23	566	14284	ventricular cardiac muscle tissue development	MYL2|TNNC1|SMAD7|MYL3|TNC|MYBPC3|MYH7|MYH6|TNNI3|TPM1|TNNT2|HAND1|NKX2-5
55010	4.1213e-13	2.9383e-11	13	23	566	14284	ventricular cardiac muscle tissue morphogenesis	MYL2|TNNC1|SMAD7|MYL3|TNC|MYBPC3|MYH7|MYH6|TNNI3|TPM1|TNNT2|HAND1|NKX2-5
31032	4.1213e-13	2.9383e-11	13	23	566	14284	actomyosin structure organization	ACTC1|ACTA1|TCAP|MYL2|MYH6|TTN|TPM1|TNNT2|XIRP1|MYH11|CNN1|NKX2-5|TMOD1
35295	5.9237e-13	4.1295e-11	42	297	566	14284	tube development	DLC1|FGF18|EDN3|BBS5|NRP1|EDN1|GREM1|WT1|SEMA5A|EDNRA|ALDH1A2|AGTR1|BDNF|HAND1|HAND2|GATA6|CTGF|AGT|GATA4|TGM2|LOX|RARB|EGF|FGF1|NKX2-5|KCNMA1|BMP2|TBX3|EPAS1|ACTA2|SMAD7|TBX5|SMAD6|ITGA1|MGP|ADRB2|RDH10|NPPB|TFAP2A|WNT11|ZFPM2|NPPA
3205	7.7917e-13	5.3136e-11	16	40	566	14284	cardiac chamber development	MYL2|TNNC1|SMAD7|MYL3|TNC|TBX5|MYBPC3|MYH7|MYH6|TNNI3|TPM1|TNNT2|HAND1|GATA6|GATA4|NKX2-5
51146	1.514e-12	1.0105e-10	22	86	566	14284	striated muscle cell differentiation	CAV2|ACTC1|MYL2|ACTA1|TCAP|TBX3|TNC|TBX5|LMNA|CACNB2|RCAN1|MYH6|TTN|TPM1|TNNT2|XIRP1|GATA6|MYH11|RARB|NKX2-5|SNTA1|TMOD1
55002	1.5632e-12	1.0216e-10	17	48	566	14284	striated muscle cell development	CAV2|ACTC1|MYL2|ACTA1|TCAP|TNC|CACNB2|RCAN1|MYH6|TTN|TPM1|TNNT2|XIRP1|MYH11|NKX2-5|SNTA1|TMOD1
55001	1.6324e-12	1.0451e-10	18	55	566	14284	muscle cell development	CAV2|ACTC1|MYL2|ACTA1|TCAP|TNC|LMNA|CACNB2|RCAN1|MYH6|TTN|TPM1|TNNT2|XIRP1|MYH11|NKX2-5|SNTA1|TMOD1
42692	2.9142e-12	1.8284e-10	25	116	566	14284	muscle cell differentiation	CAV2|TCAP|MYL2|TNC|CACNB2|TTN|TPM1|GATA6|AGT|RARB|NKX2-5|ACTC1|ACTA1|TBX3|TBX2|TBX5|LMNA|RCAN1|MYH6|TNNT2|XIRP1|MYH11|TBX18|TMOD1|SNTA1
43462	3.4268e-12	2.1078e-10	11	17	566	14284	regulation of ATPase activity	TNNT2|MYL4|MYL3|TNNC1|TNC|MYBPC3|RGN|MYH6|TPM2|TNNI3|TPM1
30198	7.2057e-11	4.3469e-09	22	103	566	14284	extracellular matrix organization	COL4A4|LUM|CCDC80|VTN|POSTN|DCN|COL5A2|WT1|COL5A1|ANXA2|TNFRSF11B|CTGF|AGT|TGFBI|COL1A2|MYH11|COL12A1|LOX|LAMC1|COL1A1|COL11A1|CYR61
60047	1.6296e-10	9.4667e-09	11	22	566	14284	heart contraction	MYL4|ACTC1|MYL2|TCAP|MYL3|TNNC1|TNC|MYBPC3|RYR2|TNNI3|TPM1
3015	1.6296e-10	9.4667e-09	11	22	566	14284	heart process	MYL4|ACTC1|MYL2|TCAP|MYL3|TNNC1|TNC|MYBPC3|RYR2|TNNI3|TPM1
60048	2.8988e-10	1.6534e-08	10	18	566	14284	cardiac muscle contraction	MYL4|ACTC1|TCAP|MYL3|TNNC1|TNC|MYBPC3|RYR2|TNNI3|TPM1
43062	8.1063e-10	4.541e-08	26	160	566	14284	extracellular structure organization	ME1|LUM|TNC|CACNB2|POSTN|VTN|DCN|WT1|TNFRSF11B|CTGF|AGT|TGFBI|COL12A1|LOX|COL11A1|CYR61|COL4A4|CCDC80|COL5A2|COL5A1|ANXA2|MYH11|COL1A2|COL1A1|LAMC1|SNTA1
65008	8.8118e-10	4.8496e-08	109	1543	566	14284	regulation of biological quality	DLC1|F2RL2|EDN3|TNNC1|PDLIM5|EDN1|RRAD|SGMS1|AQP1|CXCL12|ADORA1|AGTR1|BDNF|APOA1|FLI1|SERPINE1|RGN|TFPI2|MB|CRYAB|MYH7|MYH6|PPARGC1A|NEBL|VEGFC|THBD|COL1A2|RYR2|EMP3|SLC40A1|AKAP2|SPTB|FXYD1|MYL4|CAV1|MYL2|TNFRSF12A|MYL3|KCNA5|GREM1|SYPL2|WT1|DMD|BHLHE40|CDC42EP3|FN1|PLAT|EPAS1|SMAD7|EFEMP2|ITGA1|GAS2|TNNI3|CSRP3|NOTCH2|CDKN1A|P2RX1|ATP2A2|CACNA1C|NRP1|JPH2|CORIN|EDNRA|ALAS2|GSN|SERPINA3|SERPINA1…
10927	9.4529e-10	5.1127e-08	12	31	566	14284	cellular component assembly involved in morphogenesis	TNNT2|ACTC1|XIRP1|MYL2|TCAP|ACTA1|MYH11|MYH6|TTN|TPM1|NKX2-5|TMOD1
50793	1.0614e-09	5.6434e-08	68	791	566	14284	regulation of developmental process	DLC1|FGF18|EDN3|NRP1|EFNA1|PDLIM5|EDN1|MITF|FSTL3|AQP1|AGTR1|BDNF|TNFRSF11B|MYOCD|CDKN2B|GATA6|GATA4|SERPINE1|SIK1|FGF1|FNDC3B|ADAM9|GHR|PTPRM|MGP|SLIT3|INHBA|VEGFC|ADRB2|BVES|PRDM6|TFAP2A|NPPB|WNT11|TGFB1I1|AKAP2|C7|CAV1|WNT5B|TNFRSF12A|GREM1|C11ORF9|ITGAV|AGT|PALM2|VWC2|RUNX1|EGF|THBS1|CDC42EP3|NKX2-5|FN1|BMP2|BMP1|TBX3|SMAD7|TBX5|NTN4|GAS2|ANXA3|EPHA2|LAMA2|NOTCH2|LAMA4|DKK1|HOPX|BAMBI|IGFBP3
35239	1.532e-09	8.0097e-08	29	201	566	14284	tube morphogenesis	DLC1|EDN3|BBS5|NRP1|EDN1|GREM1|WT1|SEMA5A|EDNRA|AGTR1|HAND1|HAND2|AGT|GATA4|TGM2|EGF|NKX2-5|KCNMA1|BMP2|TBX3|ACTA2|ITGA1|MGP|RDH10|ADRB2|TFAP2A|NPPB|WNT11|NPPA
3008	1.9564e-09	1.0061e-07	106	1506	566	14284	system process	EDN3|TNNC1|GABRB2|PDLIM5|EDN1|PGAM2|AQP1|TTN|CXCL12|ADORA1|KIFC3|AGTR1|BDNF|FLI1|TGFBI|ASPH|MB|ADAM9|CRYAB|ACTN2|MYH7|MYH6|SSPN|TNNT2|VEGFC|COL1A2|SMPX|RYR2|COL1A1|KBTBD10|ME1|FXYD1|MYL7|CAV2|BBS5|MYL4|MYL2|MYL3|CACNB2|TIMP3|KCNMB1|MYL9|DMD|PLAT|NTF4|EPAS1|ITGA1|TNNI3|P2RX1|MYH11|CORIN|SLC5A1|MYBPC3|GJA3|EDNRA|DES|SLMAP|SERPINA3|GUCY1A3|LMOD1|COL11A1|KCNMA1|ACTA1|SLC25A4|ACTA2|SLIT3|TRDN|FAM134B|…
35051	3.2935e-09	1.6664e-07	12	34	566	14284	cardiac cell differentiation	BMP2|ACTC1|XIRP1|MYL2|MYOCD|TBX3|GATA6|TBX5|LMNA|RARB|TTN|NKX2-5
48468	4.5627e-09	2.2719e-07	57	631	566	14284	cell development	EDN3|FGF18|NRP1|EDN1|TTN|BTK|EDNRA|EFHD1|BDNF|GSN|KCNMA1|PTPRM|ACTA1|CRYAB|MYH6|SLIT3|TNNT2|BVES|XIRP1|CLIC5|RELN|LAMC1|SLITRK6|PAM|CAV2|WNT5B|TCAP|MYL2|TNC|CACNB2|EPHB3|TPM1|WT1|ALDH1A2|C11ORF9|HAND2|DMD|AGT|LEFTY2|KCNE1|NKX2-5|FN1|ACTC1|BMP2|EPAS1|NTN4|LMNA|ITGA1|RCAN1|EPHA2|NOTCH2|RDH10|DKK1|MYH11|ANTXR1|SNTA1|TMOD1
51270	5.8237e-09	2.8545e-07	31	239	566	14284	regulation of cellular component movement	DLC1|EDN3|C7|WNT5B|NRP1|EFNA1|EDN1|VTN|GREM1|TPM1|CXCL12|ADORA1|AGT|SERPINE1|THBS1|ADAM9|PLD1|PTPRM|SMAD7|TBX5|NEXN|ANXA3|EPHA2|SLIT3|LAMA2|VEGFC|LAMA4|HBEGF|WNT11|MCC|IGFBP3
8217	7.9484e-09	3.836e-07	19	98	566	14284	regulation of blood pressure	EDN3|CORIN|ACTA2|TNNC1|EDN1|MYH6|TNNI3|AQP1|TPM1|ADORA1|VEGFC|AGTR1|ADRB2|P2RX1|AGT|COL1A2|ACE2|NPPB|NPPA
30334	8.2522e-09	3.9223e-07	29	216	566	14284	regulation of cell migration	DLC1|EDN3|C7|WNT5B|EFNA1|EDN1|VTN|GREM1|TPM1|CXCL12|ADORA1|AGT|SERPINE1|THBS1|ADAM9|PLD1|PTPRM|SMAD7|TBX5|NEXN|ANXA3|EPHA2|LAMA2|VEGFC|LAMA4|HBEGF|WNT11|MCC|IGFBP3
23052	9.6701e-09	4.5276e-07	181	3129	566	14284	signaling	DLC1|FGF18|EDN3|CYP24A1|PLXNA4|GPR126|ZAK|LTBP2|GABRB2|LTBP3|EFNA1|GPR124|GDF6|PDLIM5|ADCY6|EDN1|RRAD|ANKRD1|CXCL12|ADORA1|BTK|AGTR1|SHB|BDNF|APOA1|S1PR1|CDKN2B|CTGF|KIFAP3|GATA4|RARB|RAPGEF2|ADAM9|SH3GL3|PLD1|PTPRM|NUDT4|CRYAB|GPR133|PKIG|PPARGC1A|NCAM1|VEGFC|COL1A2|ASB2|TGFB1I1|MFAP4|NEURL2|ME1|CAV2|CAV1|WNT5B|MRAS|PTH1R|ASB11|CACNB2|GREM1|EPHB3|KCNMB1|SORCS3|SEMA5A|GPR22|IL17B|ITGAV|DMD|PTPLA|…
55007	1.0471e-08	4.8306e-07	10	24	566	14284	cardiac muscle cell differentiation	ACTC1|XIRP1|MYL2|TBX3|GATA6|TBX5|LMNA|RARB|TTN|NKX2-5
32879	2.1655e-08	9.8452e-07	61	728	566	14284	regulation of localization	DLC1|EDN3|NRP1|JPH2|TNNC1|EFNA1|PRKAG2|EDN1|MYBPC3|PINK1|VTN|AQP1|CXCL12|ADORA1|EDNRA|AGTR1|APOA1|FITM1|SERPINE1|ADAM9|PLD1|PTPRM|NUDT4|CRYAB|PKIG|NEXN|SLIT3|INHBA|VEGFC|ADRB2|RYR2|WNT11|MCC|PAM|C7|CAV1|WNT5B|TNC|KCNA5|GREM1|TPM1|ITGAV|AGT|RAC1|EGF|THBS1|NKX2-5|SLC8A1|SMAD7|TBX5|ANXA1|ANXA3|EPHA2|ANXA2|LAMA2|LAMA4|UACA|P2RX1|PLN|HBEGF|IGFBP3
40012	2.6732e-08	1.198e-06	30	241	566	14284	regulation of locomotion	DLC1|EDN3|C7|WNT5B|EFNA1|EDN1|VTN|GREM1|TPM1|CXCL12|ADORA1|AGT|SERPINE1|THBS1|ADAM9|PLD1|PTPRM|SMAD7|TBX5|NEXN|ANXA3|EPHA2|LAMA2|VEGFC|LAMA4|BVES|HBEGF|WNT11|MCC|IGFBP3
1525	3.0994e-08	1.3694e-06	23	152	566	14284	angiogenesis	KLF5|FGF18|NRP1|COL4A1|EPAS1|TNFRSF12A|EDN1|HSPG2|ARHGAP24|ANXA2|EDNRA|SEMA5A|SHB|VEGFC|HAND1|HAND2|CTGF|THBS1|FGF1|EGF|COL8A1|FN1|CYR61
22603	4.0111e-08	1.7476e-06	34	302	566	14284	regulation of anatomical structure morphogenesis	DLC1|C7|NRP1|EFNA1|TNFRSF12A|PDLIM5|EDN1|GREM1|AQP1|BDNF|TNFRSF11B|GATA4|SERPINE1|PALM2|RUNX1|THBS1|FGF1|CDC42EP3|FN1|ADAM9|BMP2|PTPRM|SMAD7|NTN4|GAS2|ANXA3|EPHA2|SLIT3|BVES|TFAP2A|NPPB|TGFB1I1|BAMBI|AKAP2
1501	4.5481e-08	1.9544e-06	36	333	566	14284	skeletal system development	FGF18|CYP24A1|AEBP1|WNT5B|LTBP2|LTBP3|TIPARP|PTH1R|EDN1|PRRX1|FSTL3|POSTN|EXTL1|HOXC6|MSX2|TNFRSF11B|CTGF|COL12A1|GHR|BMP2|BMP1|TBX3|FBN1|MGP|IGF2|SPARC|COL5A2|EPHA2|ANXA2|RDH10|COL1A2|TFAP2A|WNT11|COL1A1|BMP5|TLL1
10035	8.0411e-08	3.4088e-06	29	239	566	14284	response to inorganic substance	CAV1|TNNC1|TNC|PGAM2|AQP1|TTN|TPM1|KCNMB1|GJA3|TNFRSF11B|GSN|SERPINE1|SERPINA1|THBS1|MB|ADAM9|KCNMA1|SLC8A1|ACTA1|CRYAB|EEF1A2|MGP|MYH7|GRIA3|TNNT2|CDKN1A|RYR2|COL1A1|KLF2
45214	9.8668e-08	4.1269e-06	6	8	566	14284	sarcomere organization	TNNT2|XIRP1|TCAP|MYH6|TTN|TPM1
2009	1.7285e-07	7.1346e-06	26	206	566	14284	morphogenesis of an epithelium	DLC1|BBS5|NRP1|TNC|EDN1|GREM1|WT1|SEMA5A|EDNRA|ALDH1A2|HAND1|HAND2|AGT|GATA4|TGM2|NKX2-5|BMP2|TBX3|TBX5|NOTCH2|VEGFC|RDH10|TFAP2A|WNT11|TGFB1I1|TBX18
3073	2.0942e-07	8.5319e-06	11	39	566	14284	regulation of systemic arterial blood pressure	EDN3|AGTR1|ADRB2|CORIN|TNNC1|AGT|EDN1|ACE2|AQP1|TNNI3|TPM1
42325	2.5187e-07	1.013e-05	46	518	566	14284	regulation of phosphorylation	DLC1|EDN3|CAV1|ZAK|EFNA1|C13ORF15|GDF6|PRKAG2|EDN1|ADCY6|VTN|TTN|ADORA1|EDNRA|APOA1|DGKB|CDKN2B|CTGF|AGT|PDGFD|THBS1|FGF1|EGF|GHR|ADAM9|BMP2|SMAD7|SMAD6|PKIG|ITGA1|TPD52L1|DGKI|SH3BP5|ATXN1|VEGFC|INHBA|DUSP3|CDKN1A|ADRB2|RGS3|RGS4|PRKAR1A|RELN|GADD45B|IGFBP3|GADD45A
32781	2.8606e-07	1.1359e-05	6	9	566	14284	positive regulation of ATPase activity	TNNT2|MYL4|MYL3|MYBPC3|RGN|TPM1
51174	3.5252e-07	1.3652e-05	47	541	566	14284	regulation of phosphorus metabolic process	DLC1|EDN3|CAV1|ZAK|EFNA1|C13ORF15|GDF6|PRKAG2|EDN1|ADCY6|VTN|TTN|ADORA1|EDNRA|APOA1|DGKB|CDKN2B|CTGF|AGT|PDGFD|THBS1|FGF1|EGF|GHR|ADAM9|BMP2|SMAD7|SMAD6|PKIG|ITGA1|TPD52L1|RCAN1|DGKI|SH3BP5|ATXN1|VEGFC|INHBA|DUSP3|CDKN1A|ADRB2|RGS3|RGS4|PRKAR1A|RELN|GADD45B|IGFBP3|GADD45A
19220	3.5252e-07	1.3652e-05	47	541	566	14284	regulation of phosphate metabolic process	DLC1|EDN3|CAV1|ZAK|EFNA1|C13ORF15|GDF6|PRKAG2|EDN1|ADCY6|VTN|TTN|ADORA1|EDNRA|APOA1|DGKB|CDKN2B|CTGF|AGT|PDGFD|THBS1|FGF1|EGF|GHR|ADAM9|BMP2|SMAD7|SMAD6|PKIG|ITGA1|TPD52L1|RCAN1|DGKI|SH3BP5|ATXN1|VEGFC|INHBA|DUSP3|CDKN1A|ADRB2|RGS3|RGS4|PRKAR1A|RELN|GADD45B|IGFBP3|GADD45A
35150	3.673e-07	1.3882e-05	11	41	566	14284	regulation of tube size	KCNMA1|EDNRA|EDN3|AGTR1|ADRB2|ACTA2|AGT|EDN1|ITGA1|NPPB|NPPA
50880	3.673e-07	1.3882e-05	11	41	566	14284	regulation of blood vessel size	KCNMA1|EDNRA|EDN3|AGTR1|ADRB2|ACTA2|AGT|EDN1|ITGA1|NPPB|NPPA
42127	4.3092e-07	1.6093e-05	64	847	566	14284	regulation of cell proliferation	DLC1|FGF18|FGF5|EDN3|FOSL2|NRP1|IGFBP7|EDN1|MITF|PRRX1|AQP1|DDR2|ADORA1|EDNRA|AGTR1|BDNF|CDKN2B|CTGF|KIFAP3|GATA4|SERPINE1|ASPH|RARB|IL13RA1|FGF1|PTPRM|SLIT3|INHBA|VEGFC|ADRB2|XIRP1|MCC|LAMC1|TGFB1I1|EMP3|TBX18|CAV2|C7|CAV1|WT1|VCAM1|MSX2|ALDH1A2|AGT|TGM2|EGF|THBS1|NKX2-5|KLF5|BMP2|TBX3|TBX2|TBX5|ANXA1|ROGDI|IGF2|SPARC|NOTCH2|CDKN1A|BNC1|FABP3|ACE2|SP6|IGFBP3
14866	5.5736e-07	2.0381e-05	5	6	566	14284	skeletal myofibril assembly	ACTC1|TCAP|ACTA1|MYH11|TTN
30199	5.5875e-07	2.0381e-05	9	27	566	14284	collagen fibril organization	LUM|COL1A2|COL12A1|LOX|COL1A1|COL11A1|COL5A2|COL5A1|ANXA2
48747	6.6056e-07	2.3818e-05	10	35	566	14284	muscle fiber development	CAV2|TCAP|ACTA1|TNC|MYH11|CACNB2|RCAN1|MYH6|TTN|SNTA1
51128	7.8008e-07	2.7808e-05	46	539	566	14284	regulation of cellular component organization	DLC1|CAV2|PAM|EDN3|CAV1|NRP1|TNFRSF12A|EFNA1|PDLIM5|EDN1|PINK1|VTN|GREM1|TPM1|CXCL12|APOA1|GSN|RAC1|SERPINE1|PALM2|THBS1|EGF|NKX2-5|CDC42EP3|SYNPO|FN1|ADAM9|SMAD7|SMAD6|ANXA1|IGF2|GAS2|NEXN|PPARGC1A|COL5A1|NEBL|SLIT3|ANXA2|BVES|TRIM54|WNT11|TGFB1I1|BAMBI|KBTBD10|AKAP2|SPTB
1558	9.9165e-07	3.4953e-05	25	211	566	14284	regulation of cell growth	NRP1|MYL2|TNFRSF12A|ABTB2|IGFBP7|RRAD|GREM1|DDR2|WT1|AGTR1|HTRA1|CTGF|AGT|CAMK2D|CRIM1|CYR61|CRYAB|SLIT3|INHBA|CDKN1A|NPPB|HBEGF|WNT11|IGFBP3|NPPA
23033	1.0279e-06	3.5828e-05	125	2099	566	14284	signaling pathway	FGF18|EDN3|CYP24A1|GPR126|ZAK|LTBP2|GABRB2|LTBP3|EFNA1|GPR124|GDF6|ADCY6|EDN1|RRAD|CXCL12|ADORA1|BTK|AGTR1|APOA1|S1PR1|CTGF|GATA4|RAPGEF2|ADAM9|PLD1|NUDT4|CRYAB|GPR133|PPARGC1A|NCAM1|COL1A2|ASB2|TGFB1I1|NEURL2|CAV1|WNT5B|MRAS|PTH1R|ASB11|EPHB3|SORCS3|GPR22|ITGAV|ITGB6|RAC1|EGF|ARHGDIB|PLAT|GABRE|GPR155|BMP2|SMAD7|SMAD6|ITGA1|NOTCH2NL|ITGA3|COL16A1|EPHA2|ITGA9|NOTCH2|CDKN1A|UACA|ATP2A2|RGS3|RGS4|P…
90066	1.1119e-06	3.8328e-05	32	316	566	14284	regulation of anatomical structure size	EDN3|NRP1|MYL2|TNFRSF12A|EDN1|RRAD|SGMS1|GREM1|CXCL12|WT1|EDNRA|AGTR1|GSN|AGT|LEFTY2|KCNMA1|ACTA1|ACTA2|CRYAB|ITGA1|SLIT3|NEBL|INHBA|NOTCH2|ADRB2|CDKN1A|HBEGF|NPPB|WNT11|EMP3|NPPA|SPTB
7519	1.278e-06	4.3576e-05	13	65	566	14284	skeletal muscle tissue development	CAV2|CAV1|ACTA1|MYL3|TNC|CACNB2|RCAN1|DCN|CSRP3|DMD|SVIL|CTSB|SNTA1
31589	1.599e-06	5.3396e-05	16	99	566	14284	cell-substrate adhesion	DLC1|TNFRSF12A|ITGA1|ITGA3|ACTN2|VTN|NID2|BVES|CTGF|AGT|ITGAV|ITGB6|ANTXR1|LAMC1|ADAM9|FN1
60429	1.6e-06	5.3396e-05	33	337	566	14284	epithelium development	DLC1|BBS5|NRP1|TNC|EDN1|GREM1|WT1|SEMA5A|EDNRA|ALDH1A2|HAND1|GATA5|HAND2|GATA6|AGT|GATA4|TGM2|KCNE1|NKX2-5|ADAM9|BMP2|COL4A1|TBX3|TBX5|ANXA1|DHRS9|VEGFC|NOTCH2|RDH10|TFAP2A|WNT11|TGFB1I1|TBX18
60538	1.8361e-06	6.063e-05	13	67	566	14284	skeletal muscle organ development	CAV2|CAV1|ACTA1|MYL3|TNC|CACNB2|RCAN1|DCN|CSRP3|DMD|SVIL|CTSB|SNTA1
6940	1.9824e-06	6.4779e-05	10	39	566	14284	regulation of smooth muscle contraction	KCNMA1|CAV1|ADRB2|MYOCD|P2RX1|CHRM2|TNNC1|EDN1|CNN1|TNNI3
55065	2.2045e-06	7.1294e-05	24	206	566	14284	metal ion homeostasis	FXYD1|KCNMA1|C7|CAV1|SLC8A1|JPH2|TNNC1|EDN1|KCNA5|TNNI3|CSRP3|SYPL2|CXCL12|EDNRA|AGTR1|PYGM|ATP2A2|AGT|PLN|TGM2|RYR2|RGN|CACNA1C|HRC
6942	2.4244e-06	7.7605e-05	8	24	566	14284	regulation of striated muscle contraction	MYL2|MYL3|SMAD7|CTGF|MYBPC3|RYR2|NKX2-5|TNNI1
6875	3.1655e-06	0.0001003	23	196	566	14284	cellular metal ion homeostasis	FXYD1|KCNMA1|C7|CAV1|SLC8A1|JPH2|TNNC1|EDN1|KCNA5|TNNI3|CSRP3|SYPL2|CXCL12|EDNRA|AGTR1|PYGM|ATP2A2|AGT|PLN|TGM2|RYR2|RGN|CACNA1C
48545	3.2349e-06	0.00010148	25	225	566	14284	response to steroid hormone stimulus	CAV1|IGFBP7|AQP1|TIMP3|ALDH1A2|TNFRSF11B|CTGF|GATA6|AGT|GATA3|SERPINE1|GATA4|SERPINA1|LOX|THBS1|NKX2-5|GHR|ADAM9|PLAT|ACTA1|CRYAB|ANXA3|SLIT3|CDKN1A|COL1A1
9612	3.2739e-06	0.00010168	12	60	566	14284	response to mechanical stimulus	C7|CAV1|BMP2|TCAP|ACTA1|MGP|CTSB|DCN|COL1A1|AQP1|COL11A1|TIMP3
3018	3.8621e-06	0.00011878	11	51	566	14284	vascular process in circulatory system	KCNMA1|EDNRA|EDN3|AGTR1|ADRB2|ACTA2|AGT|EDN1|ITGA1|NPPB|NPPA
50886	4.8006e-06	0.00014621	8	26	566	14284	endocrine process	EDN3|INHBA|AGTR1|TBX3|CORIN|AGT|EDN1|ACE2
2026	4.9136e-06	0.00014821	7	19	566	14284	regulation of the force of heart contraction	MYL4|SLC8A1|ATP2A2|MYL3|PLN|MYH6|CSRP3
48519	5.4337e-06	0.00016234	118	2017	566	14284	negative regulation of biological process	DLC1|MEF2C|EDN3|MASP1|ZAK|EDN1|FSTL3|RRAD|VTN|SGMS1|AQP1|ADORA1|BDNF|APOA1|CDKN2B|HTRA1|KIFAP3|TGFBI|SERPINE1|ASPH|RARB|PTPRM|CRYAB|PKIG|THBD|KRT18|PRDM6|HSPB1|RYR2|COL1A1|TGFB1I1|CLIP4|EMP3|MYO18A|SPTB|CAV2|CAV1|WNT5B|MYL2|KCNA5|GREM1|TIMP3|WT1|ITGAV|RAC1|BHLHE40|RUNX1|EGF|NKX2-5|ARHGDIB|PLAT|BMP2|SMAD7|SMAD6|GAS2|SMYD1|NOTCH2|CDKN1A|TRIM54|UACA|ATP2A2|RGS3|RGS4|RGS5|FABP3|JAZF1|HOPX|KLF2|IER3|N…
30155	6.1205e-06	0.00018113	19	148	566	14284	regulation of cell adhesion	SMAD7|FSTL3|CCDC80|VTN|TPM1|LAMA2|LAMA4|GSN|KIFAP3|SERPINE1|TGFBI|TGM2|VWC2|COL1A1|THBS1|FGF1|ADAM9|ARHGDIB|CYR61
51336	6.5166e-06	0.00019105	34	376	566	14284	regulation of hydrolase activity	DLC1|MYL4|CAV1|MYL3|TNNC1|TNC|EDN1|MYBPC3|VTN|TPM2|TPM1|EDNRA|AGTR1|APOA1|RASGRP3|CTGF|AGT|SERPINE1|TGM2|RGN|THBS1|BMP2|CAP2|CRYAB|SMAD6|RCAN1|MYH6|TNNI3|TNNT2|BVES|UACA|P2RX1|CHRM2|WNT11
3044	6.5866e-06	0.00019132	8	27	566	14284	regulation of systemic arterial blood pressure mediated by a chemical signal	EDN3|AGTR1|ADRB2|CORIN|AGT|EDN1|ACE2|TPM1
55082	6.901e-06	0.00019861	34	377	566	14284	cellular chemical homeostasis	FXYD1|C7|CAV1|JPH2|TNNC1|EDN1|KCNA5|CXCL12|SYPL2|ADORA1|EDNRA|AGTR1|ALAS2|C11ORF9|AGT|TGM2|KCNE1|RGN|KCNMA1|SLC8A1|TNNI3|PPARGC1A|CSRP3|ATXN1|XIRP1|PYGM|P2RX1|ATP2A2|PLN|CLDN1|RYR2|KCNH2|CACNA1C|SLC40A1
32101	7.0037e-06	0.00019973	22	191	566	14284	regulation of response to external stimulus	C7|EDN3|CAV1|MASP1|EDN1|VTN|GREM1|CXCL12|ADORA1|ANXA2|EDNRA|AGTR1|VEGFC|ADRB2|UACA|THBD|AGT|SERPINE1|TGM2|ACE2|THBS1|NT5E
7167	7.6749e-06	0.0002169	32	346	566	14284	enzyme linked receptor protein signaling pathway	FGF18|FGF5|LTBP2|LTBP3|EFNA1|GDF6|TIPARP|EPHB3|DDR2|MSX2|CTGF|GATA4|LEFTY2|EGF|FGF1|GHR|ADAM9|PLAT|BMP2|SMAD7|SMAD6|IGF2|EPHA2|AFP|ADRB2|DOK4|COL1A2|NPPB|HBEGF|AREG|TGFB1I1|NPPA
7166	7.9619e-06	0.00022301	82	1280	566	14284	cell surface receptor linked signaling pathway	FGF18|FGF5|EDN3|GPR126|LTBP2|GABRB2|LTBP3|EFNA1|GPR124|GDF6|MITF|ADCY6|EDN1|DDR2|CXCL12|ADORA1|EDNRA|AGTR1|APOA1|S1PR1|CTGF|RSPO3|GATA4|IL13RA1|FGF1|ADAM9|GHR|GPR133|WLS|SLIT3|NCAM1|INHBA|ADRB2|DACT1|DOK4|CHRM2|COL1A2|NPPB|CNTN1|WNT11|MCC|TGFB1I1|NPPA|GPR183|C7|WNT5B|TIPARP|PTH1R|EPHB3|SORCS3|MSX2|STAT4|GPR22|DGKB|GP1BB|ITGAV|AGT|ITGB6|LEFTY2|TGM2|EGF|PLAT|FZD8|GABRE|PLP2|BMP2|SMAD7|SMAD6|ITGA1|N…
55006	8.6246e-06	0.00023733	6	14	566	14284	cardiac cell development	ACTC1|XIRP1|MYL2|LMNA|TTN|NKX2-5
55013	8.6246e-06	0.00023733	6	14	566	14284	cardiac muscle cell development	ACTC1|XIRP1|MYL2|LMNA|TTN|NKX2-5
50790	8.72e-06	0.00023787	63	907	566	14284	regulation of catalytic activity	DLC1|EDN3|ZAK|TNNC1|EFNA1|C13ORF15|PRKAG2|ADCY6|EDN1|MYBPC3|VTN|TTN|ADORA1|EDNRA|AGTR1|APOA1|CDKN2B|CTGF|SERPINE1|RGN|ADAM9|GHR|CRYAB|PKIG|MYH6|TNNT2|ADRB2|BVES|CHRM2|WNT11|RELN|CTSB|GADD45B|GADD45A|CAV1|MYL4|MYL3|TNC|TPM2|TPM1|DGKB|RASGRP3|AGT|TGM2|EGF|THBS1|BMP2|CAP2|SMAD7|SMAD6|ITGA1|RCAN1|TPD52L1|DGKI|TNNI3|SH3BP5|CDKN1A|DUSP3|UACA|P2RX1|RGS3|RGS4|PRKAR1A
6939	8.9033e-06	0.00024077	8	28	566	14284	smooth muscle contraction	KCNMA1|EDNRA|MYL7|EDN3|ACTA2|AGT|EDN1|MYH11
65007	9.9756e-06	0.00026746	325	6936	566	14284	biological regulation	MEF2C|DLC1|EDN3|MEF2A|MASP1|EFNA1|GDF6|PDLIM5|ADCY6|EDN1|FSTL3|SGMS1|AQP1|ADORA1|BTK|AGTR1|SHB|BDNF|FLI1|TRAK2|CTGF|HTRA1|KIFAP3|SERPINE1|ABRA|RARB|CFI|RAPGEF2|ADAM9|PITX2|SH3GL3|PLD1|PTPRM|CRYAB|SIPA1L2|MYH7|MYH6|PPARGC1A|FRY|VEGFC|DCAF6|KRT18|PTRF|PRDM6|RYR2|LAMC1|TGFB1I1|MYO18A|PTH1R|EPHB3|SYPL2|PPP1R3C|DMD|RAC1|CASZ1|CDC42EP3|NKX2-5|KLF5|PLAT|BMP2|BMP1|SMAD7|ARHGEF37|SMAD6|ESRRG|CCDC80|ROGDI|…
32989	1.0308e-05	0.00027403	32	351	566	14284	cellular component morphogenesis	PAM|BBS5|NRP1|TCAP|MYL2|EPHB3|TTN|TPM1|WT1|RAB3IP|BDNF|DMD|NKX2-5|FN1|ACTC1|BMP2|PTPRM|ACTA1|ITGA1|MYH6|SLIT3|TNNT2|BVES|DKK1|XIRP1|CLIC5|MYH11|RELN|ANTXR1|LAMC1|SLITRK6|TMOD1
30514	1.058e-05	0.00027891	7	21	566	14284	negative regulation of BMP signaling pathway	CAV1|SMAD7|HTRA1|SMAD6|FSTL3|VWC2|GREM1
30336	1.0894e-05	0.0002848	12	67	566	14284	negative regulation of cell migration	DLC1|PTPRM|SMAD7|TBX5|SERPINE1|WNT11|MCC|GREM1|THBS1|IGFBP3|TPM1|ADORA1
51890	1.1817e-05	0.00030138	4	5	566	14284	regulation of cardioblast differentiation	GATA6|TBX5|GATA4|NKX2-5
51891	1.1817e-05	0.00030138	4	5	566	14284	positive regulation of cardioblast differentiation	GATA6|TBX5|GATA4|NKX2-5
30240	1.1817e-05	0.00030138	4	5	566	14284	skeletal muscle thin filament assembly	ACTC1|TCAP|ACTA1|TTN
6873	1.2557e-05	0.00031767	33	371	566	14284	cellular ion homeostasis	FXYD1|C7|CAV1|JPH2|TNNC1|EDN1|KCNA5|CXCL12|SYPL2|ADORA1|EDNRA|AGTR1|ALAS2|C11ORF9|AGT|TGM2|KCNE1|RGN|KCNMA1|SLC8A1|TNNI3|CSRP3|ATXN1|XIRP1|PYGM|P2RX1|ATP2A2|PLN|CLDN1|RYR2|KCNH2|CACNA1C|SLC40A1
50801	1.4262e-05	0.00035731	35	407	566	14284	ion homeostasis	FXYD1|C7|CAV1|JPH2|TNNC1|EDN1|KCNA5|CXCL12|SYPL2|ADORA1|EDNRA|AGTR1|ALAS2|C11ORF9|AGT|TGM2|KCNE1|RGN|HRC|KCNMA1|SLC8A1|TNNI3|CSRP3|ATXN1|XIRP1|PYGM|P2RX1|ATP2A2|PLN|CLDN1|NPPB|RYR2|KCNH2|CACNA1C|SLC40A1
42221	1.4352e-05	0.00035731	90	1465	566	14284	response to chemical stimulus	DLC1|EDN3|CYP24A1|CYP2J2|TNNC1|IGFBP7|EDN1|ADCY6|PGAM2|TTN|AQP1|CXCL12|GJA3|EDNRA|AGTR1|TNFRSF11B|BDNF|ALAS2|CDKN2B|GSN|GATA6|CTGF|GATA3|GATA4|SERPINE1|SERPINA1|LOX|CYR61|MB|GHR|ADAM9|KCNMA1|PLD1|PTPRM|ACTA1|CRYAB|MGP|MYH7|SLIT3|TNNT2|VEGFC|THBD|HSPB7|RYR2|HSPB1|WNT11|CTSB|HSPB3|COL1A1|NPPA|ME1|C7|CAV1|WNT5B|TNC|KCNA5|DCN|TPM1|TIMP3|KCNMB1|MSX2|VCAM1|ALDH1A2|AGT|ENO3|THBS1|ETV5|NKX2-5|PLAT|GABRE|…
90092	1.4609e-05	0.00036084	14	92	566	14284	regulation of transmembrane receptor protein serine/threonine kinase signaling pathway	BMP2|CAV1|SMAD7|GDF6|SMAD6|FSTL3|GREM1|INHBA|CDKN2B|HTRA1|VWC2|TGFB1I1|THBS1|BAMBI
45785	1.4899e-05	0.00036513	12	69	566	14284	positive regulation of cell adhesion	SMAD7|KIFAP3|TGM2|CCDC80|FSTL3|VWC2|VTN|THBS1|FGF1|TPM1|CYR61|ADAM9
70482	1.5883e-05	0.00038625	19	158	566	14284	response to oxygen levels	KCNMA1|PLAT|CAV1|SLC8A1|EPAS1|CRYAB|EDN1|KCNA5|AQP1|EDNRA|VCAM1|CDKN1A|ALAS2|PYGM|CTGF|RYR2|SERPINA1|THBS1|MB
10648	1.8276e-05	0.00044102	30	328	566	14284	negative regulation of cell communication	DLC1|CAV1|WNT5B|FSTL3|GREM1|ADORA1|HTRA1|AGT|VWC2|THBS1|NKX2-5|SMAD7|SMAD6|SLIT3|ATXN1|AMBP|DKK2|DKK3|ADRB2|DUSP3|DKK1|RGS3|RGS4|RGS5|WNT11|MCC|TGFB1I1|BAMBI|CLIP4|IGFBP3
60411	2.0497e-05	0.00049084	5	10	566	14284	cardiac septum morphogenesis	HAND1|GATA6|SMAD7|GATA4|NKX2-5
51094	2.1104e-05	0.00050155	31	347	566	14284	positive regulation of developmental process	FGF18|WNT5B|NRP1|TNFRSF12A|AQP1|AGTR1|BDNF|CDKN2B|GATA6|AGT|GATA4|SERPINE1|VWC2|RUNX1|FGF1|THBS1|NKX2-5|FNDC3B|GHR|ADAM9|BMP2|BMP1|TBX5|ANXA3|INHBA|VEGFC|ADRB2|TFAP2A|TGFB1I1|BAMBI|IGFBP3
3279	2.1487e-05	0.00050681	6	16	566	14284	cardiac septum development	HAND1|GATA6|SMAD7|TBX5|GATA4|NKX2-5
51271	2.3302e-05	0.00054147	12	72	566	14284	negative regulation of cellular component movement	DLC1|PTPRM|SMAD7|TBX5|SERPINE1|WNT11|MCC|GREM1|THBS1|IGFBP3|TPM1|ADORA1
40013	2.3302e-05	0.00054147	12	72	566	14284	negative regulation of locomotion	DLC1|PTPRM|SMAD7|TBX5|SERPINE1|WNT11|MCC|GREM1|THBS1|IGFBP3|TPM1|ADORA1
30003	2.3567e-05	0.00054361	25	252	566	14284	cellular cation homeostasis	FXYD1|C7|CAV1|JPH2|TNNC1|EDN1|KCNA5|CXCL12|SYPL2|EDNRA|AGTR1|ALAS2|AGT|TGM2|RGN|KCNMA1|SLC8A1|TNNI3|CSRP3|ATP2A2|PYGM|PLN|RYR2|CACNA1C|SLC40A1
55074	2.4906e-05	0.00057028	21	192	566	14284	calcium ion homeostasis	FXYD1|CAV1|SLC8A1|JPH2|TNNC1|EDN1|KCNA5|TNNI3|SYPL2|CXCL12|CSRP3|EDNRA|AGTR1|PYGM|ATP2A2|PLN|TGM2|RYR2|RGN|CACNA1C|HRC
48522	2.7953e-05	0.00063542	114	2002	566	14284	positive regulation of cellular process	DLC1|MEF2C|EDN3|FGF18|ZAK|GDF6|EDN1|FSTL3|VTN|AQP1|CXCL12|ADORA1|BTK|AGTR1|BDNF|APOA1|CDKN2B|MYOCD|CTGF|GATA6|KIFAP3|SERPINE1|GATA4|ABRA|RARB|PDGFD|SAMD4A|FNDC3B|ADAM9|PLD1|PPARGC1A|NCAM1|VEGFC|DCAF6|RYR2|RELN|LAMC1|TGFB1I1|CAV2|CAV1|WNT5B|TNFRSF12A|WT1|RAC1|EGF|RUNX1|NKX2-5|KLF5|OBSCN|BMP2|EPAS1|SMAD7|SMAD6|CCDC80|ESRRG|ITGA1|ROGDI|TPD52L1|NOTCH2|CDKN1A|UACA|AREG|FGF5|FOSL2|NRP1|PRKAG2|MITF|PRRX…
65009	2.9003e-05	0.00065454	69	1062	566	14284	regulation of molecular function	DLC1|EDN3|JPH2|ZAK|TNNC1|EFNA1|C13ORF15|PRKAG2|ADCY6|EDN1|MYBPC3|VTN|TTN|ADORA1|EDNRA|AGTR1|APOA1|CDKN2B|CTGF|SERPINE1|RGN|ABRA|ADAM9|GHR|CRYAB|PKIG|MYH6|PPARGC1A|TNNT2|ADRB2|BVES|CHRM2|WNT11|RELN|CTSB|GADD45B|GADD45A|CAV1|MYL4|MYL3|TNC|TPM2|TPM1|DGKB|RASGRP3|AGT|TGM2|EGF|THBS1|CAMK2A|NKX2-5|BMP2|CAP2|SMAD7|SMAD6|ITGA1|RCAN1|TPD52L1|DGKI|TNNI3|ANXA3|SH3BP5|CDKN1A|DUSP3|UACA|P2RX1|RGS3|RGS4|PRKAR1A
9628	2.9507e-05	0.00066065	34	404	566	14284	response to abiotic stimulus	C7|CAV1|ZAK|TCAP|IGFBP7|DCN|AQP1|TIMP3|GJA3|VCAM1|AGT|BHLHE40|THBS1|FGF1|MYOF|COL11A1|KCNMA1|BMP2|ACTA1|CRYAB|MGP|GMPR|ATXN1|CDKN1A|ADRB2|UACA|THBD|HSPB8|HSPB7|HSPB1|CTSB|COL1A1|HSPB3|DNAJB4
35466	2.9695e-05	0.00066065	66	1003	566	14284	regulation of signaling pathway	DLC1|FGF18|EDN3|ZAK|EFNA1|GDF6|EDN1|PRRX1|FSTL3|PINK1|VTN|TTN|CDKN2B|HTRA1|AGPAT9|RGN|ABRA|RHOC|RAPGEF2|GHR|SIPA1L2|WLS|ARHGEF9|SLIT3|NCAM1|AMBP|INHBA|VEGFC|ADRB2|BVES|WNT11|MCC|RELN|TGFB1I1|CLIP4|CAV2|CAV1|WNT5B|GREM1|RASGRP3|AGT|RAC1|TGM2|VWC2|EGF|THBS1|NKX2-5|OBSCN|BMP2|SMAD7|ARHGEF37|SMAD6|ITGA1|IGF2|TPD52L1|ATXN1|DKK2|NOTCH2|DKK3|DUSP3|DKK1|RGS3|RGS4|RGS5|HBEGF|BAMBI
9266	3.0415e-05	0.00067191	14	98	566	14284	response to temperature stimulus	C7|CRYAB|IGFBP7|GMPR|ADRB2|HSPB8|AGT|HSPB7|HSPB1|HSPB3|FGF1|DNAJB4|THBS1|MYOF
9725	3.3056e-05	0.00072515	36	441	566	14284	response to hormone stimulus	ME1|DLC1|CAV1|IGFBP7|ADCY6|AQP1|TIMP3|ALDH1A2|TNFRSF11B|GATA6|CTGF|GATA3|AGT|GATA4|SERPINE1|SERPINA1|LOX|THBS1|NKX2-5|MB|GHR|ADAM9|PLAT|PLD1|ACTA1|CRYAB|MGP|IGF2|ANXA3|SLIT3|CDKN1A|PRKAR1A|FABP3|CTSB|COL1A1|NPPA
3230	3.4337e-05	0.00073275	4	6	566	14284	cardiac atrium development	TNNT2|GATA4|MYH6|NKX2-5
3209	3.4337e-05	0.00073275	4	6	566	14284	cardiac atrium morphogenesis	TNNT2|GATA4|MYH6|NKX2-5
48739	3.4337e-05	0.00073275	4	6	566	14284	cardiac muscle fiber development	TCAP|MYH11|MYH6|TTN
55003	3.4337e-05	0.00073275	4	6	566	14284	cardiac myofibril assembly	ACTC1|MYL2|TTN|NKX2-5
7512	3.6353e-05	0.00077055	5	11	566	14284	adult heart development	TCAP|HAND2|MYH7|MYH6|NKX2-5
9408	3.7808e-05	0.00079599	11	64	566	14284	response to heat	C7|CRYAB|IGFBP7|HSPB8|HSPB7|HSPB1|HSPB3|THBS1|DNAJB4|FGF1|MYOF
10038	3.8818e-05	0.0008118	18	154	566	14284	response to metal ion	KCNMA1|CAV1|ACTA1|TNNC1|TNC|PGAM2|MGP|GRIA3|TTN|AQP1|KCNMB1|TNNT2|TNFRSF11B|GSN|RYR2|SERPINA1|THBS1|ADAM9
35467	4.5193e-05	0.00093887	25	262	566	14284	negative regulation of signaling pathway	DLC1|CAV1|WNT5B|FSTL3|GREM1|HTRA1|AGT|VWC2|THBS1|NKX2-5|SMAD7|SMAD6|SLIT3|AMBP|DKK2|ATXN1|DKK3|ADRB2|DUSP3|DKK1|MCC|WNT11|TGFB1I1|BAMBI|CLIP4
6874	4.5687e-05	0.00094289	20	185	566	14284	cellular calcium ion homeostasis	FXYD1|CAV1|SLC8A1|JPH2|TNNC1|EDN1|KCNA5|TNNI3|SYPL2|CXCL12|CSRP3|EDNRA|AGTR1|PYGM|ATP2A2|PLN|TGM2|RYR2|RGN|CACNA1C
30029	5.103e-05	0.0010463	24	248	566	14284	actin filament-based process	DLC1|MYL7|ACTC1|MYL2|ACTA1|TCAP|MRAS|PDLIM3|MYH7|MYH6|TTN|AQP1|TPM1|TNNT2|XIRP1|GSN|RAC1|MYH11|FHOD3|CNN1|ANTXR1|NKX2-5|TMOD1|ARHGDIB
42310	6.0291e-05	0.0012061	5	12	566	14284	vasoconstriction	EDNRA|EDN3|ACTA2|AGT|EDN1
10951	6.1899e-05	0.0012061	3	3	566	14284	negative regulation of endopeptidase activity	CAP2|SERPINE1|VTN
71688	6.1899e-05	0.0012061	3	3	566	14284	striated muscle myosin thick filament assembly	TCAP|MYH11|TTN
3207	6.1899e-05	0.0012061	3	3	566	14284	cardiac chamber formation	HAND1|TBX5|NKX2-5
3211	6.1899e-05	0.0012061	3	3	566	14284	cardiac ventricle formation	HAND1|TBX5|NKX2-5
30241	6.1899e-05	0.0012061	3	3	566	14284	skeletal muscle myosin thick filament assembly	TCAP|MYH11|TTN
31034	6.1899e-05	0.0012061	3	3	566	14284	myosin filament assembly	TCAP|MYH11|TTN
31033	6.1899e-05	0.0012061	3	3	566	14284	myosin filament assembly or disassembly	TCAP|MYH11|TTN
3014	6.5674e-05	0.0012717	7	27	566	14284	renal system process	KCNMA1|AGTR1|AGT|EDN1|NPPB|AQP1|ADORA1
7154	6.6613e-05	0.0012817	55	812	566	14284	cell communication	CYP24A1|EDN3|FGF5|FGF18|NRP1|EFNA1|GABRB2|PDLIM5|EDN1|AQP1|ADORA1|GJA3|BDNF|CDKN2B|GATA4|FGF1|KCNMA1|PLD1|SH3PXD2A|SLC25A4|SLIT3|INHBA|CLDN1|WNT11|COL1A1|ME1|C7|CAV2|PPFIA4|CAV1|WNT5B|TNC|CACNB2|GREM1|KCNMB1|SEMA5A|IL17B|C11ORF9|DMD|AGT|TSPAN32|DTNA|PLAT|SLC8A1|BMP2|TBX3|TBX5|NTN4|GJB2|ATXN1|CDKN1A|CXCL14|P2RX1|BNC1|AREG
90101	6.7009e-05	0.0012817	9	46	566	14284	negative regulation of transmembrane receptor protein serine/threonine kinase signaling pathway	CAV1|SMAD7|HTRA1|SMAD6|FSTL3|VWC2|TGFB1I1|GREM1|BAMBI
45859	6.8199e-05	0.0012966	31	369	566	14284	regulation of protein kinase activity	EDN3|CAV1|ZAK|EFNA1|C13ORF15|PRKAG2|ADCY6|EDN1|TTN|ADORA1|EDNRA|DGKB|CDKN2B|THBS1|EGF|GHR|ADAM9|PKIG|ITGA1|TPD52L1|DGKI|SH3BP5|CDKN1A|DUSP3|ADRB2|RGS3|RGS4|PRKAR1A|RELN|GADD45B|GADD45A
10646	7.1202e-05	0.0013419	72	1154	566	14284	regulation of cell communication	DLC1|FGF18|EDN3|ZAK|EFNA1|GDF6|EDN1|PRRX1|FSTL3|PINK1|VTN|TTN|ADORA1|BDNF|CDKN2B|HTRA1|SERPINE1|AGPAT9|RGN|ABRA|RHOC|RAPGEF2|GHR|SIPA1L2|WLS|ARHGEF9|SLIT3|NCAM1|AMBP|INHBA|ADRB2|BVES|WNT11|MCC|RELN|TGFB1I1|CLIP4|CAV2|CAV1|WNT5B|GREM1|C11ORF9|RASGRP3|AGT|RAC1|TGM2|VWC2|BHLHE40|EGF|THBS1|NKX2-5|PLAT|OBSCN|BMP2|SMAD7|ARHGEF37|SMAD6|ITGA1|IGF2|TPD52L1|ATXN1|DKK2|DKK3|NOTCH2|DUSP3|DKK1|RGS3|RGS4|RGS5|…
48878	7.1437e-05	0.0013419	40	530	566	14284	chemical homeostasis	FXYD1|C7|CAV1|JPH2|TNNC1|EDN1|KCNA5|AQP1|CXCL12|SYPL2|ADORA1|EDNRA|AGTR1|APOA1|ALAS2|C11ORF9|AGT|SERPINE1|TGM2|KCNE1|RGN|HRC|KCNMA1|SLC8A1|EPAS1|TNNI3|CSRP3|PPARGC1A|ATXN1|XIRP1|PYGM|ATP2A2|P2RX1|PLN|CLDN1|NPPB|RYR2|KCNH2|CACNA1C|SLC40A1
48598	7.2283e-05	0.001345	29	336	566	14284	embryonic morphogenesis	DLC1|BBS5|TCAP|EFNA1|EDN1|PRRX1|GREM1|VCAM1|MSX2|ALDH1A2|HAND1|HAND2|GATA4|FBN2|RARB|NKX2-5|CYR61|TBX3|TBX5|EPHA2|VEGFC|NOTCH2|RDH10|DKK1|CLIC5|PRKAR1A|TFAP2A|TGFB1I1|TBX18
55080	7.2458e-05	0.001345	26	286	566	14284	cation homeostasis	FXYD1|C7|CAV1|JPH2|TNNC1|EDN1|KCNA5|CXCL12|SYPL2|EDNRA|AGTR1|ALAS2|AGT|TGM2|RGN|HRC|KCNMA1|SLC8A1|TNNI3|CSRP3|ATP2A2|PYGM|PLN|RYR2|CACNA1C|SLC40A1
50789	7.7475e-05	0.0014236	304	6548	566	14284	regulation of biological process	MEF2C|DLC1|EDN3|MEF2A|MASP1|EFNA1|GDF6|PDLIM5|ADCY6|EDN1|FSTL3|SGMS1|AQP1|ADORA1|BTK|AGTR1|SHB|BDNF|FLI1|TRAK2|CTGF|HTRA1|KIFAP3|SERPINE1|ABRA|RARB|CFI|RAPGEF2|ADAM9|PITX2|SH3GL3|PLD1|PTPRM|CRYAB|SIPA1L2|MYH7|MYH6|PPARGC1A|FRY|VEGFC|DCAF6|KRT18|PTRF|PRDM6|RYR2|LAMC1|TGFB1I1|MYO18A|PTH1R|EPHB3|PPP1R3C|DMD|RAC1|CASZ1|CDC42EP3|NKX2-5|KLF5|PLAT|BMP2|BMP1|SMAD7|ARHGEF37|SMAD6|ESRRG|CCDC80|ROGDI|GAS2|T…
14829	7.7603e-05	0.0014236	4	7	566	14284	vascular smooth muscle contraction	EDNRA|EDN3|ACTA2|EDN1
48518	7.9225e-05	0.0014449	121	2205	566	14284	positive regulation of biological process	DLC1|MEF2C|EDN3|FGF18|ZAK|MASP1|GDF6|EDN1|FSTL3|VTN|AQP1|CXCL12|ADORA1|BTK|AGTR1|BDNF|APOA1|CDKN2B|MYOCD|CTGF|GATA6|KIFAP3|SERPINE1|GATA4|ABRA|RARB|CFI|PDGFD|SAMD4A|FNDC3B|ADAM9|PLD1|PPARGC1A|NCAM1|VEGFC|DCAF6|THBD|TFAP2A|RYR2|RELN|LAMC1|TGFB1I1|CAV2|CAV1|WNT5B|TNFRSF12A|WT1|RAC1|RUNX1|EGF|NKX2-5|KLF5|OBSCN|BMP2|BMP1|EPAS1|SMAD7|SMAD6|ITGA1|ESRRG|CCDC80|ROGDI|TPD52L1|NOTCH2|CDKN1A|UACA|P2RX1|AREG…
2688	8.4598e-05	0.001534	7	28	566	14284	regulation of leukocyte chemotaxis	VEGFC|EDN3|C7|SERPINE1|GREM1|THBS1|CXCL12
1666	8.5823e-05	0.0015473	17	149	566	14284	response to hypoxia	KCNMA1|PLAT|CAV1|SLC8A1|EPAS1|CRYAB|EDN1|KCNA5|AQP1|VCAM1|EDNRA|ALAS2|PYGM|RYR2|SERPINA1|THBS1|MB
55066	9.0089e-05	0.0016149	23	241	566	14284	di-, tri-valent inorganic cation homeostasis	FXYD1|CAV1|SLC8A1|JPH2|TNNC1|EDN1|KCNA5|TNNI3|CSRP3|SYPL2|CXCL12|EDNRA|AGTR1|ALAS2|PYGM|ATP2A2|PLN|TGM2|RYR2|RGN|CACNA1C|SLC40A1|HRC
48523	9.3845e-05	0.0016727	104	1841	566	14284	negative regulation of cellular process	DLC1|MEF2C|EDN3|ZAK|EDN1|FSTL3|RRAD|SGMS1|AQP1|ADORA1|BDNF|APOA1|CDKN2B|HTRA1|KIFAP3|SERPINE1|TGFBI|RARB|ASPH|PTPRM|CRYAB|PKIG|KRT18|THBD|PRDM6|HSPB1|COL1A1|TGFB1I1|CLIP4|EMP3|MYO18A|SPTB|CAV2|CAV1|WNT5B|MYL2|GREM1|TIMP3|WT1|ITGAV|RAC1|BHLHE40|RUNX1|NKX2-5|ARHGDIB|PLAT|BMP2|SMAD7|SMAD6|GAS2|SMYD1|NOTCH2|CDKN1A|TRIM54|RGS3|RGS4|RGS5|FABP3|JAZF1|HOPX|IER3|NRP1|IGFBP7|MITF|PRRX1|EDNRA|GSN|SIK1|SLC25…
30005	9.528e-05	0.0016887	22	226	566	14284	cellular di-, tri-valent inorganic cation homeostasis	FXYD1|CAV1|SLC8A1|JPH2|TNNC1|EDN1|KCNA5|TNNI3|CSRP3|SYPL2|CXCL12|EDNRA|AGTR1|ALAS2|PYGM|ATP2A2|PLN|TGM2|RYR2|RGN|CACNA1C|SLC40A1
51346	9.6006e-05	0.001692	10	59	566	14284	negative regulation of hydrolase activity	TNNT2|CAP2|APOA1|TNNC1|CRYAB|SMAD6|SERPINE1|VTN|THBS1|TNNI3
40017	0.00010426	0.0018271	16	137	566	14284	positive regulation of locomotion	C7|EDN3|PLD1|WNT5B|EDN1|VTN|CXCL12|ANXA3|VEGFC|BVES|AGT|SERPINE1|HBEGF|WNT11|THBS1|ADAM9
19725	0.00010746	0.0018728	36	467	566	14284	cellular homeostasis	FXYD1|C7|CAV1|JPH2|TNNC1|EDN1|KCNA5|AQP1|CXCL12|SYPL2|ADORA1|EDNRA|AGTR1|ALAS2|C11ORF9|AGT|DMD|TGM2|KCNE1|RGN|KCNMA1|SLC8A1|TNNI3|PPARGC1A|CSRP3|ATXN1|XIRP1|PYGM|P2RX1|ATP2A2|PLN|CLDN1|RYR2|KCNH2|CACNA1C|SLC40A1
23060	0.00011149	0.0019216	118	2156	566	14284	signal transmission	DLC1|EDN3|FGF18|PLXNA4|ZAK|EFNA1|GABRB2|PDLIM5|ADCY6|EDN1|RRAD|ANKRD1|CXCL12|ADORA1|BTK|AGTR1|SHB|BDNF|APOA1|CDKN2B|KIFAP3|GATA4|RARB|RAPGEF2|ADAM9|SH3GL3|PLD1|PTPRM|NUDT4|CRYAB|PKIG|VEGFC|COL1A2|ASB2|MFAP4|ME1|CAV2|CAV1|MRAS|PTH1R|CACNB2|EPHB3|KCNMB1|DMD|RAC1|PTPLA|EGF|CDC42EP3|ARHGDIB|PLAT|BMP2|EPAS1|ITGA1|TRIM63|EPHA2|TRIM55|CDKN1A|TRIM54|CXCL14|P2RX1|RGS3|RGS4|PPIC|PRKAR1A|NRP1|PRKAG2|PINK1|D…
23046	0.00011149	0.0019216	118	2156	566	14284	signaling process	DLC1|EDN3|FGF18|PLXNA4|ZAK|EFNA1|GABRB2|PDLIM5|ADCY6|EDN1|RRAD|ANKRD1|CXCL12|ADORA1|BTK|AGTR1|SHB|BDNF|APOA1|CDKN2B|KIFAP3|GATA4|RARB|RAPGEF2|ADAM9|SH3GL3|PLD1|PTPRM|NUDT4|CRYAB|PKIG|VEGFC|COL1A2|ASB2|MFAP4|ME1|CAV2|CAV1|MRAS|PTH1R|CACNB2|EPHB3|KCNMB1|DMD|RAC1|PTPLA|EGF|CDC42EP3|ARHGDIB|PLAT|BMP2|EPAS1|ITGA1|TRIM63|EPHA2|TRIM55|CDKN1A|TRIM54|CXCL14|P2RX1|RGS3|RGS4|PPIC|PRKAR1A|NRP1|PRKAG2|PINK1|D…
51338	0.0001196	0.0020449	32	398	566	14284	regulation of transferase activity	EDN3|CAV1|ZAK|EFNA1|C13ORF15|PRKAG2|ADCY6|EDN1|TTN|ADORA1|EDNRA|APOA1|DGKB|CDKN2B|THBS1|EGF|GHR|ADAM9|PKIG|ITGA1|TPD52L1|DGKI|SH3BP5|DUSP3|CDKN1A|ADRB2|RGS3|RGS4|PRKAR1A|RELN|GADD45B|GADD45A
44236	0.00011995	0.0020449	8	39	566	14284	multicellular organismal metabolic process	MMP10|TIPARP|ACE2|COL1A1|MMP1|COL5A1|MMP11|GHR
7584	0.00012163	0.0020624	18	168	566	14284	response to nutrient	C7|CYP24A1|CAV1|SLC8A1|BMP2|WNT5B|IGFBP7|MGP|AQP1|TIMP3|VCAM1|ALDH1A2|TNFRSF11B|CDKN2B|GSN|RYR2|WNT11|COL1A1
44093	0.00012561	0.0021186	45	638	566	14284	positive regulation of molecular function	DLC1|EDN3|CAV1|MYL4|ZAK|MYL3|EFNA1|PRKAG2|MYBPC3|ADCY6|EDN1|VTN|TPM1|ADORA1|EDNRA|AGTR1|APOA1|DGKB|CTGF|AGT|TGM2|RGN|ABRA|THBS1|EGF|CAMK2A|NKX2-5|GHR|ADAM9|BMP2|CAP2|ITGA1|TPD52L1|DGKI|PPARGC1A|ANXA3|TNNT2|ADRB2|UACA|P2RX1|CHRM2|PRKAR1A|WNT11|RELN|GADD45B
42060	0.00012687	0.0021284	20	199	566	14284	wound healing	PLAT|F2RL2|EFEMP2|DCN|TPM1|TIMP3|COL5A1|NOTCH2|THBD|P2RX1|GP1BB|GSN|SERPINE1|ENO3|SERPINA1|LOX|MYOF|PROS1|TFPI2|TM4SF4
43549	0.00013504	0.0022533	31	383	566	14284	regulation of kinase activity	EDN3|CAV1|ZAK|EFNA1|C13ORF15|PRKAG2|ADCY6|EDN1|TTN|ADORA1|EDNRA|DGKB|CDKN2B|THBS1|EGF|GHR|ADAM9|PKIG|ITGA1|TPD52L1|DGKI|SH3BP5|CDKN1A|DUSP3|ADRB2|RGS3|RGS4|PRKAR1A|RELN|GADD45B|GADD45A
30510	0.00013577	0.0022535	7	30	566	14284	regulation of BMP signaling pathway	CAV1|SMAD7|HTRA1|SMAD6|FSTL3|VWC2|GREM1
2685	0.00014479	0.0023906	8	40	566	14284	regulation of leukocyte migration	VEGFC|EDN3|C7|SERPINE1|GREM1|THBS1|ADORA1|CXCL12
32535	0.00014787	0.0024286	25	282	566	14284	regulation of cellular component size	NRP1|MYL2|TNFRSF12A|EDN1|RRAD|SGMS1|GREM1|CXCL12|WT1|GSN|AGT|LEFTY2|ACTA1|CRYAB|SLIT3|NEBL|NOTCH2|INHBA|CDKN1A|HBEGF|NPPB|WNT11|EMP3|NPPA|SPTB
30036	0.00014879	0.002431	22	233	566	14284	actin cytoskeleton organization	DLC1|ACTC1|MYL2|ACTA1|TCAP|MRAS|PDLIM3|MYH6|TTN|AQP1|TPM1|TNNT2|XIRP1|GSN|RAC1|MYH11|FHOD3|CNN1|ANTXR1|NKX2-5|TMOD1|ARHGDIB
8361	0.00015818	0.002571	21	218	566	14284	regulation of cell size	NRP1|MYL2|ACTA1|CRYAB|TNFRSF12A|EDN1|RRAD|SGMS1|GREM1|WT1|SLIT3|INHBA|NOTCH2|CDKN1A|AGT|LEFTY2|NPPB|HBEGF|WNT11|EMP3|NPPA
2027	0.00016336	0.0026074	6	22	566	14284	regulation of heart rate	EDN3|EPAS1|EDN1|MYH7|MYH6|TPM1
1990	0.00016336	0.0026074	6	22	566	14284	regulation of systemic arterial blood pressure by hormone	EDN3|AGTR1|CORIN|AGT|EDN1|ACE2
30048	0.00016336	0.0026074	6	22	566	14284	actin filament-based movement	TNNT2|MYL7|ACTC1|MYH7|MYH6|TPM1
30335	0.00016374	0.0026074	15	128	566	14284	positive regulation of cell migration	C7|EDN3|PLD1|WNT5B|EDN1|VTN|CXCL12|ANXA3|VEGFC|AGT|SERPINE1|HBEGF|WNT11|THBS1|ADAM9
30308	0.00019056	0.0030191	13	102	566	14284	negative regulation of cell growth	NRP1|MYL2|CRYAB|RRAD|GREM1|WT1|SLIT3|INHBA|CDKN1A|AGT|NPPB|WNT11|NPPA
60485	0.0001938	0.0030551	10	64	566	14284	mesenchyme development	EDNRA|EDN3|ALDH1A2|BMP2|RDH10|HAND2|GATA4|EDN1|WNT11|NKX2-5
10959	0.00019527	0.0030629	12	89	566	14284	regulation of metal ion transport	EDNRA|CAV1|ADRB2|SLC8A1|JPH2|P2RX1|PLN|RYR2|KCNA5|EGF|NKX2-5|ADORA1
10594	0.00020726	0.0032347	8	42	566	14284	regulation of endothelial cell migration	VEGFC|PTPRM|EFNA1|AGT|EDN1|THBS1|EPHA2|ANXA3
2690	0.00021367	0.0033182	6	23	566	14284	positive regulation of leukocyte chemotaxis	VEGFC|EDN3|C7|SERPINE1|THBS1|CXCL12
48754	0.00021737	0.0033451	12	90	566	14284	branching morphogenesis of a tube	EDNRA|SEMA5A|BMP2|RDH10|NRP1|TBX3|AGT|EDN1|MGP|GREM1|EGF|WT1
40008	0.00021753	0.0033451	29	358	566	14284	regulation of growth	NRP1|MYL2|TNFRSF12A|ABTB2|IGFBP7|RRAD|GREM1|DDR2|WT1|AGTR1|HTRA1|CTGF|AGT|GATA4|CAMK2D|CRIM1|CYR61|GHR|CRYAB|TBX5|SLIT3|INHBA|ADRB2|CDKN1A|HBEGF|NPPB|WNT11|IGFBP3|NPPA
31960	0.00023189	0.0035485	13	104	566	14284	response to corticosteroid stimulus	PLAT|CAV1|IGFBP7|AQP1|ANXA3|SLIT3|CDKN1A|CTGF|AGT|SERPINE1|COL1A1|ADAM9|GHR
60575	0.00024028	0.0036413	3	4	566	14284	intestinal epithelial cell differentiation	GATA5|GATA6|GATA4
32971	0.00024028	0.0036413	3	4	566	14284	regulation of muscle filament sliding	TNNC1|TNC|MYBPC3
10638	0.00024156	0.0036431	12	91	566	14284	positive regulation of organelle organization	EDN3|CAV1|EDN1|ANXA1|PINK1|WNT11|IGF2|EGF|TPM1|PPARGC1A|SYNPO|ANXA2
42326	0.000244	0.0036623	9	54	566	14284	negative regulation of phosphorylation	ATXN1|DLC1|INHBA|CAV1|CDKN1A|CDKN2B|SMAD7|SMAD6|IGFBP3
61041	0.00024591	0.0036735	8	43	566	14284	regulation of wound healing	CAV1|THBD|EDN1|SERPINE1|HBEGF|VTN|THBS1|ANXA2
9790	0.00025667	0.003816	42	601	566	14284	embryonic development	DLC1|BBS5|TCAP|EFNA1|EDN1|PRRX1|GREM1|RAI2|HOXC6|EDNRA|MSX2|VCAM1|ALDH1A2|HAND1|HAND2|GATA6|GATA4|FBN2|RARB|NKX2-5|CYR61|BMP2|TBX3|EPAS1|TBX5|SMAD6|MYH6|EPHA2|NOTCH2|VEGFC|RDH10|DKK1|THBD|CLIC5|PRKAR1A|HOPX|TFAP2A|WNT11|ZFPM2|COL1A1|TGFB1I1|TBX18
70252	0.00026213	0.0038426	4	9	566	14284	actin-mediated cell contraction	TNNT2|MYH7|MYH6|TPM1
33275	0.00026213	0.0038426	4	9	566	14284	actin-myosin filament sliding	TNNT2|MYH7|MYH6|TPM1
30049	0.00026213	0.0038426	4	9	566	14284	muscle filament sliding	TNNT2|MYH7|MYH6|TPM1
10562	0.00027237	0.0039557	15	134	566	14284	positive regulation of phosphorus metabolic process	DLC1|CAV1|BMP2|GDF6|PRKAG2|VTN|ADORA1|EDNRA|VEGFC|CTGF|AGT|FGF1|EGF|THBS1|GHR
45937	0.00027237	0.0039557	15	134	566	14284	positive regulation of phosphate metabolic process	DLC1|CAV1|BMP2|GDF6|PRKAG2|VTN|ADORA1|EDNRA|VEGFC|CTGF|AGT|FGF1|EGF|THBS1|GHR
45823	0.00029137	0.0042122	5	16	566	14284	positive regulation of heart contraction	EDN3|ADRB2|EDN1|TPM1|NKX2-5
22604	0.00030049	0.004324	16	150	566	14284	regulation of cell morphogenesis	DLC1|NRP1|TNFRSF12A|EFNA1|SMAD7|PDLIM5|GAS2|GREM1|SLIT3|BVES|PALM2|TGFB1I1|BAMBI|CDC42EP3|AKAP2|FN1
9719	0.00030968	0.004436	36	493	566	14284	response to endogenous stimulus	ME1|DLC1|CAV1|IGFBP7|ADCY6|AQP1|TIMP3|ALDH1A2|TNFRSF11B|GATA6|CTGF|GATA3|AGT|GATA4|SERPINE1|SERPINA1|LOX|THBS1|NKX2-5|MB|GHR|ADAM9|PLAT|PLD1|ACTA1|CRYAB|MGP|IGF2|ANXA3|SLIT3|CDKN1A|PRKAR1A|FABP3|CTSB|COL1A1|NPPA
51345	0.00033668	0.0047794	19	198	566	14284	positive regulation of hydrolase activity	DLC1|MYL4|BMP2|MYL3|EDN1|MYBPC3|TPM1|EDNRA|TNNT2|AGTR1|UACA|APOA1|P2RX1|CTGF|CHRM2|AGT|TGM2|RGN|WNT11
7178	0.00033795	0.0047794	13	108	566	14284	transmembrane receptor protein serine/threonine kinase signaling pathway	BMP2|LTBP2|LTBP3|SMAD7|GDF6|SMAD6|MSX2|AFP|LEFTY2|GATA4|COL1A2|TGFB1I1|ADAM9
51049	0.00033823	0.0047794	37	514	566	14284	regulation of transport	EDN3|CAV1|JPH2|TNNC1|TNC|PRKAG2|MYBPC3|EDN1|PINK1|VTN|KCNA5|AQP1|ADORA1|EDNRA|AGTR1|APOA1|ITGAV|AGT|RAC1|SERPINE1|THBS1|EGF|NKX2-5|ADAM9|SLC8A1|NUDT4|CRYAB|PKIG|ANXA1|ANXA2|INHBA|VEGFC|ADRB2|UACA|P2RX1|PLN|RYR2
45595	0.00034184	0.0048088	39	552	566	14284	regulation of cell differentiation	FGF18|CAV1|WNT5B|NRP1|EFNA1|TNFRSF12A|PDLIM5|EDN1|MITF|FSTL3|GREM1|AGTR1|BDNF|MYOCD|CDKN2B|GATA6|ITGAV|AGT|GATA4|VWC2|RUNX1|SIK1|NKX2-5|FNDC3B|GHR|BMP2|TBX3|SMAD7|TBX5|SLIT3|VEGFC|INHBA|NOTCH2|DKK1|PRDM6|HOPX|TGFB1I1|BAMBI|IGFBP3
51272	0.00034684	0.0048574	15	137	566	14284	positive regulation of cellular component movement	C7|EDN3|PLD1|WNT5B|EDN1|VTN|CXCL12|ANXA3|VEGFC|AGT|SERPINE1|HBEGF|WNT11|THBS1|ADAM9
43085	0.00035435	0.0049404	39	553	566	14284	positive regulation of catalytic activity	DLC1|EDN3|CAV1|MYL4|ZAK|MYL3|EFNA1|PRKAG2|ADCY6|EDN1|MYBPC3|TPM1|ADORA1|EDNRA|AGTR1|APOA1|DGKB|CTGF|AGT|TGM2|RGN|THBS1|EGF|GHR|ADAM9|BMP2|CAP2|ITGA1|TPD52L1|DGKI|TNNT2|ADRB2|UACA|P2RX1|CHRM2|PRKAR1A|WNT11|RELN|GADD45B
45792	0.00037014	0.0051378	13	109	566	14284	negative regulation of cell size	NRP1|MYL2|CRYAB|RRAD|GREM1|WT1|SLIT3|INHBA|CDKN1A|AGT|NPPB|WNT11|NPPA
10033	0.00037765	0.005219	55	869	566	14284	response to organic substance	DLC1|IGFBP7|ADCY6|AQP1|EDNRA|TNFRSF11B|CDKN2B|GSN|CTGF|GATA6|GATA3|GATA4|SERPINE1|SERPINA1|LOX|MB|ADAM9|GHR|CYR61|PLD1|ACTA1|CRYAB|MGP|SLIT3|THBD|HSPB7|HSPB1|RYR2|CTSB|COL1A1|HSPB3|NPPA|ME1|C7|CAV1|DCN|TIMP3|MSX2|ALDH1A2|AGT|THBS1|NKX2-5|PLAT|SLC8A1|ACTC1|IGF2|ANXA3|AFP|CDKN1A|P2RX1|PYGM|PRKAR1A|FABP3|DNAJB4|KLF2
1570	0.00039865	0.0054849	8	46	566	14284	vasculogenesis	CAV1|TNNC1|TIPARP|ZFPM2|TNNI3|NKX2-5|WT1|EPHA2
1932	0.00040277	0.0055174	20	217	566	14284	regulation of protein amino acid phosphorylation	CAV1|BMP2|ZAK|SMAD7|GDF6|SMAD6|PRKAG2|EDN1|VTN|EDNRA|VEGFC|APOA1|CTGF|AGT|PRKAR1A|PDGFD|FGF1|EGF|IGFBP3|GHR
51482	0.00042322	0.0056429	4	10	566	14284	elevation of cytosolic calcium ion concentration involved in G-protein signaling coupled to IP3 second messenger	EDNRA|AGTR1|EDN1|TGM2
1976	0.00042322	0.0056429	4	10	566	14284	neurological system process involved in regulation of systemic arterial blood pressure	TNNC1|AGT|ACE2|TNNI3
34446	0.00042322	0.0056429	4	10	566	14284	substrate adhesion-dependent cell spreading	BVES|ANTXR1|LAMC1|FN1
55117	0.00042322	0.0056429	4	10	566	14284	regulation of cardiac muscle contraction	SMAD7|CTGF|RYR2|NKX2-5
51592	0.00042452	0.0056429	9	58	566	14284	response to calcium ion	TNNT2|KCNMA1|CAV1|MGP|RYR2|TTN|THBS1|KCNMB1|ADAM9
10563	0.00042452	0.0056429	9	58	566	14284	negative regulation of phosphorus metabolic process	ATXN1|DLC1|INHBA|CAV1|CDKN1A|CDKN2B|SMAD7|SMAD6|IGFBP3
45936	0.00042452	0.0056429	9	58	566	14284	negative regulation of phosphate metabolic process	ATXN1|DLC1|INHBA|CAV1|CDKN1A|CDKN2B|SMAD7|SMAD6|IGFBP3
45926	0.00042916	0.0056804	14	125	566	14284	negative regulation of growth	NRP1|MYL2|CRYAB|RRAD|GREM1|WT1|SLIT3|INHBA|CDKN1A|ADRB2|AGT|NPPB|WNT11|NPPA
9611	0.00043891	0.0057803	38	540	566	14284	response to wounding	F2RL2|C7|NRP1|MASP1|TNC|SGMS1|DCN|TPM1|TIMP3|ADORA1|VCAM1|IL17B|GP1BB|GSN|CTGF|ITGB6|RAC1|SERPINE1|SERPINA3|ENO3|SERPINA1|LOX|CFI|THBS1|MYOF|TFPI2|FN1|PLAT|BMP2|EFEMP2|ANXA1|COL5A1|NOTCH2|THBD|P2RX1|CTSB|PROS1|TM4SF4
90090	0.00044039	0.0057803	6	26	566	14284	negative regulation of canonical Wnt receptor signaling pathway	CAV1|WNT5B|DKK1|WNT11|MCC|NKX2-5
19229	0.00045299	0.005921	7	36	566	14284	regulation of vasoconstriction	EDN3|AGTR1|CAV1|P2RX1|AGT|EDN1|ACE2
60562	0.00046566	0.0060613	14	126	566	14284	epithelial tube morphogenesis	DLC1|BBS5|BMP2|TBX3|GREM1|WT1|RDH10|HAND1|HAND2|AGT|GATA4|TFAP2A|WNT11|NKX2-5
7160	0.00051221	0.0066396	11	85	566	14284	cell-matrix adhesion	DLC1|CTGF|ITGAV|AGT|ITGB6|ITGA1|ITGA3|VTN|ACTN2|NID2|ADAM9
51093	0.00052201	0.0067389	24	289	566	14284	negative regulation of developmental process	C7|CAV1|NRP1|PTPRM|TBX3|SMAD7|TBX5|FSTL3|SLIT3|INHBA|NOTCH2|TNFRSF11B|ADRB2|BDNF|ITGAV|PRDM6|SERPINE1|HOPX|NPPB|WNT11|TGFB1I1|RUNX1|THBS1|NKX2-5
32970	0.00053126	0.0068302	12	99	566	14284	regulation of actin filament-based process	DLC1|GSN|TNNC1|TNC|MYBPC3|EDN1|WNT11|TPM1|CXCL12|SYNPO|NEBL|SPTB
44087	0.00053871	0.0068856	16	158	566	14284	regulation of cellular component biogenesis	DLC1|CAV1|PDLIM5|SMAD6|EDN1|PINK1|TPM1|SLIT3|GSN|RAC1|WNT11|KBTBD10|THBS1|NKX2-5|SYNPO|SPTB
51130	0.00053996	0.0068856	20	222	566	14284	positive regulation of cellular component organization	EDN3|CAV1|TNFRSF12A|EDN1|ANXA1|PINK1|VTN|IGF2|TPM1|PPARGC1A|ANXA2|SERPINE1|RAC1|WNT11|TGFB1I1|BAMBI|EGF|NKX2-5|SYNPO|ADAM9
48741	0.00054745	0.0069492	6	27	566	14284	skeletal muscle fiber development	CAV2|ACTA1|TNC|CACNB2|RCAN1|SNTA1
1657	0.00054938	0.0069492	9	60	566	14284	ureteric bud development	BMP2|BDNF|SMAD7|AGT|SMAD6|WNT11|RARB|GREM1|WT1
302	0.00056678	0.0071406	11	86	566	14284	response to reactive oxygen species	SLC8A1|CRYAB|SERPINE1|MYH7|COL1A1|KLF2|AQP1|TPM1|GJA3|MB|ADAM9
35107	0.00058247	0.0072283	12	100	566	14284	appendage morphogenesis	MSX2|NOTCH2|ALDH1A2|RDH10|DKK1|TBX3|TBX5|PRRX1|RARB|FBN2|ASPH|GREM1
35108	0.00058247	0.0072283	12	100	566	14284	limb morphogenesis	MSX2|NOTCH2|ALDH1A2|RDH10|DKK1|TBX3|TBX5|PRRX1|RARB|FBN2|ASPH|GREM1
32780	0.00058297	0.0072283	3	5	566	14284	negative regulation of ATPase activity	TNNT2|TNNC1|TNNI3
34616	0.00058297	0.0072283	3	5	566	14284	response to laminar fluid shear stress	SMAD7|SMAD6|KLF2
7267	0.00059194	0.0073107	40	587	566	14284	cell-cell signaling	ME1|CAV2|FGF18|EDN3|C7|FGF5|NRP1|GABRB2|EFNA1|TNC|PDLIM5|EDN1|CACNB2|GREM1|ADORA1|KCNMB1|GJA3|SEMA5A|BDNF|IL17B|AGT|DMD|GATA4|TSPAN32|FGF1|DTNA|KCNMA1|PLAT|BMP2|TBX3|SLC25A4|TBX5|GJB2|SLIT3|ATXN1|INHBA|CXCL14|P2RX1|BNC1|AREG
35113	0.00062613	0.0076426	11	87	566	14284	embryonic appendage morphogenesis	MSX2|NOTCH2|ALDH1A2|RDH10|DKK1|TBX3|TBX5|PRRX1|RARB|FBN2|GREM1
30326	0.00062613	0.0076426	11	87	566	14284	embryonic limb morphogenesis	MSX2|NOTCH2|ALDH1A2|RDH10|DKK1|TBX3|TBX5|PRRX1|RARB|FBN2|GREM1
45765	0.00062613	0.0076426	11	87	566	14284	regulation of angiogenesis	C7|PTPRM|EFNA1|GATA4|SERPINE1|NPPB|RUNX1|THBS1|AQP1|EPHA2|ANXA3
3281	0.00064429	0.0078339	4	11	566	14284	ventricular septum development	SMAD7|TBX5|GATA4|NKX2-5
33043	0.00064951	0.0078668	21	242	566	14284	regulation of organelle organization	DLC1|CAV2|PAM|EDN3|CAV1|EDN1|ANXA1|PINK1|IGF2|NEXN|TPM1|CXCL12|PPARGC1A|NEBL|ANXA2|TRIM54|GSN|WNT11|EGF|SYNPO|SPTB
10466	0.00067368	0.0081283	6	28	566	14284	negative regulation of peptidase activity	CAP2|CRYAB|SMAD6|SERPINE1|VTN|THBS1
1503	0.00067711	0.0081382	13	116	566	14284	ossification	CYP24A1|FGF18|BMP2|BMP1|FSTL3|MGP|IGF2|SPARC|COL5A2|MSX2|CTGF|COL1A1|BMP5
50878	0.00068383	0.0081877	15	146	566	14284	regulation of body fluid levels	PLAT|KCNMA1|F2RL2|EFEMP2|EDN1|AQP1|ANXA2|FLI1|THBD|P2RX1|GP1BB|NPPB|SERPINA1|PROS1|TFPI2
60348	0.00069046	0.0082357	14	131	566	14284	bone development	CYP24A1|FGF18|BMP2|BMP1|FSTL3|MGP|IGF2|SPARC|COL5A2|MSX2|CTGF|COL1A1|BMP5|GHR
30324	0.00069739	0.0082868	12	102	566	14284	lung development	FGF18|ALDH1A2|RDH10|EPAS1|GATA6|CTGF|TBX5|MGP|WNT11|ZFPM2|LOX|FGF1
30539	0.00070275	0.008319	5	19	566	14284	male genitalia development	TBX3|SCP2|WT1|BMP5|GJB2
30193	0.00075311	0.0088816	7	39	566	14284	regulation of blood coagulation	CAV1|THBD|EDN1|SERPINE1|VTN|THBS1|ANXA2
1947	0.00082132	0.009578	6	29	566	14284	heart looping	BBS5|HAND1|TBX3|HAND2|GATA4|NKX2-5
3143	0.00082132	0.009578	6	29	566	14284	embryonic heart tube morphogenesis	BBS5|HAND1|TBX3|HAND2|GATA4|NKX2-5
31670	0.00082132	0.009578	6	29	566	14284	cellular response to nutrient	CYP24A1|WNT5B|CDKN2B|WNT11|COL1A1|AQP1
60173	0.00083071	0.009616	12	104	566	14284	limb development	MSX2|NOTCH2|ALDH1A2|RDH10|DKK1|TBX3|TBX5|PRRX1|RARB|FBN2|ASPH|GREM1
48736	0.00083071	0.009616	12	104	566	14284	appendage development	MSX2|NOTCH2|ALDH1A2|RDH10|DKK1|TBX3|TBX5|PRRX1|RARB|FBN2|ASPH|GREM1
50727	0.00083602	0.0096418	11	90	566	14284	regulation of inflammatory response	EDNRA|AGTR1|ADRB2|UACA|MASP1|AGT|SERPINE1|TGM2|ACE2|NT5E|ADORA1
9991	0.00083967	0.0096486	22	264	566	14284	response to extracellular stimulus	C7|CYP24A1|CAV1|BMP2|SLC8A1|WNT5B|ACTA1|IGFBP7|MGP|AQP1|PPARGC1A|TIMP3|VCAM1|ALDH1A2|TNFRSF11B|CDKN1A|CDKN2B|GSN|RYR2|WNT11|COL1A1|GHR
51216	0.00088589	0.010077	10	77	566	14284	cartilage development	FGF18|WNT5B|BMP1|CTGF|EDN1|PRRX1|MGP|COL1A1|BMP5|GHR
51924	0.00088589	0.010077	10	77	566	14284	regulation of calcium ion transport	EDNRA|CAV1|ADRB2|SLC8A1|JPH2|P2RX1|PLN|RYR2|EGF|NKX2-5
7010	0.00088658	0.010077	32	446	566	14284	cytoskeleton organization	ABLIM1|DLC1|TCAP|MYL2|MRAS|PDLIM3|AQP1|TTN|TPM1|DES|GSN|KRT7|KRT8|RAC1|CNN1|NKX2-5|ARHGDIB|ACTC1|CAP2|ACTA1|CRYAB|MYH6|TNNT2|XIRP1|NAV1|SVIL|FHOD3|MYH11|SYNM|ANTXR1|GADD45A|TMOD1
30323	0.00090496	0.010249	12	105	566	14284	respiratory tube development	FGF18|ALDH1A2|RDH10|EPAS1|GATA6|CTGF|TBX5|MGP|WNT11|ZFPM2|LOX|FGF1
43269	0.00098465	0.011111	12	106	566	14284	regulation of ion transport	EDNRA|CAV1|ADRB2|SLC8A1|JPH2|P2RX1|PLN|RYR2|KCNA5|EGF|NKX2-5|ADORA1
1763	0.001009	0.011345	13	121	566	14284	morphogenesis of a branching structure	BMP2|NRP1|TBX3|EDN1|MGP|GREM1|WT1|SEMA5A|EDNRA|RDH10|AGT|TGM2|EGF
32147	0.0010895	0.012206	13	122	566	14284	activation of protein kinase activity	ZAK|ADCY6|EDN1|DGKI|ADORA1|EDNRA|ADRB2|DGKB|PRKAR1A|EGF|GADD45B|ADAM9|GHR
10955	0.0011316	0.012623	3	6	566	14284	negative regulation of protein maturation by peptide bond cleavage	MASP1|SERPINE1|THBS1
8285	0.0011347	0.012623	28	378	566	14284	negative regulation of cell proliferation	DLC1|CAV2|CAV1|IGFBP7|ADORA1|WT1|MSX2|ALDH1A2|BDNF|CDKN2B|KIFAP3|AGT|ASPH|RARB|THBS1|BMP2|PTPRM|TBX5|SLIT3|INHBA|NOTCH2|CDKN1A|XIRP1|FABP3|MCC|TGFB1I1|EMP3|IGFBP3
60401	0.0011517	0.012766	5	21	566	14284	cytosolic calcium ion transport	SLC8A1|JPH2|CTGF|RYR2|CACNA1C
45860	0.0011591	0.012804	20	236	566	14284	positive regulation of protein kinase activity	EDN3|ZAK|EFNA1|PRKAG2|ADCY6|EDN1|ITGA1|TPD52L1|DGKI|ADORA1|EDNRA|ADRB2|DGKB|PRKAR1A|RELN|THBS1|GADD45B|EGF|ADAM9|GHR
165	0.0011734	0.012915	17	186	566	14284	MAPKKK cascade	CAV1|ZAK|CRYAB|EFNA1|ITGA1|ADORA1|DUSP3|RASGRP3|DOK4|RGS3|RGS4|THBS1|EGF|RAPGEF2|GADD45B|ADAM9|GHR
9605	0.0011869	0.01292	37	550	566	14284	response to external stimulus	C7|EDN3|CYP24A1|CAV1|WNT5B|TCAP|IGFBP7|DCN|AQP1|TIMP3|CXCL12|VCAM1|AGTR1|ALDH1A2|TNFRSF11B|CDKN2B|GSN|BHLHE40|COL11A1|CYR61|GHR|KCNMA1|PLP2|SLC8A1|PLD1|BMP2|ACTA1|ITGA1|MGP|PPARGC1A|SLIT3|CDKN1A|CXCL14|RYR2|WNT11|CTSB|COL1A1
2687	0.0011903	0.01292	6	31	566	14284	positive regulation of leukocyte migration	VEGFC|EDN3|C7|SERPINE1|THBS1|CXCL12
42246	0.0011903	0.01292	6	31	566	14284	tissue regeneration	NOTCH2|GSN|SERPINE1|ENO3|TIMP3|TM4SF4
14032	0.0011903	0.01292	6	31	566	14284	neural crest cell development	EDNRA|EDN3|ALDH1A2|RDH10|HAND2|EDN1
30178	0.0012043	0.013008	8	54	566	14284	negative regulation of Wnt receptor signaling pathway	DKK2|DKK3|CAV1|WNT5B|DKK1|WNT11|MCC|NKX2-5
51347	0.0012067	0.013008	21	254	566	14284	positive regulation of transferase activity	EDN3|ZAK|EFNA1|PRKAG2|EDN1|ADCY6|ITGA1|TPD52L1|DGKI|ADORA1|EDNRA|ADRB2|DGKB|APOA1|PRKAR1A|RELN|THBS1|GADD45B|EGF|ADAM9|GHR
45597	0.0012676	0.013618	21	255	566	14284	positive regulation of cell differentiation	FGF18|BMP2|WNT5B|TNFRSF12A|TBX5|AGTR1|INHBA|VEGFC|BDNF|CDKN2B|GATA6|AGT|GATA4|VWC2|TGFB1I1|RUNX1|BAMBI|IGFBP3|NKX2-5|FNDC3B|GHR
90068	0.0013761	0.014684	7	43	566	14284	positive regulation of cell cycle process	EDN3|CDKN1A|CTGF|SMAD6|EDN1|IGF2|EGF
50818	0.0013761	0.014684	7	43	566	14284	regulation of coagulation	CAV1|THBD|EDN1|SERPINE1|VTN|THBS1|ANXA2
14033	0.0014166	0.015041	6	32	566	14284	neural crest cell differentiation	EDNRA|EDN3|ALDH1A2|RDH10|HAND2|EDN1
8284	0.0014192	0.015041	32	459	566	14284	positive regulation of cell proliferation	FGF18|C7|FGF5|EDN3|FOSL2|NRP1|EDN1|PRRX1|AQP1|DDR2|VCAM1|ALDH1A2|CTGF|AGT|TGM2|EGF|FGF1|IL13RA1|NKX2-5|KLF5|BMP2|TBX3|TBX2|ROGDI|IGF2|VEGFC|ADRB2|CDKN1A|BNC1|SP6|LAMC1|TBX18
42312	0.0014424	0.015235	5	22	566	14284	regulation of vasodilation	AGTR1|ADRB2|ACE2|NPPB|ADORA1
7165	0.0015482	0.015811	99	1877	566	14284	signal transduction	DLC1|EDN3|FGF18|PLXNA4|ZAK|EFNA1|ADCY6|EDN1|RRAD|ANKRD1|CXCL12|ADORA1|BTK|AGTR1|SHB|APOA1|CDKN2B|KIFAP3|GATA4|RARB|RAPGEF2|ADAM9|SH3GL3|PLD1|PTPRM|NUDT4|CRYAB|PKIG|VEGFC|COL1A2|ASB2|MFAP4|CAV1|MRAS|PTH1R|EPHB3|RAC1|PTPLA|EGF|CDC42EP3|ARHGDIB|BMP2|EPAS1|ITGA1|TRIM63|EPHA2|TRIM55|CDKN1A|TRIM54|CXCL14|P2RX1|RGS3|RGS4|PRKAR1A|PPIC|NRP1|PRKAG2|PINK1|DDR2|EDNRA|TNFRSF11B|GSN|ARHGAP1|RHOC|SIK1|FGF1|GHR|…
51384	0.0015588	0.015811	11	97	566	14284	response to glucocorticoid stimulus	PLAT|CAV1|CDKN1A|IGFBP7|AGT|SERPINE1|AQP1|ANXA3|SLIT3|GHR|ADAM9
60413	0.0015675	0.015811	2	2	566	14284	atrial septum morphogenesis	GATA4|NKX2-5
71371	0.0015675	0.015811	2	2	566	14284	cellular response to gonadotropin stimulus	GATA6|GATA4
1765	0.0015675	0.015811	2	2	566	14284	membrane raft assembly	CAV2|CAV1
2018	0.0015675	0.015811	2	2	566	14284	renin-angiotensin regulation of aldosterone production	AGTR1|AGT
70836	0.0015675	0.015811	2	2	566	14284	caveola assembly	CAV2|CAV1
1980	0.0015675	0.015811	2	2	566	14284	regulation of systemic arterial blood pressure by ischemic conditions	TNNC1|TNNI3
32972	0.0015675	0.015811	2	2	566	14284	regulation of muscle filament sliding speed	TNNC1|TNC
3283	0.0015675	0.015811	2	2	566	14284	atrial septum development	GATA4|NKX2-5
3218	0.0015675	0.015811	2	2	566	14284	cardiac left ventricle formation	HAND1|TBX5
3214	0.0015675	0.015811	2	2	566	14284	cardiac left ventricle morphogenesis	HAND1|TBX5
33864	0.0015675	0.015811	2	2	566	14284	positive regulation of NAD(P)H oxidase activity	AGTR1|AGT
14028	0.0015675	0.015811	2	2	566	14284	notochord formation	EFNA1|EPHA2
23034	0.0016174	0.016262	66	1157	566	14284	intracellular signaling pathway	EDN3|CYP24A1|ZAK|EFNA1|PRKAG2|ADCY6|EDN1|RRAD|PINK1|ADORA1|BTK|EDNRA|AGTR1|APOA1|GSN|ARHGAP1|GUCY1A3|RHOC|SIK1|FGF1|RAPGEF2|ADAM9|GHR|PLD1|NUDT4|CRYAB|ARHGAP29|PPARGC1A|ARHGAP31|ADRB2|DOK4|CHRM2|COL1A2|ASB2|TGFB1I1|GADD45B|NEURL2|PMEPA1|CAV1|MRAS|CREM|PTH1R|ASB11|PLCL1|ALDH1A2|STAT4|RASGRP3|AGT|RAC1|TGM2|THBS1|EGF|ARHGDIB|GPR155|ITGA1|LMNA|RCAN1|DGKI|SH3BP5|DUSP3|CDKN1A|UACA|ATP2A2|RGS3|RGS4|PRKA…
31667	0.0016498	0.016535	20	243	566	14284	response to nutrient levels	C7|CYP24A1|CAV1|BMP2|SLC8A1|WNT5B|IGFBP7|MGP|AQP1|TIMP3|PPARGC1A|VCAM1|ALDH1A2|TNFRSF11B|CDKN2B|GSN|RYR2|WNT11|COL1A1|GHR
44259	0.0016743	0.016727	6	33	566	14284	multicellular organismal macromolecule metabolic process	MMP10|ACE2|COL1A1|MMP1|COL5A1|MMP11
45787	0.001703	0.01696	9	70	566	14284	positive regulation of cell cycle	EDN3|DUSP3|TBX3|USP2|CTGF|SMAD6|EDN1|IGF2|EGF
60541	0.0017221	0.017062	12	113	566	14284	respiratory system development	FGF18|ALDH1A2|RDH10|EPAS1|GATA6|CTGF|TBX5|MGP|WNT11|ZFPM2|LOX|FGF1
7229	0.0017241	0.017062	8	57	566	14284	integrin-mediated signaling pathway	ITGA9|CTGF|ITGAV|ITGB6|ITGA1|ITGA3|COL16A1|ADAM9
10717	0.0017774	0.017431	4	14	566	14284	regulation of epithelial to mesenchymal transition	SMAD7|TGFB1I1|GREM1|BAMBI
3009	0.0017774	0.017431	4	14	566	14284	skeletal muscle contraction	TCAP|TNNC1|TNC|MB
60322	0.0017837	0.017431	5	23	566	14284	head development	ALDH1A2|DKK1|TIPARP|COL1A1|ASPH
71295	0.0017837	0.017431	5	23	566	14284	cellular response to vitamin	CYP24A1|WNT5B|WNT11|COL1A1|AQP1
33674	0.0018188	0.017719	20	245	566	14284	positive regulation of kinase activity	EDN3|ZAK|EFNA1|PRKAG2|ADCY6|EDN1|ITGA1|TPD52L1|DGKI|ADORA1|EDNRA|ADRB2|DGKB|PRKAR1A|RELN|THBS1|GADD45B|EGF|ADAM9|GHR
43627	0.0018573	0.018038	12	114	566	14284	response to estrogen stimulus	ALDH1A2|CAV1|TNFRSF11B|GATA6|CRYAB|CTGF|GATA3|GATA4|SERPINA1|NKX2-5|TIMP3|GHR
51414	0.0019221	0.018496	3	7	566	14284	response to cortisol stimulus	IGFBP7|AQP1|SLIT3
10873	0.0019221	0.018496	3	7	566	14284	positive regulation of cholesterol esterification	AGTR1|APOA1|AGT
30147	0.0019221	0.018496	3	7	566	14284	natriuresis	EDN1|NPPB|ADORA1
61138	0.0019956	0.019144	11	100	566	14284	morphogenesis of a branching epithelium	EDNRA|SEMA5A|BMP2|RDH10|NRP1|TBX3|AGT|EDN1|TGM2|GREM1|WT1
43086	0.0020499	0.019605	23	301	566	14284	negative regulation of catalytic activity	CAV1|CAP2|CRYAB|TNNC1|SMAD7|SMAD6|PRKAG2|PKIG|ADCY6|VTN|TNNI3|ADORA1|SH3BP5|TNNT2|DUSP3|CDKN1A|APOA1|RGS3|RGS4|SERPINE1|THBS1|GADD45B|GADD45A
30705	0.0020634	0.019675	7	46	566	14284	cytoskeleton-dependent intracellular transport	TNNT2|DYNC1I1|MYL7|ACTC1|MYH7|MYH6|TPM1
42327	0.0020863	0.019833	13	131	566	14284	positive regulation of phosphorylation	BMP2|CAV1|GDF6|PRKAG2|VTN|EDNRA|VEGFC|CTGF|AGT|FGF1|EGF|THBS1|GHR
8360	0.0021593	0.020464	8	59	566	14284	regulation of cell shape	DLC1|BVES|PALM2|GAS2|BAMBI|AKAP2|CDC42EP3|FN1
30195	0.0021806	0.020604	5	24	566	14284	negative regulation of blood coagulation	THBD|EDN1|SERPINE1|VTN|ANXA2
32103	0.0022713	0.021396	10	87	566	14284	positive regulation of response to external stimulus	EDNRA|VEGFC|EDN3|C7|AGTR1|AGT|SERPINE1|TGM2|THBS1|CXCL12
7399	0.0023344	0.021796	65	1153	566	14284	nervous system development	MEF2C|DLC1|FGF5|EDN3|MEF2A|PLXNA4|NRP1|EFNA1|PDLIM5|AQP1|ADORA1|EFHD1|BDNF|GSN|SEMA3D|RARB|FGF1|AHNAK|SH3GL3|KCNMA1|PTPRM|SLIT3|INHBA|VEGFC|DOK4|NAV1|CHRM2|CLIC5|PRDM6|CLDN1|TFAP2A|WNT11|RELN|LAMC1|SLITRK6|ME1|DPF3|PAM|WNT5B|TNFRSF12A|GREM1|EPHB3|TIMP3|TPM3|SEMA5A|ALDH1A2|C11ORF9|AGT|DMD|VWC2|NKX2-5|CRIM1|FZD8|BMP2|TBX3|LRRN4|ITGA1|NTN4|RCAN1|ANXA3|EPHA2|NOTCH2|DKK1|BNC1|MPPED2
33273	0.0023385	0.021796	11	102	566	14284	response to vitamin	CYP24A1|ALDH1A2|C7|BMP2|WNT5B|GSN|IGFBP7|WNT11|COL1A1|AQP1|TIMP3
60323	0.0023484	0.021796	4	15	566	14284	head morphogenesis	DKK1|TIPARP|COL1A1|ASPH
1937	0.0023484	0.021796	4	15	566	14284	negative regulation of endothelial cell proliferation	CAV2|CAV1|PTPRM|THBS1
30325	0.0023484	0.021796	4	15	566	14284	adrenal gland development	DKK3|APOA1|WNT11|WT1
35468	0.0025008	0.023141	27	380	566	14284	positive regulation of signaling pathway	FGF18|CAV2|CAV1|GDF6|PRRX1|PINK1|VTN|CDKN2B|AGT|RAC1|TGM2|ABRA|RHOC|EGF|THBS1|GHR|BMP2|IGF2|TPD52L1|WLS|NCAM1|NOTCH2|ADRB2|HBEGF|WNT11|RELN|TGFB1I1
52547	0.0025271	0.023316	11	103	566	14284	regulation of peptidase activity	DLC1|CAV1|UACA|CAP2|P2RX1|CRYAB|CTGF|SMAD6|SERPINE1|VTN|THBS1
10595	0.0026381	0.024269	5	25	566	14284	positive regulation of endothelial cell migration	VEGFC|AGT|EDN1|THBS1|ANXA3
7389	0.0026654	0.024449	21	271	566	14284	pattern specification process	NRP1|NTF4|TBX3|TCAP|TBX5|SMAD6|EDN1|GREM1|HOXC6|EDNRA|SEMA5A|ALDH1A2|NOTCH2|GATA4|LEFTY2|RELN|ASPH|TBX18|NKX2-5|BMP5|PITX2
16337	0.002774	0.02537	22	290	566	14284	cell-cell adhesion	ME1|ME3|BMP1|PTPRM|CLSTN2|PCDH20|PCDH10|LMO7|MGP|PCDH7|KIFC3|VCAM1|NCAM1|AMIGO2|BVES|PLEKHA7|CTGF|PKP2|DSC3|CLDN1|CYR61|ADAM9
10941	0.0028971	0.026419	51	866	566	14284	regulation of cell death	MEF2C|DLC1|IER3|NRP1|ZAK|MITF|PINK1|SGMS1|AQP1|ADORA1|BTK|BDNF|CTGF|GATA6|SERPINE1|RARB|GHR|KCNMA1|SLC25A4|CRYAB|ACTN2|ARHGEF9|INHBA|AMIGO2|ADRB2|KRT18|HSPB1|RYR2|WNT11|CTSB|MYO18A|WT1|MSX2|AGT|RAC1|TGM2|THBS1|NKX2-5|OBSCN|BMP2|TBX3|SMAD6|TBX5|ANXA1|ITGA1|TPD52L1|NOTCH2|CDKN1A|UACA|P2RX1|IGFBP3
2016	0.0029851	0.0268	3	8	566	14284	regulation of blood volume by renin-angiotensin	AGTR1|AGT|ACE2
10872	0.0029851	0.0268	3	8	566	14284	regulation of cholesterol esterification	AGTR1|APOA1|AGT
3071	0.0029851	0.0268	3	8	566	14284	renal system process involved in regulation of systemic arterial blood pressure	AGTR1|AGT|AQP1
90136	0.0029851	0.0268	3	8	566	14284	epithelial cell-cell adhesion	BVES|PLEKHA7|KIFC3
6182	0.0029851	0.0268	3	8	566	14284	cGMP biosynthetic process	NPPB|AQP1|NPPA
51591	0.0029901	0.0268	7	49	566	14284	response to cAMP	PLAT|THBD|PYGM|GATA6|AGT|COL1A1|AQP1
34605	0.0030341	0.027116	4	16	566	14284	cellular response to heat	C7|THBS1|FGF1|MYOF
18149	0.0031614	0.028094	5	26	566	14284	peptide cross-linking	TGM2|ANXA1|DCN|THBS1|FN1
50819	0.0031614	0.028094	5	26	566	14284	negative regulation of coagulation	THBD|EDN1|SERPINE1|VTN|ANXA2
42981	0.003327	0.029482	50	851	566	14284	regulation of apoptosis	MEF2C|DLC1|IER3|NRP1|ZAK|MITF|PINK1|SGMS1|AQP1|ADORA1|BTK|BDNF|CTGF|GATA6|SERPINE1|RARB|GHR|KCNMA1|CRYAB|ACTN2|ARHGEF9|INHBA|AMIGO2|ADRB2|KRT18|HSPB1|RYR2|WNT11|CTSB|MYO18A|WT1|MSX2|AGT|RAC1|TGM2|THBS1|NKX2-5|OBSCN|BMP2|TBX3|SMAD6|TBX5|ANXA1|ITGA1|TPD52L1|NOTCH2|CDKN1A|UACA|P2RX1|IGFBP3
35050	0.0035305	0.031198	6	38	566	14284	embryonic heart tube development	BBS5|HAND1|TBX3|HAND2|GATA4|NKX2-5
33121	0.0036476	0.032052	14	156	566	14284	regulation of purine nucleotide catabolic process	MYL4|TNNC1|MYL3|TNC|MYBPC3|MYH6|TNNI3|TPM2|TPM1|TNNT2|BVES|RASGRP3|RGN|WNT11
30811	0.0036476	0.032052	14	156	566	14284	regulation of nucleotide catabolic process	MYL4|TNNC1|MYL3|TNC|MYBPC3|MYH6|TNNI3|TPM2|TPM1|TNNT2|BVES|RASGRP3|RGN|WNT11
50794	0.0036833	0.032275	278	6219	566	14284	regulation of cellular process	MEF2C|DLC1|EDN3|MEF2A|EFNA1|GDF6|PDLIM5|ADCY6|EDN1|FSTL3|SGMS1|AQP1|ADORA1|BTK|AGTR1|SHB|BDNF|FLI1|TRAK2|CTGF|HTRA1|KIFAP3|SERPINE1|ABRA|RARB|RAPGEF2|ADAM9|PITX2|SH3GL3|PLD1|PTPRM|CRYAB|SIPA1L2|MYH6|PPARGC1A|FRY|VEGFC|DCAF6|KRT18|PTRF|PRDM6|RYR2|LAMC1|TGFB1I1|MYO18A|PTH1R|EPHB3|PPP1R3C|DMD|RAC1|CASZ1|CDC42EP3|NKX2-5|KLF5|PLAT|BMP2|SMAD7|ARHGEF37|SMAD6|ESRRG|CCDC80|ROGDI|GAS2|TPD52L1|SMYD1|TNNI3|E…
17015	0.0037652	0.032809	7	51	566	14284	regulation of transforming growth factor beta receptor signaling pathway	CDKN2B|SMAD7|HTRA1|SMAD6|TGFB1I1|BAMBI|THBS1
50920	0.0037652	0.032809	7	51	566	14284	regulation of chemotaxis	VEGFC|EDN3|C7|SERPINE1|GREM1|THBS1|CXCL12
61035	0.0038447	0.033317	4	17	566	14284	regulation of cartilage development	FGF18|BMP2|BMP1|WNT11
60324	0.0038447	0.033317	4	17	566	14284	face development	ALDH1A2|TIPARP|COL1A1|ASPH
51241	0.0039113	0.033801	15	174	566	14284	negative regulation of multicellular organismal process	KCNMA1|TBX5|EDN1|VTN|ADORA1|ANXA2|ADRB2|TNFRSF11B|APOA1|THBD|ATP2A2|PLN|SERPINE1|KLF2|THBS1
31099	0.0039387	0.03392	9	79	566	14284	regeneration	AFP|NOTCH2|CDKN1A|GSN|SERPINE1|ENO3|TIMP3|ANXA3|TM4SF4
31329	0.0039467	0.03392	19	244	566	14284	regulation of cellular catabolic process	MYL4|TNNC1|SMAD7|MYL3|TNC|MYBPC3|PRKAG2|MYH6|TPM2|TNNI3|TPM1|TIMP3|TNNT2|PPP1R3C|BVES|RASGRP3|RGN|WNT11|ADAM9
42542	0.0039968	0.034177	8	65	566	14284	response to hydrogen peroxide	SLC8A1|CRYAB|COL1A1|KLF2|AQP1|GJA3|MB|ADAM9
43067	0.0039984	0.034177	50	859	566	14284	regulation of programmed cell death	MEF2C|DLC1|IER3|NRP1|ZAK|MITF|PINK1|SGMS1|AQP1|ADORA1|BTK|BDNF|CTGF|GATA6|SERPINE1|RARB|GHR|KCNMA1|CRYAB|ACTN2|ARHGEF9|INHBA|AMIGO2|ADRB2|KRT18|HSPB1|RYR2|WNT11|CTSB|MYO18A|WT1|MSX2|AGT|RAC1|TGM2|THBS1|NKX2-5|OBSCN|BMP2|TBX3|SMAD6|TBX5|ANXA1|ITGA1|TPD52L1|NOTCH2|CDKN1A|UACA|P2RX1|IGFBP3
60828	0.0040355	0.034307	6	39	566	14284	regulation of canonical Wnt receptor signaling pathway	CAV1|WNT5B|DKK1|WNT11|MCC|NKX2-5
51147	0.0040355	0.034307	6	39	566	14284	regulation of muscle cell differentiation	MYOCD|TBX3|PRDM6|EDN1|IGFBP3|NKX2-5
7423	0.0043112	0.036552	19	246	566	14284	sensory organ development	KCNMA1|WNT5B|PTPRM|NTF4|TCAP|CRYAB|MITF|EDN1|PRRX1|COL5A2|WT1|COL5A1|INHBA|ALDH1A2|RDH10|BDNF|CLIC5|RARB|NKX2-5
43277	0.0043466	0.036556	3	9	566	14284	apoptotic cell clearance	ITGAV|TGM2|THBS1
6600	0.0043466	0.036556	3	9	566	14284	creatine metabolic process	CKM|CKMT2|GHR
6599	0.0043466	0.036556	3	9	566	14284	phosphagen metabolic process	CKM|CKMT2|GHR
186	0.0044254	0.036734	5	28	566	14284	activation of MAPKK activity	ZAK|GADD45B|EGF|ADORA1|ADAM9
51493	0.0044778	0.036734	13	143	566	14284	regulation of cytoskeleton organization	DLC1|PAM|CAV1|EDN1|NEXN|CXCL12|TPM1|NEBL|TRIM54|GSN|WNT11|SPTB|SYNPO
61036	0.0045786	0.036734	2	3	566	14284	positive regulation of cartilage development	BMP2|BMP1
70296	0.0045786	0.036734	2	3	566	14284	sarcoplasmic reticulum calcium ion transport	ATP2A2|RYR2
60596	0.0045786	0.036734	2	3	566	14284	mammary placode formation	TBX3|TBX2
60394	0.0045786	0.036734	2	3	566	14284	negative regulation of pathway-restricted SMAD protein phosphorylation	SMAD7|SMAD6
2034	0.0045786	0.036734	2	3	566	14284	regulation of blood vessel size by renin-angiotensin	AGTR1|AGT
2035	0.0045786	0.036734	2	3	566	14284	brain renin-angiotensin system	AGT|ACE2
2086	0.0045786	0.036734	2	3	566	14284	diaphragm contraction	TNNC1|TNC
10757	0.0045786	0.036734	2	3	566	14284	negative regulation of plasminogen activation	SERPINE1|THBS1
3011	0.0045786	0.036734	2	3	566	14284	involuntary skeletal muscle contraction	TNNC1|TNC
3215	0.0045786	0.036734	2	3	566	14284	cardiac right ventricle morphogenesis	HAND1|GATA4
3164	0.0045786	0.036734	2	3	566	14284	His-Purkinje system development	TBX5|NKX2-5
3166	0.0045786	0.036734	2	3	566	14284	bundle of His development	TBX5|NKX2-5
3161	0.0045786	0.036734	2	3	566	14284	cardiac conduction system development	TBX5|NKX2-5
3072	0.0045786	0.036734	2	3	566	14284	renal control of peripheral vascular resistance involved in regulation of systemic arterial blood pressure	AGTR1|AGT
30185	0.0045786	0.036734	2	3	566	14284	nitric oxide transport	EDN1|AQP1
45218	0.0045786	0.036734	2	3	566	14284	zonula adherens maintenance	PLEKHA7|KIFC3
14031	0.004684	0.037484	7	53	566	14284	mesenchymal cell development	EDNRA|EDN3|ALDH1A2|BMP2|RDH10|HAND2|EDN1
43009	0.0047621	0.038012	25	360	566	14284	chordate embryonic development	DLC1|TCAP|EDN1|PRRX1|VCAM1|EDNRA|HOXC6|ALDH1A2|HAND1|GATA6|HAND2|GATA4|NKX2-5|CYR61|EPAS1|TBX3|MYH6|EPHA2|RDH10|HOPX|TFAP2A|ZFPM2|WNT11|COL1A1|TBX18
51051	0.0048343	0.03849	14	161	566	14284	negative regulation of transport	EDN3|CRYAB|PKIG|EDN1|KCNA5|ADORA1|INHBA|ADRB2|UACA|APOA1|ITGAV|RAC1|EGF|THBS1
32268	0.005094	0.040455	35	559	566	14284	regulation of cellular protein metabolic process	DLC1|CAV1|ZAK|GDF6|PRKAG2|EDN1|PINK1|VTN|TIMP3|ADORA1|WT1|EDNRA|AGTR1|APOA1|CTGF|KRT7|ITGAV|AGT|PDGFD|THBS1|EGF|FGF1|SAMD4A|GHR|ADAM9|HHATL|PLAT|BMP2|SMAD7|SMAD6|PPARGC1A|VEGFC|PRKAR1A|HSPB1|IGFBP3
30512	0.0051763	0.040804	5	29	566	14284	negative regulation of transforming growth factor beta receptor signaling pathway	SMAD7|HTRA1|SMAD6|TGFB1I1|BAMBI
48806	0.0051763	0.040804	5	29	566	14284	genitalia development	TBX3|SCP2|WT1|BMP5|GJB2
48771	0.0052023	0.040804	7	54	566	14284	tissue remodeling	CAV1|ADRB2|EPAS1|AGT|MITF|TGM2|CSRP3
50921	0.005203	0.040804	6	41	566	14284	positive regulation of chemotaxis	VEGFC|EDN3|C7|SERPINE1|THBS1|CXCL12
7266	0.005203	0.040804	6	41	566	14284	Rho protein signal transduction	AGTR1|APOA1|ARHGAP1|COL1A2|ARHGAP29|ARHGDIB
52548	0.0054053	0.042285	10	98	566	14284	regulation of endopeptidase activity	DLC1|UACA|CAP2|P2RX1|CRYAB|CTGF|SMAD6|SERPINE1|VTN|THBS1
9792	0.0054718	0.042488	25	364	566	14284	embryonic development ending in birth or egg hatching	DLC1|TCAP|EDN1|PRRX1|VCAM1|EDNRA|HOXC6|ALDH1A2|HAND1|GATA6|HAND2|GATA4|NKX2-5|CYR61|EPAS1|TBX3|MYH6|EPHA2|RDH10|HOPX|TFAP2A|ZFPM2|WNT11|COL1A1|TBX18
23014	0.0054718	0.042488	25	364	566	14284	signal transmission via phosphorylation event	CAV1|ZAK|EFNA1|EDN1|PRKAG2|PINK1|ADORA1|BTK|STAT4|RASGRP3|EGF|FGF1|SIK1|RAPGEF2|THBS1|GHR|ADAM9|PLD1|CRYAB|ITGA1|DUSP3|DOK4|RGS3|RGS4|GADD45B
7243	0.0054718	0.042488	25	364	566	14284	intracellular protein kinase cascade	CAV1|ZAK|EFNA1|EDN1|PRKAG2|PINK1|ADORA1|BTK|STAT4|RASGRP3|EGF|FGF1|SIK1|RAPGEF2|THBS1|GHR|ADAM9|PLD1|CRYAB|ITGA1|DUSP3|DOK4|RGS3|RGS4|GADD45B
35556	0.0056179	0.043514	48	832	566	14284	intracellular signal transduction	EDN3|CAV1|ZAK|EFNA1|MRAS|PRKAG2|EDN1|ADCY6|PTH1R|RRAD|PINK1|ADORA1|BTK|EDNRA|AGTR1|STAT4|APOA1|RASGRP3|GSN|AGT|ARHGAP1|RAC1|TGM2|RHOC|THBS1|RAPGEF2|FGF1|SIK1|EGF|GHR|ADAM9|ARHGDIB|PLD1|NUDT4|CRYAB|ITGA1|RCAN1|ARHGAP29|ARHGAP31|DUSP3|CDKN1A|ADRB2|DOK4|CHRM2|RGS3|RGS4|COL1A2|GADD45B
31399	0.0058584	0.044992	25	366	566	14284	regulation of protein modification process	DLC1|CAV1|ZAK|GDF6|EDN1|PRKAG2|PINK1|VTN|ADORA1|EDNRA|APOA1|CTGF|AGT|PDGFD|EGF|FGF1|HHATL|GHR|BMP2|SMAD7|SMAD6|PPARGC1A|VEGFC|PRKAR1A|IGFBP3
35115	0.0058803	0.044992	4	19	566	14284	embryonic forelimb morphogenesis	ALDH1A2|RDH10|TBX3|TBX5
10171	0.0058803	0.044992	4	19	566	14284	body morphogenesis	DKK1|TIPARP|COL1A1|ASPH
71300	0.0058803	0.044992	4	19	566	14284	cellular response to retinoic acid	WNT5B|WNT11|COL1A1|AQP1
1569	0.0058803	0.044992	4	19	566	14284	patterning of blood vessels	EDNRA|SEMA5A|NRP1|EDN1
60675	0.006013	0.045348	5	30	566	14284	ureteric bud morphogenesis	BMP2|AGT|WNT11|GREM1|WT1
32963	0.006013	0.045348	5	30	566	14284	collagen metabolic process	MMP10|COL1A1|MMP1|COL5A1|MMP11
7589	0.006013	0.045348	5	30	566	14284	body fluid secretion	KCNMA1|EDN1|NPPB|AQP1|ANXA2
70613	0.0060281	0.045348	3	10	566	14284	regulation of protein processing	MASP1|SERPINE1|THBS1
51918	0.0060281	0.045348	3	10	566	14284	negative regulation of fibrinolysis	THBD|SERPINE1|THBS1
10953	0.0060281	0.045348	3	10	566	14284	regulation of protein maturation by peptide bond cleavage	MASP1|SERPINE1|THBS1
32026	0.0060281	0.045348	3	10	566	14284	response to magnesium ion	TNFRSF11B|RYR2|THBS1
42391	0.0061894	0.04645	12	132	566	14284	regulation of membrane potential	ATXN1|KCNMA1|CAV1|C11ORF9|XIRP1|P2RX1|EDN1|CLDN1|KCNE1|KCNA5|KCNH2|ADORA1
6469	0.0062292	0.046637	10	100	566	14284	negative regulation of protein kinase activity	SH3BP5|CAV1|CDKN1A|DUSP3|RGS3|RGS4|PRKAG2|PKIG|GADD45B|GADD45A
48762	0.0063664	0.047551	7	56	566	14284	mesenchymal cell differentiation	EDNRA|EDN3|ALDH1A2|BMP2|RDH10|HAND2|EDN1
7169	0.0064008	0.047694	17	219	566	14284	transmembrane receptor protein tyrosine kinase signaling pathway	PLAT|FGF18|FGF5|EFNA1|TIPARP|IGF2|EPHB3|DDR2|EPHA2|ADRB2|DOK4|CTGF|HBEGF|AREG|FGF1|EGF|GHR
42592	0.0064611	0.048029	45	775	566	14284	homeostatic process	FXYD1|C7|CAV1|JPH2|TNNC1|EDN1|KCNA5|AQP1|ADORA1|SYPL2|CXCL12|EDNRA|AGTR1|APOA1|ALAS2|C11ORF9|AGT|DMD|SERPINE1|TGM2|KCNE1|SERPINA3|RGN|HRC|MB|KCNMA1|SLC8A1|EPAS1|TNNI3|CSRP3|PPARGC1A|ATXN1|INHBA|ADRB2|XIRP1|PYGM|ATP2A2|P2RX1|PLN|CLDN1|NPPB|RYR2|KCNH2|CACNA1C|SLC40A1
45766	0.0066004	0.048886	6	43	566	14284	positive regulation of angiogenesis	GATA4|SERPINE1|RUNX1|THBS1|AQP1|ANXA3
60548	0.0066075	0.048886	26	389	566	14284	negative regulation of cell death	MEF2C|IER3|MITF|SGMS1|AQP1|ADORA1|WT1|MSX2|BDNF|AGT|SERPINE1|THBS1|NKX2-5|SLC25A4|TBX3|CRYAB|SMAD6|ANXA1|NOTCH2|AMIGO2|CDKN1A|KRT18|HSPB1|WNT11|CTSB|MYO18A
[truncated: 205 more columns]
