# Supplementary material for: Global DNA methylation and transcriptional analyses of human ESC-derived cardiomyocytes
Source: Protein Cell. 2014 Jan 29;5(1):59–68. doi: 10.1007/s13238-013-0016-x (PMC3938846; doi:10.1007/s13238-013-0016-x)
Supplement: Supplementary file 22 — Table S19: GO analysis of hCM differentially de-methylated genes-Cellular Component. This file contains the list of GO terms in the category of cellular component that were significantly (p<0.05) overrepresented among the 195 hCM differentially demethylated genes [file 13238_2013_16_MOESM22_ESM.xlsx]

## Sheet: 695 genes bingo molecular.xls
Selected ontology file : /.cytoscape/2.8/plugins/BiNGO-2.44/BiNGO.jar!/GO_Molecular_Function
Selected annotation file :/.cytoscape/2.8/plugins/BiNGO-2.44/BiNGO.jar!/H_sapiens_default
Discarded evidence codes :
Overrepresentation
Selected statistical test : Hypergeometric test
Selected correction : Benjamini & Hochberg False Discovery Rate (FDR) correction
Selected significance level : 0.05
Testing option : Use whole annotation as reference set
The selected cluster :
MEF2C	DLC1	HIST2H2AA3	MEF2A	PEAR1	LTBP1	LTBP2	MASP1	SGMS2	LTBP3	FSTL3	PGAM2	SGMS1	BTK	KIFC3	CCDC141	AGTR1	PGPEP1	FLI1	PPAPDC3	TECRL	CTGF	SERPINE1	C15ORF52	SH3BGR	C17ORF91	ADAM9	SH3GL3	PTPRM	CRYAB	MYLK3	SIPA1L2	MYH7	MYH6	PPP1R3A	SSPN	PIK3IP1	LPCAT2	SIRPA	DCAF6	ADAMTS9	MYO18B	TAGLN	PTRF	RYR2	SMPX	MYO18A	ADAMTS5	GC	ODAM
NCRNA00158	IER3	CYB5R1	FOSL2	CORIN	CLSTN2	C13ORF15	PINK1	NIPSNAP3B	RAI2	RAB3IP	FRMD3	DES	ALAS2	LBH	RSPO3	RHOC	LOXL4	ANO4	LOXL1	AHNAK	DHRS9	MBNL2	PCDH7	NEXN	LYPD6B	TRDN	ADRB2	CHRM2	PPM1K	FHOD3	CLDN1	CNTN1	MCC	ZFPM2	INPP4B	TM4SF1	CASQ1	PMEPA1	CASQ2	TM4SF4	ABLIM1	DPF3	TCAP	DCN	SLC47A1	MSX2	VCAM1	ADPRHL1	ALDH1A2
GJB2	MSRB3	FAM78A	DKK2	AFP	DKK3	FAM47E	TEX2	DKK1	PYGM	LAYN	TOM1L2	C12ORF39	SVIL	BAMBI	APOBEC2	F2RL2	FGF18	MALAT1	PLXNA4	GABRB2	CCDC85A	GPRIN3	VTN	ANKRD1	TTN	CALB2	MMP1	HOXC6	DYSF	MYOCD	GATA5	GATA6	GATA3	C8ORF49	GATA4	LOX	LGI2	PDGFD	C1ORF198	SLC4A4	TFPI2	SLC4A3	NEBL	TNNT2	TNS1	CBLN2	CHPF	ASB2	SLITRK6
No annotations were retrieved for the following entities:
C12ORF75	C7ORF41	C6ORF142	PEAR1	MALAT1	FAM20A	CCDC85A	GPRIN3	TSPAN9	TXLNB	OLFML1	GCOM1	C1ORF105	C8ORF49	C15ORF52	C17ORF91	C1ORF198	FNDC3B	CORO6	PPP1R3A	PIK3IP1	SSPN	FRY	NCAM1	CBLN2	SMPX	HSPB3	ASB2	NEURL2	CLIP4	EMP3	EMP2	COPZ2	ODAM	C13ORF1	ASB11	C6ORF114	GPR155	CCPG1	CPNE5	ROGDI	GAS2	CHCHD10	FAM198B	C9ORF150	FAM43A	SLC46A3	TMEM88	NCRNA00158	PION
GO-ID	p-value	corr p-value	x	n	X	N	Description	Genes in test set
8307	2.8863e-20	2.4475e-17	22	43	597	15420	structural constituent of muscle	OBSCN|MYL4|MYL2|TCAP|MYL3|MYBPC3|PDLIM3|MYH7|ACTN2|MYH6|TPM2|TTN|TPM1|MYOT|MYL9|NEBL|SORBS2|DMD|MYH11|SYNM|MYOM1|ASPH
8092	1.0015e-17	4.2462e-15	65	507	597	15420	cytoskeletal protein binding	DLC1|TNNC1|PDLIM5|MYBPC3|PDLIM3|LMO7|TTN|SYNPO2L|FRMD3|FLI1|GSN|KIFAP3|ABRA|LMOD1|LMOD2|MTUS2|DYNC1I1|KCNMA1|ACTA1|CRYAB|ACTN2|MYH7|MYH6|NEXN|FLNC|NEBL|TNNT2|MYO18B|TNS1|XIRP1|TAGLN|FHOD3|TNNI3K|MYH7B|SPTB|ABLIM1|GC|MYL4|TCAP|MYL2|MYL3|TNC|TPM2|TPM1|MYOT|TPM3|SORBS2|DMD|CNN1|CDC42EP3|SYNPO|OBSCN|ACTC1|CAP2|SYNPO2|TRIM63|TNNI3|TNNI1|ANXA2|SVIL|MYH11|SYNM|ANTXR1|SNTA1|TMOD1
5509	1.5756e-17	4.4536e-15	73	625	597	15420	calcium ion binding	LTBP1|NRP1|LTBP2|MASP1|CLSTN2|TNNC1|LTBP3|NPNT|TTN|MMP1|CALB2|EFHD1|GSN|RGN|ASPH|AMY2B|RAPGEF2|MATN2|MGP|ACTN2|MMP15|PCDH7|LPCAT2|SLIT3|MMP11|MMP10|THBD|ITGB1BP2|RYR2|PROS1|CASQ1|SGCA|CASQ2|ME1|MYL7|MYL4|ME3|MYL2|MYL3|TNC|PCDH20|MYL9|PLCL1|STAT4|ANXA8|DGKB|RASGRP3|DMD|HEG1|FBN2|RUNX1|THBS1|EGF|HRC|EHD3|DTNA|BMP1|EFEMP2|PCDH10|FBN1|ANXA1|NOTCH2NL|SPARC|NID2|CAPN3|MAN1C1|ANXA3|ANXA2|NOTCH2|ATP2A2|S…
3779	1.576e-14	3.341e-12	46	323	597	15420	actin binding	GC|ABLIM1|MYL4|MYL2|MYL3|TNNC1|TNC|PDLIM5|MYBPC3|TPM2|TTN|TPM1|MYOT|SYNPO2L|TPM3|FLI1|GSN|DMD|ABRA|CNN1|LMOD2|SYNPO|KCNMA1|CAP2|SYNPO2|ACTN2|MYH7|MYH6|FLNC|TNNI3|NEXN|TNNI1|NEBL|TNNT2|MYO18B|TNS1|XIRP1|TAGLN|SVIL|MYH11|FHOD3|ANTXR1|MYH7B|SPTB|SNTA1|TMOD1
5515	1.581e-12	2.6813e-10	397	8111	597	15420	protein binding	DLC1|MEF2C|MEF2A|LTBP1|MASP1|LTBP2|LTBP3|FSTL3|SGMS1|BTK|CCDC141|AGTR1|FLI1|CTGF|SERPINE1|SH3BGR|ADAM9|SH3GL3|PTPRM|CRYAB|SIPA1L2|MYH7|MYH6|SIRPA|MYO18B|DCAF6|PTRF|TAGLN|RYR2|MYO18A|ADAMTS5|GC|CACNB1|CACNB2|PPP1R3C|IL17B|RAC1|AHNAK2|CDC42EP3|NTF4|ARHGEF37|CCDC80|ESRRG|PPFIBP1|EMILIN2|TNNI3|COL16A1|TNNI1|RGS3|RGS4|CMYA5|SYTL5|AREG|FGF5|LRRC10|P4HA2|SLMAP|SERPINA3|PIK3AP1|SERPINA1|IL13RA1|SIK1|FGF1…
5198	2.1162e-12	2.9908e-10	62	606	597	15420	structural molecule activity	NRP1|COL21A1|MYBPC3|PDLIM3|TTN|DES|COL12A1|ASPH|COL11A1|TFPI2|ACTA1|CRYAB|MGP|MYH7|ACTN2|MYH6|NEBL|TNNT2|BVES|KRT18|PGM5|KRT17|CLDN1|COL1A2|COL1A1|LAMC1|MFAP5|SPTB|MYL4|CAV1|MYL2|TCAP|MYL3|LUM|TPM2|TPM1|MYOT|MYL9|SORBS2|KRT7|DMD|KRT8|FBN2|MYOM1|THBS1|FN1|COL4A4|OBSCN|COL4A1|EFEMP2|FBN1|LMNA|ANXA1|TINAGL1|COL16A1|EMILIN2|COL5A2|COL5A1|LAMA2|LAMA4|MYH11|SYNM
5201	2.1538e-11	2.6092e-09	20	81	597	15420	extracellular matrix structural constituent	COL4A4|COL4A1|LUM|EFEMP2|FBN1|MGP|TINAGL1|EMILIN2|COL5A2|COL5A1|LAMA4|COL1A2|COL12A1|LAMC1|COL1A1|FBN2|TFPI2|COL11A1|MFAP5|FN1
5518	1.2403e-07	1.3147e-05	11	38	597	15420	collagen binding	SMAD7|LUM|ITGA1|SPARC|ANTXR1|DCN|NID2|THBS1|DDR2|FN1|ADAM9
8083	9.7423e-07	9.1794e-05	21	160	597	15420	growth factor activity	FGF18|FGF5|BMP2|BMP1|NTF4|GDF6|IGF2|CXCL12|VEGFC|INHBA|BDNF|DKK1|CTGF|AGT|LEFTY2|HBEGF|PDGFD|AREG|FGF1|EGF|BMP5
50840	1.2694e-06	0.00010764	9	30	597	15420	extracellular matrix binding	TGFBI|NTN4|VTN|SPARC|DCN|THBS1|COL11A1|CYR61|ADAM9
31432	1.6843e-06	0.00012984	5	7	597	15420	titin binding	OBSCN|TCAP|MYBPC3|ACTN2|TRIM63
19838	3.026e-06	0.00021383	16	106	597	15420	growth factor binding	LTBP1|COL4A1|NRP1|LTBP2|LTBP3|IGFBP7|COL5A1|CTGF|HTRA1|COL1A2|COL1A1|THBS1|IGFBP3|CRIM1|GHR|CYR61
5102	3.6042e-06	0.0002351	64	921	597	15420	receptor binding	FGF18|FGF5|EDN3|EFNA1|GDF6|ADCY6|EDN1|VTN|CXCL12|AGTR1|BDNF|TNFRSF11B|APOA1|TRAK2|CTGF|TGFBI|PDGFD|FGF1|ADAM9|ACTN2|PPARGC1A|SLIT3|TRDN|INHBA|VEGFC|DOK4|NPPB|TGFB1I1|MFAP4|NPPA|ADAMTS5|CAV2|C7|CAV1|WNT5B|TNC|GREM1|VCAM1|IL17B|AGT|ITGB6|LEFTY2|THBS1|EGF|BMP2|NTF4|BMP1|SMAD7|SMAD6|ITGA1|ANXA1|IGF2|COL16A1|WIPI1|COL5A1|LAMA2|LAMA4|DKK1|CXCL14|ATP2A2|HBEGF|AREG|BAMBI|BMP5
5178	4.4442e-06	0.00026919	12	63	597	15420	integrin binding	VCAM1|CTGF|ITGB6|TGFBI|ITGA1|VTN|ACTN2|THBS1|COL16A1|COL5A1|ADAMTS5|ADAM9
32036	1.0783e-05	0.00060961	4	5	597	15420	myosin heavy chain binding	MYL4|MYL2|MYL3|MYBPC3
31013	3.1356e-05	0.0016618	4	6	597	15420	troponin I binding	TNNT2|TNNC1|TNC|TNNI3K
51015	7.983e-05	0.0039821	9	48	597	15420	actin filament binding	MYL4|TNNC1|TNC|SVIL|ACTN2|ANTXR1|TTN|NEXN|SPTB
30234	9.1568e-05	0.0041365	56	860	597	15420	enzyme regulator activity	DLC1|MYBPC3|PRKAG2|SPINK1|TTN|RAB3IP|AGTR1|APOA1|CDKN2B|SERPINE1|ARHGAP1|SERPINA3|RGN|SERPINA1|ITIH2|RAPGEF2|TFPI2|PKIG|SIPA1L2|ARHGEF9|MMP15|ARHGAP29|ARHGAP24|AMBP|ARHGAP31|SERPINB7|WNT11|NRK|PROS1|C7|CAV1|PPP1R12B|TIMP3|RASGRP3|AGT|EGF|CRIM1|ARHGDIB|OBSCN|BMP2|CAP2|ARHGEF37|ANXA1|TPD52L1|ANXA3|ANXA2|SH3BP5|CDKN1A|RGS3|PLN|RGS4|PRKAR1A|RGS5|SYTL5|IGFBP3|MGST2
5488	9.268e-05	0.0041365	513	12347	597	15420	binding	DLC1|MEF2C|HIST2H2AA3|MEF2A|LTBP1|MASP1|LTBP2|LTBP3|FSTL3|PGAM2|SGMS1|KIFC3|BTK|CCDC141|AGTR1|FLI1|CTGF|SERPINE1|SH3BGR|ADAM9|SH3GL3|PTPRM|CRYAB|MYLK3|SIPA1L2|MYH7|MYH6|LPCAT2|SIRPA|MYO18B|ADAMTS9|DCAF6|PTRF|TAGLN|RYR2|MYO18A|ADAMTS5|GC|PCDH20|CACNB1|CACNB2|NPY6R|SORCS3|PPP1R3C|IL17B|RAC1|CASZ1|AHNAK2|CDC42EP3|UNC45B|NTF4|ARHGEF37|PCDH10|PPFIBP1|ESRRG|CCDC80|TINAGL1|COL16A1|TNNI3|EMILIN2|TNNI1|PK…
17022	0.00010831	0.0045684	6	21	597	15420	myosin binding	MYL4|ACTC1|MYL2|ACTA1|MYL3|MYBPC3
3774	0.00011313	0.0045684	16	141	597	15420	motor activity	DLC1|DYNC1I1|MYL7|MYL4|MYL2|MYL3|DYNLT3|MYH7|MYH6|MYL9|KIFC3|MYO18B|MYH11|MYO18A|MYH7B|KIF26B
5523	0.00012801	0.0049341	5	14	597	15420	tropomyosin binding	TNNT2|LMOD1|LMOD2|TNNI1|TMOD1
32403	0.00014705	0.0054216	22	238	597	15420	protein complex binding	SMAD7|ITGA1|FSTL3|VTN|IGF2|ACTN2|COL16A1|ADORA1|COL5A1|AMBP|VCAM1|CDKN1A|ADRB2|DOK4|CTGF|ITGB6|TGFBI|SYNM|CTSB|THBS1|ADAMTS5|ADAM9
5520	0.0002433	0.0085967	6	24	597	15420	insulin-like growth factor binding	HTRA1|CTGF|IGFBP7|IGFBP3|CRIM1|CYR61
46872	0.00052318	0.016495	181	3772	597	15420	metal ion binding	APOBEC2|CYP24A1|LTBP1|ZAK|MASP1|LTBP2|TNNC1|LTBP3|PDLIM5|PNKD|ADCY6|PDLIM3|LMO7|RNF217|TTN|MMP1|CALB2|BTK|GATA5|GATA6|GATA3|GATA4|RGN|LOX|ASPH|RARB|RAPGEF2|MB|ADAM9|MATN2|NUDT4|MGP|ACTN2|LPCAT2|ADAMTS9|THBD|PGM5|CHPF|PRDM6|RYR2|RELN|TGFB1I1|ADAMTS5|NEK7|ME1|MYL7|PAM|MYL4|ME3|ADAMTSL1|MYL2|FBXO40|MYL3|PCDH20|TIMP3|WT1|MYL9|DMD|CASZ1|HEG1|RUNX1|EGF|KLF5|OBSCN|CPA4|CRIP1|BMP1|CRIP2|EFEMP2|PCDH10|NOT…
19855	0.00054466	0.016495	3	5	597	15420	calcium channel inhibitor activity	AMBP|TNNC1|TNNI3
30172	0.00054466	0.016495	3	5	597	15420	troponin C binding	TNNT2|TNNC1|TNNI3
31014	0.00054466	0.016495	3	5	597	15420	troponin T binding	TNNC1|TNC|TNNI3
48407	0.0005905	0.016691	4	11	597	15420	platelet-derived growth factor binding	COL4A1|COL1A2|COL1A1|COL5A1
1968	0.0005905	0.016691	4	11	597	15420	fibronectin binding	CTGF|CCDC80|FSTL3|THBS1
4222	0.00062381	0.016967	12	103	597	15420	metalloendopeptidase activity	MMP10|ADAMTS9|BMP1|MMP23A|ADAM19|ADAMTS12|MMP15|MMP1|ADAMTS5|MMP11|TLL1|ADAM9
43169	0.00064026	0.016967	182	3811	597	15420	cation binding	APOBEC2|CYP24A1|LTBP1|ZAK|MASP1|LTBP2|TNNC1|LTBP3|PDLIM5|PNKD|ADCY6|PDLIM3|LMO7|RNF217|TTN|MMP1|CALB2|BTK|GATA5|GATA6|GATA3|GATA4|RGN|LOX|ASPH|RARB|RAPGEF2|MB|ADAM9|MATN2|NUDT4|MGP|ACTN2|LPCAT2|ADAMTS9|THBD|PGM5|CHPF|PRDM6|RYR2|RELN|TGFB1I1|ADAMTS5|NEK7|ME1|MYL7|PAM|MYL4|ME3|ADAMTSL1|MYL2|FBXO40|MYL3|PCDH20|TIMP3|WT1|MYL9|DMD|CASZ1|HEG1|RUNX1|EGF|KLF5|OBSCN|CPA4|CRIP1|BMP1|CRIP2|EFEMP2|PCDH10|NOT…
43167	0.0007316	0.0188	182	3821	597	15420	ion binding	APOBEC2|CYP24A1|LTBP1|ZAK|MASP1|LTBP2|TNNC1|LTBP3|PDLIM5|PNKD|ADCY6|PDLIM3|LMO7|RNF217|TTN|MMP1|CALB2|BTK|GATA5|GATA6|GATA3|GATA4|RGN|LOX|ASPH|RARB|RAPGEF2|MB|ADAM9|MATN2|NUDT4|MGP|ACTN2|LPCAT2|ADAMTS9|THBD|PGM5|CHPF|PRDM6|RYR2|RELN|TGFB1I1|ADAMTS5|NEK7|ME1|MYL7|PAM|MYL4|ME3|ADAMTSL1|MYL2|FBXO40|MYL3|PCDH20|TIMP3|WT1|MYL9|DMD|CASZ1|HEG1|RUNX1|EGF|KLF5|OBSCN|CPA4|CRIP1|BMP1|CRIP2|EFEMP2|PCDH10|NOT…
4867	0.0009153	0.022829	11	93	597	15420	serine-type endopeptidase inhibitor activity	AMBP|CAP2|AGT|SERPINB7|SERPINE1|SERPINA3|SPINK1|ITIH2|SERPINA1|TFPI2|CRIM1
8047	0.0009973	0.024163	26	346	597	15420	enzyme activator activity	DLC1|CAV1|PPP1R12B|MYBPC3|PRKAG2|AGTR1|APOA1|RASGRP3|AGT|ARHGAP1|RAPGEF2|EGF|ARHGDIB|BMP2|SIPA1L2|TPD52L1|MMP15|ARHGAP29|ARHGAP24|ARHGAP31|RGS3|RGS4|RGS5|WNT11|IGFBP3|MGST2
70696	0.001058	0.024921	3	6	597	15420	transmembrane receptor protein serine/threonine kinase binding	BMP2|SMAD6|BMP5
5516	0.0011468	0.025381	14	141	597	15420	calmodulin binding	SLC8A1|RRAD|MYH7|MYH6|TTN|RGS4|MYH11|CAMK2D|RYR2|CAMK2B|CNN1|CACNA1C|CAMK2A|SNTA1
19904	0.0011568	0.025381	28	387	597	15420	protein domain specific binding	DLC1|TCAP|TNNC1|PINK1|WT1|HAND2|DMD|ARHGAP1|TGM2|SH3BGR|DNAJC6|GHR|ADAM9|BMP2|ESRRG|ACTN2|GRIA3|TNNI3|SIRPA|SH3BP5|ARHGAP31|CDKN1A|ITGB1BP2|CLDN1|ADAM19|CACNA1C|PMEPA1|SNTA1
42802	0.0012851	0.025381	43	686	597	15420	identical protein binding	CAV2|PAM|CAV1|NRP1|ZAK|MASP1|TNNC1|TNC|GDF6|TTN|GJA3|BTK|APOA1|HAND1|HAND2|AGT|ENO3|RUNX1|THBS1|NKX2-5|GHR|MTUS2|SH3GL3|BMP2|CRYAB|TPD52L1|MYH7|ACTN2|MYH6|ATXN1|AMBP|INHBA|ADRB2|PTP4A3|PRDM6|HSPB8|CMYA5|COL1A2|CLDN1|RYR2|HSPB1|COL1A1|MYO18A
4857	0.0012914	0.025381	22	279	597	15420	enzyme inhibitor activity	CAP2|PRKAG2|PKIG|ANXA1|SPINK1|TIMP3|ANXA3|ANXA2|SH3BP5|AMBP|CDKN1A|CDKN2B|AGT|PLN|SERPINE1|SERPINB7|SERPINA3|ITIH2|SERPINA1|PROS1|TFPI2|CRIM1
16247	0.0014919	0.025381	8	57	597	15420	channel regulator activity	AMBP|ADRB2|TNNC1|PLN|KCNE1|KCNA5|TNNI3|KCNMB1
30617	0.0014965	0.025381	2	2	597	15420	transforming growth factor beta receptor, inhibitory cytoplasmic mediator activity	SMAD7|SMAD6
4473	0.0014965	0.025381	2	2	597	15420	malate dehydrogenase (oxaloacetate-decarboxylating) (NADP+) activity	ME1|ME3
33188	0.0014965	0.025381	2	2	597	15420	sphingomyelin synthase activity	SGMS2|SGMS1
4556	0.0014965	0.025381	2	2	597	15420	alpha-amylase activity	AMY2B|AMY1A
32038	0.0014965	0.025381	2	2	597	15420	myosin II heavy chain binding	MYL4|MYL3
70080	0.0014965	0.025381	2	2	597	15420	titin Z domain binding	TCAP|ACTN2
10698	0.0014965	0.025381	2	2	597	15420	acetyltransferase activator activity	AGTR1|AGT
47493	0.0014965	0.025381	2	2	597	15420	ceramide cholinephosphotransferase activity	SGMS2|SGMS1
16160	0.0014965	0.025381	2	2	597	15420	amylase activity	AMY2B|AMY1A
30247	0.0016781	0.027366	15	163	597	15420	polysaccharide binding	HAPLN1|CCDC80|VTN|POSTN|DCN|TINAGL1|COL5A1|CTGF|LAYN|RSPO3|HBEGF|FGF1|THBS1|FN1|CYR61
1871	0.0016781	0.027366	15	163	597	15420	pattern binding	HAPLN1|CCDC80|VTN|POSTN|DCN|TINAGL1|COL5A1|CTGF|LAYN|RSPO3|HBEGF|FGF1|THBS1|FN1|CYR61
33612	0.0017982	0.028659	3	7	597	15420	receptor serine/threonine kinase binding	BMP2|SMAD6|BMP5
5539	0.001825	0.028659	14	148	597	15420	glycosaminoglycan binding	HAPLN1|CCDC80|POSTN|VTN|DCN|COL5A1|CTGF|LAYN|RSPO3|HBEGF|FGF1|THBS1|FN1|CYR61
5200	0.0021573	0.033261	9	74	597	15420	structural constituent of cytoskeleton	TNNT2|DES|KRT17|ACTA1|SORBS2|DMD|SYNM|TPM1|SPTB
8200	0.0027907	0.041577	4	16	597	15420	ion channel inhibitor activity	AMBP|TNNC1|KCNA5|TNNI3
3785	0.0027947	0.041577	3	8	597	15420	actin monomer binding	MYL4|MYL2|MYL3
[truncated: 205 more columns]
