# Supplementary material for: Global DNA methylation and transcriptional analyses of human ESC-derived cardiomyocytes
Source: Protein Cell. 2014 Jan 29;5(1):59–68. doi: 10.1007/s13238-013-0016-x (PMC3938846; doi:10.1007/s13238-013-0016-x)
Supplement: Supplementary file 23 — Table S20: List of genes show hCM specific promoter de-methylation as well as upregulated expression. This file contains the list of 29 genes that showed at least 5% decrease in promoter mCpG level and at least a two-fold up-regulation in gene expression in hCMs compared to hESCs and hNSCs [file 13238_2013_16_MOESM23_ESM.xlsx]

## Sheet: 695 genes bingo cellular.xls
Selected ontology file : /.cytoscape/2.8/plugins/BiNGO-2.44/BiNGO.jar!/GO_Cellular_Component
Selected annotation file :/.cytoscape/2.8/plugins/BiNGO-2.44/BiNGO.jar!/H_sapiens_default
Discarded evidence codes :
Overrepresentation
Selected statistical test : Hypergeometric test
Selected correction : Benjamini & Hochberg False Discovery Rate (FDR) correction
Selected significance level : 0.05
Testing option : Use whole annotation as reference set
The selected cluster :
MEF2C	DLC1	HIST2H2AA3	MEF2A	PEAR1	LTBP1	LTBP2	MASP1	SGMS2	LTBP3	FSTL3	PGAM2	SGMS1	BTK	KIFC3	CCDC141	AGTR1	PGPEP1	FLI1	PPAPDC3	TECRL	CTGF	SERPINE1	C15ORF52	SH3BGR	C17ORF91	ADAM9	SH3GL3	PTPRM	CRYAB	MYLK3	SIPA1L2	MYH7	MYH6	PPP1R3A	SSPN	PIK3IP1	LPCAT2	SIRPA	DCAF6	ADAMTS9	MYO18B	TAGLN	PTRF	RYR2	SMPX	MYO18A	ADAMTS5	GC	ODAM
NCRNA00158	IER3	CYB5R1	FOSL2	CORIN	CLSTN2	C13ORF15	PINK1	NIPSNAP3B	RAI2	RAB3IP	FRMD3	DES	ALAS2	LBH	RSPO3	RHOC	LOXL4	ANO4	LOXL1	AHNAK	DHRS9	MBNL2	PCDH7	NEXN	LYPD6B	TRDN	ADRB2	CHRM2	PPM1K	FHOD3	CLDN1	CNTN1	MCC	ZFPM2	INPP4B	TM4SF1	CASQ1	PMEPA1	CASQ2	TM4SF4	ABLIM1	DPF3	TCAP	DCN	SLC47A1	MSX2	VCAM1	ADPRHL1	ALDH1A2
GJB2	MSRB3	FAM78A	DKK2	AFP	DKK3	FAM47E	TEX2	DKK1	PYGM	LAYN	TOM1L2	C12ORF39	SVIL	BAMBI	APOBEC2	F2RL2	FGF18	MALAT1	PLXNA4	GABRB2	CCDC85A	GPRIN3	VTN	ANKRD1	TTN	CALB2	MMP1	HOXC6	DYSF	MYOCD	GATA5	GATA6	GATA3	C8ORF49	GATA4	LOX	LGI2	PDGFD	C1ORF198	SLC4A4	TFPI2	SLC4A3	NEBL	TNNT2	TNS1	CBLN2	CHPF	ASB2	SLITRK6
No annotations were retrieved for the following entities:
APOBEC2	C12ORF75	NCRNA00158	C6ORF142	C7ORF41	MALAT1	ZCCHC24	GPRIN3	CCDC85A	PION	CPEB4	NIPSNAP3B	LOC728264	CCDC141	GCOM1	C1ORF105	C15ORF52	DNAJC6	C17ORF91	EPSTI1	C1ORF198	LOC653513	MB	HMGCLL1	FILIP1	MYLK3	CORO6	GMPR	NEBL	C4ORF22	ANKRD29	DOK4	LRCH1	DACT3	NRK	INPP4B	ASB2	HSPB3	GADD45B	LOC645954	PLCXD3	MUM1L1	TIPARP	C13ORF1	SMTNL2	ASB11	AFAP1L1	MIR21	LRRC39	ADPRHL1
GO-ID	p-value	corr p-value	x	n	X	N	Description	Genes in test set
43292	8.9484e-40	3.7673e-37	50	118	623	16356	contractile fiber	LRRC10|JPH2|TNNC1|MYBPC3|PDLIM3|ANKRD1|TTN|DES|ABRA|ACTA1|CRYAB|ACTA2|LDB3|ACTN2|MYH7|MYH6|NEXN|FLNC|TNNT2|MYO18B|PGM5|ITGB1BP2|HSPB1|RYR2|MYL7|MYL4|TCAP|MYL2|MYL3|TNC|TPM2|TPM1|MYOT|MYL9|TPM3|SORBS2|DMD|MYOM1|OBSCN|ACTC1|MYOZ2|TNNI3|CSRP3|TNNI1|TRIM54|SVIL|MYH11|SYNM|CACNA1C|TMOD1
44449	3.3841e-39	7.1235e-37	48	109	623	16356	contractile fiber part	MYL7|MYL4|JPH2|MYL2|TCAP|MYL3|TNNC1|TNC|MYBPC3|PDLIM3|ANKRD1|TPM2|TTN|TPM1|MYOT|TPM3|MYL9|DES|SORBS2|DMD|ABRA|MYOM1|OBSCN|ACTC1|ACTA1|ACTA2|CRYAB|LDB3|MYH7|ACTN2|MYOZ2|MYH6|FLNC|TNNI3|NEXN|CSRP3|TNNI1|TNNT2|MYO18B|TRIM54|PGM5|SVIL|ITGB1BP2|MYH11|RYR2|HSPB1|SYNM|CACNA1C
30016	1.2038e-37	1.6893e-35	47	110	623	16356	myofibril	MYL7|LRRC10|MYL4|JPH2|MYL2|TCAP|MYL3|TNNC1|TNC|MYBPC3|PDLIM3|ANKRD1|TPM2|TTN|TPM1|MYOT|TPM3|DES|SORBS2|DMD|ABRA|MYOM1|OBSCN|ACTC1|ACTA1|CRYAB|LDB3|MYH7|ACTN2|MYH6|MYOZ2|FLNC|TNNI3|NEXN|CSRP3|TNNI1|TNNT2|MYO18B|TRIM54|PGM5|SVIL|ITGB1BP2|RYR2|HSPB1|SYNM|CACNA1C|TMOD1
30017	4.3156e-36	4.5422e-34	43	94	623	16356	sarcomere	MYL7|MYL4|JPH2|MYL2|TCAP|MYL3|TNNC1|TNC|MYBPC3|PDLIM3|ANKRD1|TPM2|TTN|TPM1|MYOT|TPM3|DES|SORBS2|DMD|ABRA|MYOM1|OBSCN|ACTC1|ACTA1|CRYAB|LDB3|MYH7|ACTN2|MYH6|MYOZ2|FLNC|TNNI3|NEXN|CSRP3|TNNI1|TNNT2|MYO18B|TRIM54|PGM5|ITGB1BP2|RYR2|HSPB1|CACNA1C
31012	1.6527e-28	1.3916e-26	66	341	623	16356	extracellular matrix	LTBP1|LTBP2|COL21A1|LTBP3|NPNT|VTN|POSTN|MMP1|TNFRSF11B|CTGF|TGFBI|SERPINE1|COL12A1|SERPINA1|LOX|FGF1|TFPI2|COL11A1|LOXL1|MATN2|MGP|MMP15|MMP11|MMP10|ADAMTS9|COL1A2|WNT11|RELN|COL1A1|LAMC1|MFAP4|MFAP5|ADAMTS5|ODAM|WNT5B|ADAMTSL1|LUM|TNC|DCN|TIMP3|VWC2|ADAMTS12|FBN2|THBS1|COL8A1|FN1|COL4A4|HAPLN1|FLRT2|COL4A1|EFEMP2|FBN1|HSPG2|CCDC80|NTN4|GRIA3|SPARC|NID2|COL16A1|EMILIN2|COL5A2|COL5A1|ANXA2|LAMA2|…
5578	2.1172e-27	1.4856e-25	62	313	623	16356	proteinaceous extracellular matrix	LTBP1|LTBP2|COL21A1|LTBP3|NPNT|VTN|POSTN|MMP1|TNFRSF11B|CTGF|TGFBI|COL12A1|SERPINA1|LOX|FGF1|TFPI2|COL11A1|LOXL1|MATN2|MGP|MMP11|MMP10|ADAMTS9|COL1A2|WNT11|RELN|COL1A1|LAMC1|MFAP4|MFAP5|ADAMTS5|ODAM|WNT5B|ADAMTSL1|LUM|TNC|DCN|TIMP3|VWC2|ADAMTS12|FBN2|COL8A1|FN1|COL4A4|HAPLN1|FLRT2|COL4A1|EFEMP2|FBN1|HSPG2|CCDC80|NTN4|SPARC|NID2|COL16A1|EMILIN2|COL5A2|COL5A1|ANXA2|LAMA2|LAMA4|MMP23A
44421	2.4518e-26	1.4746e-24	112	985	623	16356	extracellular region part	EDN3|FGF18|LTBP1|MASP1|LTBP2|LTBP3|GDF6|EDN1|FSTL3|POSTN|VTN|CXCL12|MMP1|APOA1|CTGF|HTRA1|TGFBI|SERPINE1|COL12A1|LOX|CFI|TFPI2|ADAM9|MATN2|MGP|VEGFC|ADAMTS9|THBD|COL1A2|RELN|COL1A1|LAMC1|MFAP4|MFAP5|ADAMTS5|GC|ODAM|WNT5B|ADAMTSL1|GREM1|TIMP3|IL17B|EGF|FN1|PLAT|BMP2|BMP1|EFEMP2|NTN4|CCDC80|COL16A1|EMILIN2|LAMA2|LAMA4|CXCL14|AREG|BMP5|FGF5|AEBP1|COL21A1|IGFBP7|NPNT|TNFRSF11B|GSN|LOXL4|SERPINA1|AMY2…
31674	1.2331e-21	6.4891e-20	25	54	623	16356	I band	JPH2|TCAP|MYL3|PDLIM3|ANKRD1|TTN|MYOT|DES|SORBS2|DMD|OBSCN|ACTC1|CRYAB|LDB3|ACTN2|MYOZ2|NEXN|FLNC|CSRP3|PGM5|TRIM54|ITGB1BP2|HSPB1|RYR2|CACNA1C
30018	7.547e-20	3.5303e-18	22	45	623	16356	Z disc	OBSCN|JPH2|TCAP|CRYAB|LDB3|PDLIM3|ACTN2|MYOZ2|TTN|FLNC|NEXN|CSRP3|MYOT|TRIM54|DES|PGM5|SORBS2|DMD|ITGB1BP2|RYR2|HSPB1|CACNA1C
44420	8.4598e-18	3.5616e-16	30	111	623	16356	extracellular matrix part	ODAM|LUM|TNC|TIMP3|COL12A1|VWC2|LOX|COL8A1|COL11A1|COL4A4|COL4A1|EFEMP2|FBN1|NTN4|CCDC80|HSPG2|GRIA3|SPARC|NID2|COL16A1|COL5A2|COL5A1|ANXA2|LAMA2|LAMA4|COL1A2|COL1A1|LAMC1|MFAP4|MFAP5
5576	6.804e-17	2.6041e-15	151	2023	623	16356	extracellular region	FGF18|EDN3|LTBP1|MASP1|LTBP2|LTBP3|FAM20A|EFNA1|GDF6|EDN1|FSTL3|VTN|POSTN|TTN|CXCL12|MMP1|ST3GAL1|OLFML1|BDNF|APOA1|CTGF|HTRA1|TGFBI|SERPINE1|COL12A1|PDGFD|LGI2|LOX|CFI|TFPI2|ADAM9|MATN2|MGP|NCAM1|VEGFC|ADAMTS9|THBD|COL1A2|RELN|COL1A1|LAMC1|MFAP4|MFAP5|ADAMTS5|GC|ODAM|PAM|WNT5B|ADAMTSL1|GREM1|TIMP3|IL17B|HEG1|EGF|FN1|PLAT|CPA4|BMP2|NTF4|BMP1|EFEMP2|CCDC80|NTN4|NOTCH2NL|TINAGL1|COL16A1|EMILIN2|LAM…
15629	1.0312e-16	3.6179e-15	45	276	623	16356	actin cytoskeleton	DLC1|ABLIM1|MYL7|MYL4|MYL2|MYL3|TNNC1|TNC|PDLIM5|MYBPC3|PDLIM3|TPM2|TTN|TPM1|MYOT|TPM3|MYL9|GSN|SORBS2|ABRA|MYOM1|CDC42EP3|SYNPO|ACTC1|SH3PXD2A|ACTA1|ACTA2|CRYAB|GAS2|MYH7|ACTN2|MYOZ2|MYH6|TNNI3|TNNI1|TNNT2|MYO18B|PGM5|SVIL|CLIC5|MYH11|MYO18A|FILIP1L|MYH7B|SPTB
5615	2.8601e-13	9.2623e-12	72	747	623	16356	extracellular space	FGF18|FGF5|EDN3|AEBP1|LTBP2|MASP1|LTBP3|IGFBP7|GDF6|EDN1|FSTL3|VTN|CXCL12|APOA1|GSN|CTGF|HTRA1|TGFBI|SERPINE1|COL12A1|SERPINA1|LOXL4|LOX|CFI|FGF1|AMY2B|LOXL1|GHR|ADAM9|MGP|SLIT3|MMP10|INHBA|VEGFC|THBD|COL1A2|NPPB|RELN|CTSB|COL1A1|LAMC1|GC|C7|WNT5B|LUM|TNC|DCN|GREM1|VCAM1|IL17B|AGT|LEFTY2|VWC2|THBS1|EGF|FN1|PLAT|BMP2|BMP1|FBN1|HSPG2|IGF2|DKK2|DKK3|AFP|CXCL14|SULF1|ACE2|HBEGF|AREG|IGFBP3|BMP5
42383	8.0638e-13	2.4249e-11	21	78	623	16356	sarcolemma	SLC8A1|ADCY6|CACNB1|ANXA1|CACNB2|AQP1|SSPN|MYOT|ANXA2|EDNRA|VCAM1|ADRB2|DYSF|PGM5|DES|DMD|SLMAP|CTSB|CACNA1C|SGCA|SNTA1
5856	8.9155e-12	2.5023e-10	105	1402	623	16356	cytoskeleton	DLC1|TNNC1|PDLIM5|PDLIM3|TTN|ADORA1|KIFC3|FLI1|KIFAP3|ABRA|MTUS2|CRYAB|TANC1|ACTN2|MYH7|MYH6|TNNT2|MYO18B|KRT18|PGM5|TNS1|NAV1|KRT17|HSPB1|PDE4DIP|TGFB1I1|KBTBD10|FILIP1L|MYO18A|MYH7B|SPTB|KIF26B|PAM|MYL7|BBS5|MYL4|MYL2|MYL3|NOSTRIN|MYL9|DMD|CDC42EP3|ARHGDIB|GAS2|MYOZ2|TNNI3|TRIM63|CSRP3|TNNI1|TRIM55|UACA|TRIM54|PLEKHA7|MYH11|CACNA1C|TMOD1|LRRC10|C13ORF15|MYBPC3|RAB3IP|SYNPO2L|FRMD3|PCGF5|DES|GSN…
5865	1.5137e-11	3.983e-10	10	15	623	16356	striated muscle thin filament	TNNT2|ACTA1|TNNC1|TNC|TPM2|TTN|TNNI3|TPM1|TNNI1|TPM3
5604	1.7356e-10	4.2981e-09	18	73	623	16356	basement membrane	COL4A4|COL4A1|TNC|EFEMP2|FBN1|HSPG2|CCDC80|NTN4|SPARC|NID2|TIMP3|COL5A1|ANXA2|LAMA2|LAMA4|VWC2|LAMC1|COL8A1
5581	2.1345e-09	4.9925e-08	12	34	623	16356	collagen	COL4A4|COL4A1|LUM|COL1A2|COL12A1|LOX|COL1A1|COL8A1|COL16A1|COL11A1|COL5A2|COL5A1
16459	5.0308e-08	1.1147e-06	14	61	623	16356	myosin complex	MYL7|MYL4|MYL2|MYL3|MYBPC3|MYH7|MYH6|MYL9|MYO18B|MYH11|MYOM1|MYO18A|FILIP1L|MYH7B
16528	5.7879e-08	1.2136e-06	12	44	623	16356	sarcoplasm	TRDN|JPH2|PYGM|ATP2A2|PLN|SRL|FABP3|CACNB1|RYR2|CASQ1|HRC|CASQ2
5886	6.0538e-08	1.2136e-06	199	3731	623	16356	plasma membrane	DLC1|PEAR1|GPR126|SGMS2|EFNA1|GPR124|PDLIM5|ADCY6|SGMS1|AQP1|ADORA1|BTK|KIFC3|AGTR1|SHB|S1PR1|TRAK2|CTGF|SERPINE1|ABRA|RAPGEF2|ADAM9|PTPRM|CRYAB|GPR133|TANC1|MYH7|MYH6|SSPN|SIRPA|PGM5|PTRF|RYR2|TGFB1I1|PCDH20|PTH1R|CACNB1|CACNB2|NPY6R|EPHB3|KCNMB1|SEMA5A|DMD|RAC1|GPR158|SMAD7|PCDH10|PPFIBP1|EPHA2|NOTCH2|ATP2A2|PKP2|RGS3|NRP1|JPH2|SLC20A2|SLC16A12|GPR87|GJA3|EDNRA|SLMAP|PIK3AP1|IL13RA1|NT5E|GHR|KC…
16460	7.5978e-08	1.3907e-06	8	17	623	16356	myosin II complex	MYL4|MYL3|MYBPC3|MYH11|MYH7|MYOM1|MYH6|MYL9
5859	7.5978e-08	1.3907e-06	8	17	623	16356	muscle myosin complex	MYL4|MYL3|MYBPC3|MYH11|MYH7|MYOM1|MYH6|MYL9
44430	1.3537e-07	2.3747e-06	70	964	623	16356	cytoskeletal part	DLC1|TNNC1|C13ORF15|PDLIM5|MYBPC3|TTN|ADORA1|RAB3IP|KIFC3|PCGF5|FLI1|DES|SLMAP|KIFAP3|ARHGAP1|KLHL21|DYNC1I1|SH3PXD2A|ACTA1|CRYAB|DYNLT3|TANC1|ACTN2|MYH7|MYH6|TNNT2|MYO18B|KRT18|PGM5|NAV1|KRT17|CLIC5|HSPB1|PDE4DIP|FILIP1L|MYO18A|MYH7B|SPTB|KIF26B|MYL7|MYL4|BBS5|MYL2|MYL3|USP2|TNC|TPM2|TPM1|TPM3|MYL9|KRT7|KRT8|MYOM1|MYOF|SYNPO|ACTC1|LMNA|GAS2|GRIA3|TRIM63|TNNI3|LRRC49|TNNI1|TRIM55|TRIM54|PLEKHA7|S…
5912	1.6873e-07	2.8414e-06	20	134	623	16356	adherens junction	DLC1|CAV1|PTPRM|LIMS2|NTN4|LMO7|MYH7|ACTN2|MYH6|ARHGAP24|NEXN|KIFC3|ARHGAP31|TNS1|PGM5|XIRP1|PLEKHA7|PKP2|SYNM|TGFB1I1
70161	2.5339e-07	4.103e-06	21	150	623	16356	anchoring junction	DLC1|CAV1|LIMS2|PTPRM|NTN4|LMO7|MYH7|ACTN2|MYH6|ARHGAP24|NEXN|KIFC3|ARHGAP31|TNS1|PGM5|XIRP1|PLEKHA7|PKP2|DSC3|SYNM|TGFB1I1
16529	4.2446e-07	6.6185e-06	11	43	623	16356	sarcoplasmic reticulum	TRDN|JPH2|PYGM|ATP2A2|PLN|SRL|CACNB1|RYR2|CASQ1|HRC|CASQ2
5583	5.4946e-07	8.2615e-06	6	10	623	16356	fibrillar collagen	LUM|COL1A2|COL1A1|COL11A1|COL5A2|COL5A1
44459	5.8037e-07	8.4253e-06	118	1998	623	16356	plasma membrane part	DLC1|F2RL2|SGMS2|EFNA1|GABRB2|PDLIM5|ADCY6|LMO7|VTN|TSPAN9|AQP1|ADORA1|CALB2|SLC7A7|KIFC3|AGTR1|RAPGEF2|SLC4A4|SLC4A3|SAMD4A|ADAM9|PTPRM|TANC1|ACTN2|MYH7|MYH6|SSPN|IL11RA|NCAM1|THBD|PGM5|TNS1|PTRF|TGFB1I1|SLC40A1|SPTB|FXYD1|CAV2|BBS5|CAV1|PTH1R|CACNB1|CACNB2|KCNA5|NPY6R|EPHB3|KCNMB1|GPR22|DMD|ITGAV|ITGB6|GABRE|SLC6A13|ITGA1|NTN4|ITGA3|EPHA2|ITGA9|NOTCH2|P2RX1|ATP2A2|PLEKHA7|PKP2|ANTXR1|CACNA1C|SL…
31672	1.5673e-06	2.1995e-05	7	17	623	16356	A band	OBSCN|MYL7|MYL4|MYL3|MYBPC3|MYOM1|TTN
30054	3.9848e-06	5.4116e-05	42	521	623	16356	cell junction	DLC1|CAV1|LIMS1|LIMS2|GABRB2|SLC5A1|PDLIM5|LMO7|CALB2|KIFC3|GJA3|DMD|CAMK2A|SV2C|SAMD4A|SYNPO|DTNA|GABRE|PTPRM|NTN4|TANC1|GRIA3|ACTN2|MYH7|MYH6|ARHGAP24|NEXN|SSPN|GJB2|ARHGAP31|BVES|TNS1|PGM5|XIRP1|PLEKHA7|PKP2|CHRM2|CLDN1|DSC3|SYNM|TGFB1I1|SNTA1
30055	4.8487e-06	6.379e-05	14	87	623	16356	cell-substrate junction	DLC1|CAV1|LIMS2|NTN4|MYH7|ACTN2|MYH6|NEXN|ARHGAP24|ARHGAP31|PGM5|TNS1|DMD|TGFB1I1
5861	8.7535e-06	0.00011167	5	9	623	16356	troponin complex	TNNT2|TNNC1|TNC|TNNI3|TNNI1
33018	1.0112e-05	0.00012521	4	5	623	16356	sarcoplasmic reticulum lumen	SRL|CASQ1|HRC|CASQ2
5924	1.2464e-05	0.00014993	13	82	623	16356	cell-substrate adherens junction	DLC1|CAV1|LIMS2|NTN4|MYH7|ACTN2|MYH6|NEXN|ARHGAP24|ARHGAP31|PGM5|TNS1|TGFB1I1
32982	2.5751e-05	0.00030115	6	17	623	16356	myosin filament	MYBPC3|MYH11|MYH7|MYOM1|MYH6|MYH7B
5925	4.1578e-05	0.00047309	12	79	623	16356	focal adhesion	DLC1|ARHGAP31|CAV1|TNS1|LIMS2|PGM5|NTN4|ACTN2|MYH7|TGFB1I1|MYH6|ARHGAP24
5737	7.4583e-05	0.0008263	338	7643	623	16356	cytoplasm	DLC1|CYP24A1|SGMS2|PDLIM5|PNKD|ADCY6|EDN1|FSTL3|PDLIM3|PGAM2|SGMS1|AQP1|ADORA1|BTK|KIFC3|SHB|PGPEP1|BDNF|FLI1|PPAPDC3|TECRL|TRAK2|CTGF|KIFAP3|SH3BGR|ABRA|RARB|SH3GL3|PLD1|PTPRM|CRYAB|MYH7|MYH6|LPCAT2|SSPN|PPARGC1A|VEGFC|MYO18B|KRT18|PGM5|PTRF|TAGLN|NAV1|KRT17|SMPX|RYR2|PDE4DIP|TGFB1I1|MYO18A|NEK7|PTH1R|CACNB1|SFXN3|SYPL2|PPP1R3C|DMD|RAC1|STX11|NKX2-5|CDC42EP3|PLAT|BMP2|CRIP1|NTF4|SMAD7|SMAD6|ARHG…
9986	0.00011281	0.0012178	28	340	623	16356	cell surface	CAV2|PPFIA4|CAV1|CORIN|TNFRSF12A|GREM1|VCAM1|SRPX|DMD|ITGAV|THBS1|GHR|ADAM9|PLAT|KCNMA1|CRYAB|ITGA1|NCAM1|NOTCH2|THBD|LAYN|SULF1|ACE2|HSPB1|HBEGF|CTSB|AREG|SPTB
45121	0.000167	0.0017577	16	148	623	16356	membrane raft	DLC1|KCNMA1|CAV2|SLC8A1|CAV1|ADCY6|ITGA1|BTK|GJA3|PTRF|P2RX1|DMD|ACE2|CTSB|MYOF|SGCA
5862	0.00021377	0.0021951	3	4	623	16356	muscle thin filament tropomyosin	TPM2|TPM1|TPM3
43205	0.00022541	0.0022595	4	9	623	16356	fibril	ODAM|FBN1|MFAP4|MFAP5
31093	0.00029815	0.0029191	7	35	623	16356	platelet alpha granule lumen	VEGFC|LEFTY2|SERPINA1|SPARC|THBS1|EGF|FN1
60205	0.0003581	0.0034264	7	36	623	16356	cytoplasmic membrane-bounded vesicle lumen	VEGFC|LEFTY2|SERPINA1|SPARC|THBS1|EGF|FN1
16323	0.00038981	0.0036469	19	208	623	16356	basolateral plasma membrane	DLC1|CAV1|LIMS2|NTN4|ANXA1|MYH7|ACTN2|MYH6|ARHGAP24|NEXN|AQP1|ADORA1|SLC7A7|ARHGAP31|TNS1|PGM5|DMD|TGFB1I1|SLC4A4
5901	0.0004153	0.0037581	8	48	623	16356	caveola	KCNMA1|DLC1|CAV2|CAV1|SLC8A1|PTRF|CTSB|MYOF
44444	0.00041955	0.0037581	235	5146	623	16356	cytoplasmic part	DLC1|CYP24A1|SGMS2|PDLIM5|PNKD|ADCY6|FSTL3|PDLIM3|PGAM2|SGMS1|ADORA1|BTK|KIFC3|PGPEP1|BDNF|FLI1|PPAPDC3|TRAK2|CTGF|KIFAP3|SH3BGR|ABRA|SH3GL3|PLD1|PTPRM|CRYAB|MYH7|MYH6|LPCAT2|SSPN|PPARGC1A|VEGFC|MYO18B|KRT18|PGM5|PTRF|NAV1|RYR2|PDE4DIP|MYO18A|CACNB1|SFXN3|SYPL2|PPP1R3C|DMD|RAC1|STX11|PLAT|NTF4|SMAD7|SMAD6|TPD52L1|MYOZ2|TNNI3|CSRP3|TNNI1|CHCHD10|GBE1|ATP2A2|RGS3|RGS4|CMYA5|TMOD1|LRRC10|CYP2J2|JPH2…
31983	0.00050682	0.0044452	7	38	623	16356	vesicle lumen	VEGFC|LEFTY2|SERPINA1|SPARC|THBS1|EGF|FN1
1527	0.00051926	0.0044614	3	5	623	16356	microfibril	FBN1|MFAP4|MFAP5
32432	0.00054818	0.0046156	6	28	623	16356	actin filament bundle	DLC1|PGM5|ACTA1|CRYAB|TPM1|TPM3
31091	0.00063398	0.0052335	8	51	623	16356	platelet alpha granule	VEGFC|GP1BB|LEFTY2|SERPINA1|SPARC|THBS1|EGF|FN1
31982	0.0006486	0.0052503	45	714	623	16356	vesicle	COPZ2|CAV2|PAM|CAV1|FSTL3|NOSTRIN|GPRC5A|SYPL2|KIFC3|BTK|BDNF|DYSF|APOA1|GP1BB|RAC1|LEFTY2|CAMK2D|CAMK2B|SERPINA1|THBS1|EGF|MYOF|CAMK2A|SV2C|EHD3|FN1|ARHGDIB|PLAT|PLD1|BMP2|BMP1|ITGA1|GRIA3|SPARC|WLS|SSPN|WIPI1|ANXA3|ANXA2|VEGFC|C12ORF39|PLN|MYH11|CTSB|SLC40A1
43228	0.00067343	0.0052503	122	2432	623	16356	non-membrane-bounded organelle	DLC1|HIST2H2AA3|FGF18|TNNC1|PDLIM5|PDLIM3|ANKRD1|TTN|ADORA1|KIFC3|FLI1|KIFAP3|ABRA|MTUS2|CRYAB|TANC1|ACTN2|MYH7|MYH6|TNNT2|MYO18B|KRT18|PGM5|TNS1|NAV1|KRT17|PRDM6|HSPB1|RYR2|PDE4DIP|TGFB1I1|KBTBD10|FILIP1L|MYO18A|MYH7B|SPTB|KIF26B|PAM|MYL7|BBS5|MYL4|MYL2|MYL3|NOSTRIN|MYL9|DMD|CDC42EP3|ARHGDIB|OBSCN|GAS2|MYOZ2|TNNI3|TRIM63|CSRP3|TNNI1|TRIM55|TRIM54|DNAJB9|UACA|PLEKHA7|MYH11|CACNA1C|TMOD1|LRRC10|JP…
43232	0.00067343	0.0052503	122	2432	623	16356	intracellular non-membrane-bounded organelle	DLC1|HIST2H2AA3|FGF18|TNNC1|PDLIM5|PDLIM3|ANKRD1|TTN|ADORA1|KIFC3|FLI1|KIFAP3|ABRA|MTUS2|CRYAB|TANC1|ACTN2|MYH7|MYH6|TNNT2|MYO18B|KRT18|PGM5|TNS1|NAV1|KRT17|PRDM6|HSPB1|RYR2|PDE4DIP|TGFB1I1|KBTBD10|FILIP1L|MYO18A|MYH7B|SPTB|KIF26B|PAM|MYL7|BBS5|MYL4|MYL2|MYL3|NOSTRIN|MYL9|DMD|CDC42EP3|ARHGDIB|OBSCN|GAS2|MYOZ2|TNNI3|TRIM63|CSRP3|TNNI1|TRIM55|TRIM54|DNAJB9|UACA|PLEKHA7|MYH11|CACNA1C|TMOD1|LRRC10|JP…
43034	0.00080808	0.0060882	4	12	623	16356	costamere	PGM5|SVIL|DMD|SYNM
42641	0.00080983	0.0060882	6	30	623	16356	actomyosin	DLC1|ACTC1|PGM5|ACTA1|TPM1|TPM3
31226	0.00095089	0.0070232	67	1198	623	16356	intrinsic to plasma membrane	F2RL2|SGMS2|GABRB2|SLC20A2|EFNA1|SLC5A1|TSPAN9|AQP1|DDR2|ADORA1|SLC7A7|EDNRA|AGTR1|SLMAP|SLC4A4|IL13RA1|RAPGEF2|SLC4A3|ADAM9|GHR|KCNMA1|PTPRM|SLC25A4|MMP15|PCDH7|SSPN|IL11RA|ADRB2|THBD|CHRM2|CLDN1|TM4SF1|KCNH2|SLC40A1|SPTB|FXYD1|CAV2|GPR183|C7|CAV1|LRRC32|PTH1R|CACNB2|NPY6R|KCNA5|EPHB3|GPRC5A|KCNMB1|GPR22|RASGRP3|GP1BB|ITGAV|ITGB6|KCNE1|FLRT2|GABRE|SLC8A1|SLC6A13|ITGA1|ITGA3|EPHA2|ITGA9|NOTCH2|P2…
2102	0.0010091	0.0073247	3	6	623	16356	podosome	SH3PXD2A|SVIL|TPM3
33017	0.0012115	0.0086446	5	22	623	16356	sarcoplasmic reticulum membrane	TRDN|JPH2|ATP2A2|RYR2|HRC
5584	0.0014486	0.0099978	2	2	623	16356	collagen type I	COL1A2|COL1A1
5863	0.0014486	0.0099978	2	2	623	16356	striated myosin muscle thick filament	MYBPC3|MYOM1
5887	0.0015503	0.010527	65	1177	623	16356	integral to plasma membrane	F2RL2|SGMS2|GABRB2|SLC20A2|EFNA1|SLC5A1|TSPAN9|AQP1|DDR2|ADORA1|SLC7A7|EDNRA|AGTR1|SLMAP|SLC4A4|IL13RA1|RAPGEF2|SLC4A3|GHR|KCNMA1|PTPRM|SLC25A4|MMP15|PCDH7|SSPN|IL11RA|ADRB2|THBD|CHRM2|CLDN1|TM4SF1|KCNH2|SLC40A1|FXYD1|CAV2|C7|GPR183|CAV1|LRRC32|PTH1R|CACNB2|NPY6R|KCNA5|EPHB3|GPRC5A|KCNMB1|GPR22|RASGRP3|GP1BB|ITGAV|ITGB6|KCNE1|FLRT2|GABRE|SLC8A1|SLC6A13|ITGA1|ITGA3|EPHA2|ITGA9|NOTCH2|P2RX1|ATP2A2|…
31988	0.0016847	0.011114	41	665	623	16356	membrane-bounded vesicle	COPZ2|CAV2|PAM|FSTL3|NOSTRIN|GPRC5A|SYPL2|KIFC3|BDNF|DYSF|APOA1|GP1BB|RAC1|LEFTY2|CAMK2D|CAMK2B|SERPINA1|EGF|THBS1|MYOF|CAMK2A|SV2C|EHD3|FN1|ARHGDIB|PLAT|BMP2|BMP1|ITGA1|GRIA3|SPARC|WLS|SSPN|WIPI1|ANXA3|ANXA2|VEGFC|C12ORF39|MYH11|CTSB|SLC40A1
5606	0.001716	0.011114	3	7	623	16356	laminin-1 complex	LAMA2|LAMA4|LAMC1
30935	0.001716	0.011114	3	7	623	16356	sheet-forming collagen	COL4A4|COL4A1|COL8A1
5605	0.0020342	0.012976	4	15	623	16356	basal lamina	LAMA2|COL4A4|LAMA4|LAMC1
5913	0.0021891	0.013755	6	36	623	16356	cell-cell adherens junction	PGM5|PTPRM|XIRP1|PLEKHA7|LMO7|KIFC3
5884	0.00253	0.015664	6	37	623	16356	actin filament	DLC1|ACTC1|ACTA1|ACTN2|GAS2|TPM3
43256	0.0026681	0.016049	3	8	623	16356	laminin complex	LAMA2|LAMA4|LAMC1
1725	0.0026685	0.016049	5	26	623	16356	stress fiber	DLC1|PGM5|ACTA1|TPM1|TPM3
31410	0.0028795	0.017074	41	685	623	16356	cytoplasmic vesicle	COPZ2|CAV2|PAM|CAV1|FSTL3|NOSTRIN|GPRC5A|SYPL2|KIFC3|BTK|BDNF|DYSF|APOA1|GP1BB|RAC1|LEFTY2|CAMK2D|CAMK2B|SERPINA1|EGF|THBS1|MYOF|CAMK2A|SV2C|EHD3|FN1|ARHGDIB|PLAT|ITGA1|GRIA3|SPARC|WLS|SSPN|WIPI1|ANXA3|ANXA2|VEGFC|C12ORF39|MYH11|CTSB|SLC40A1
8305	0.0031739	0.018461	5	27	623	16356	integrin complex	ITGA9|ITGAV|ITGB6|ITGA1|ITGA3
16023	0.0032011	0.018461	39	647	623	16356	cytoplasmic membrane-bounded vesicle	COPZ2|CAV2|PAM|FSTL3|NOSTRIN|GPRC5A|SYPL2|KIFC3|BDNF|APOA1|DYSF|GP1BB|RAC1|LEFTY2|CAMK2D|CAMK2B|SERPINA1|EGF|THBS1|MYOF|CAMK2A|SV2C|EHD3|FN1|ARHGDIB|PLAT|ITGA1|GRIA3|SPARC|WLS|SSPN|WIPI1|ANXA3|ANXA2|VEGFC|C12ORF39|MYH11|CTSB|SLC40A1
16010	0.0033383	0.018992	4	17	623	16356	dystrophin-associated glycoprotein complex	PGM5|DMD|SSPN|SGCA
44433	0.0036033	0.020227	20	270	623	16356	cytoplasmic vesicle part	COPZ2|GRIA3|SPARC|WLS|GPRC5A|ANXA3|KIFC3|VEGFC|DYSF|GP1BB|LEFTY2|CAMK2D|CAMK2B|SERPINA1|EGF|THBS1|MYOF|CAMK2A|SV2C|FN1
31430	0.0038895	0.021266	3	9	623	16356	M band	OBSCN|MYOM1|TTN
31143	0.0038895	0.021266	3	9	623	16356	pseudopodium	LDB3|ACTN2|KBTBD10
5588	0.0042358	0.022863	2	3	623	16356	collagen type V	COL5A2|COL5A1
45211	0.0048597	0.025898	13	150	623	16356	postsynaptic membrane	KCNMA1|GABRE|CLSTN2|GABRB2|PDLIM5|TANC1|GRIA3|SSPN|ADORA1|P2RX1|CHRM2|SNTA1|SYNPO
30315	0.005118	0.026934	4	19	623	16356	T-tubule	EDNRA|SLC8A1|CACNB1|CACNA1C
43234	0.0053701	0.027392	123	2602	623	16356	protein complex	DLC1|TNNC1|GABRB2|LMO7|VTN|ANKRD1|KIFC3|GATA6|KIFAP3|PITX2|MGP|ACTN2|MYH7|MYH6|SSPN|PPARGC1A|TNNT2|MYO18B|DCAF6|KRT18|PGM5|NAV1|KRT17|HSPB1|RYR2|LAMC1|FILIP1L|MYO18A|MYH7B|SPTB|KIF26B|COPZ2|FXYD1|PAM|MYL7|CAV2|BBS5|MYL4|CAV1|MYL2|MYL3|CACNB1|CACNB2|KCNA5|KCNMB1|MYL9|ITGAV|DMD|ITGB6|NKX2-5|FN1|GABRE|BMP2|EPAS1|SMAD7|SMAD6|ITGA1|ITGA3|GAS2|TRIM63|TNNI3|TNNI1|TRIM55|LAMA2|ITGA9|CDKN1A|LAMA4|TRIM54|U…
32279	0.0054003	0.027392	3	10	623	16356	asymmetric synapse	CHRM2|GRIA3|ADORA1
5868	0.0054003	0.027392	3	10	623	16356	cytoplasmic dynein complex	DYNC1I1|DLC1|DYNLT3
5911	0.0064845	0.0325	15	191	623	16356	cell-cell junction	PTPRM|SLC5A1|LMO7|CALB2|KIFC3|GJA3|GJB2|PGM5|BVES|XIRP1|PKP2|PLEKHA7|CLDN1|DSC3|SYNPO
30173	0.0068596	0.033975	6	45	623	16356	integral to Golgi membrane	ST3GAL1|SGMS2|ST8SIA5|ST3GAL6|SGMS1|MAN1C1
45202	0.0072999	0.035736	24	367	623	16356	synapse	KCNMA1|PLAT|GABRE|CLSTN2|GABRB2|PDLIM5|TANC1|GRIA3|SSPN|ADORA1|SYPL2|DES|P2RX1|CHRM2|DMD|PRKAR1A|CACNA1C|CAMK2A|SV2C|SLC40A1|SAMD4A|SYNPO|DTNA|SNTA1
31228	0.0093917	0.045447	6	48	623	16356	intrinsic to Golgi membrane	ST3GAL1|SGMS2|ST8SIA5|ST3GAL6|SGMS1|MAN1C1
30666	0.009943	0.047568	5	35	623	16356	endocytic vesicle membrane	CAMK2D|CAMK2B|GRIA3|CAMK2A|ANXA3
16020	0.010179	0.048149	305	7252	623	16356	membrane	DLC1|CYP24A1|PEAR1|GPR126|SGMS2|EFNA1|GPR124|PDLIM5|PNKD|ADCY6|RNF217|SGMS1|AQP1|ADORA1|BTK|KIFC3|AGTR1|SHB|S1PR1|PPAPDC3|TECRL|TRAK2|CTGF|SERPINE1|ABRA|CFI|RAPGEF2|ADAM9|SH3GL3|PLD1|PTPRM|CRYAB|GPR133|TANC1|MYH7|PPP1R3A|MYH6|LPCAT2|PIK3IP1|SSPN|SIRPA|FRY|VEGFC|PGM5|PTRF|RYR2|TGFB1I1|MYH7B|PCDH20|PTH1R|CACNB1|SFXN3|CACNB2|NPY6R|EPHB3|SYPL2|KCNMB1|SORCS3|SEMA5A|DMD|RAC1|STX11|CDC42EP3|GPR155|GPR15…
[truncated: 205 more columns]
