# Supplementary material for: Global DNA methylation and transcriptional analyses of human ESC-derived cardiomyocytes
Source: Protein Cell. 2014 Jan 29;5(1):59–68. doi: 10.1007/s13238-013-0016-x (PMC3938846; doi:10.1007/s13238-013-0016-x)
Supplement: Supplementary file 24 — Table S21: GO analysis of hCM differentially de-methylated as well as up-regulated genes-Biological Process. This file contains the list of GO terms in the category of biological process that were significantly (p<0.05) overrepresented among the 29 genes listed in TableS20 [file 13238_2013_16_MOESM24_ESM.xlsx]

## Sheet: 401 genes bingo bio.xls
Selected ontology file :/.cytoscape/2.8/plugins/BiNGO-2.44/BiNGO.jar!/GO_Biological_Process
Selected annotation file : /.cytoscape/2.8/plugins/BiNGO-2.44/BiNGO.jar!/H_sapiens_default
Discarded evidence codes :
Overrepresentation
Selected statistical test : Hypergeometric test
Selected correction : Benjamini & Hochberg False Discovery Rate (FDR) correction
Selected significance level : 0.05
Testing option : Use whole annotation as reference set
The selected cluster :
KIFC1	TUBB2B	SYNCRIP	ACBD7	BTBD3	KCNK5	CDCA2	GNG2	GNG4	CDCA5	CCNA2	MAP2K6	ZNF642	ZNF100	OLFML2B	KIF5C	TMEM132B	CCDC136	ESPL1	CCDC138	TOX3	TMEM132D	BCL2L11	CTNNA2	NCAPD2	SPAG5	SH3GL2	FAM108B1	ZNF519	KIF4A	IGFBPL1	ZNF232	FAM19A4	MIR17HG	RCC1	FAM19A5	DNMT3B	TCF3	MKI67	NUF2	OVOS2	C16ORF88	PCDH18	BTBD17	41155	CCDC150	ATPBD4	NLGN4X	FAM161A	MAP7
NOTCH1	WSCD1	SFRP2	ZIK1	CHAF1A	FAM54A	CDT1	GLI1	EDNRB	TMSB15A	FANCI	TUBB8	CHRFAM7A	TOP2A	FANCA	CCNF	MBD2	RAB11FIP4	C4ORF21	CHRDL1	SLC27A2	STEAP1	RAB3C	FUT9	CA14	CXCL3	GPM6B	KIT	ANKRD32	NETO1	HMMR	NXT2	C12ORF48	ZDHHC22	NCAPH	NCAPG	KIF21B	NMU	THBS4	GJB7	PTPRZ1	DLGAP5	NASP	BIRC5	ILF3	FZD7	PROM1	TEX15	SLC16A9	LRRN1
No annotations were retrieved for the following entities:
ZNF826P	PRR11	C1ORF112	LEMD1	ACBD7	MOBKL2B	DLEU7	FAM49A	LOC100509231	C1ORF106	BTBD3	PELI2	FIGNL2	NCRNA00201	OLFML2B	CCDC136	RNF175	CCDC138	TOX3	C4ORF21	CCDC109B	C11ORF70	C16ORF59	PPP4R4	FAM108B1	CAMTA1	CA14	LOC100509382	KIAA0101	TMEM158	LRIG1	NKAIN1	GPRC5B	FAM19A4	MIR17HG	ANKRD32	C14ORF162	HMMR	FAM19A5	ZDHHC22	C12ORF48	CALML4	ARL6IP6	WDHD1	RNF144A	C6ORF168	ARMC4	PAPLN	C9ORF140	DPPA4
GO-ID	p-value	corr p-value	x	n	X	N	Description	Genes in test set
279	4.0343e-39	8.71e-36	64	351	334	14296	M phase	KIFC1|TUBB2B|KNTC1|TTK|AURKB|KIF2C|OIP5|PSMC3IP|CDCA2|CDCA5|CCNA2|FANCA|ASPM|KIF11|SGOL2|SGOL1|KIF15|CCNF|MND1|NUSAP1|ESPL1|UBE2C|TACC3|NCAPD2|MAD2L1|TIMELESS|SPAG5|FANCD2|C14ORF106|DSCC1|HAUS6|HAUS5|NEK2|MRE11A|LRRCC1|RCC1|NCAPH|NCAPG|MNS1|FBXO5|SKA3|HELLS|ERCC6L|EXO1|MKI67|DLGAP5|NUF2|CENPF|BRCA2|ILF3|BIRC5|CDC20|CDC25C|SMC2|RAD54L|SMC3|SUV39H2|CCNB1|TEX15|CCNB2|CENPV|C21ORF45|CIT|USP44
22403	3.6774e-37	3.9698e-34	68	435	334	14296	cell cycle phase	KIFC1|TUBB2B|DBF4|KNTC1|TTK|AURKB|KIF2C|OIP5|PSMC3IP|CDCA2|FANCA|CDCA5|CCNA2|ASPM|CDC7|KIF11|SGOL2|SGOL1|CCNF|KIF15|MND1|NUSAP1|ESPL1|UBE2C|TACC3|NCAPD2|MAD2L1|TIMELESS|FANCD2|SPAG5|C14ORF106|DSCC1|HAUS6|HAUS5|BLM|NEK2|MRE11A|LRRCC1|RCC1|NCAPH|NCAPG|MNS1|FBXO5|SKA3|TCF3|HELLS|ERCC6L|EXO1|MKI67|DLGAP5|NUF2|CENPF|BRCA2|ILF3|BIRC5|CDC20|CDC25C|SMC2|RAD54L|SMC3|SUV39H2|CCNB1|TEX15|CCNB2|CENPV|C21ORF4…
7049	2.4158e-36	1.7385e-33	88	794	334	14296	cell cycle	KIFC1|TUBB2B|DBF4|E2F7|KNTC1|TTK|AURKB|CDT1|KIF2C|CDC45|MCM7|FANCI|OIP5|PSMC3IP|CDCA2|FANCA|CDCA5|CCNA2|ASPM|MAP2K6|CDC7|KIF11|SGOL2|SGOL1|CCNF|KIF15|MND1|NUSAP1|ESPL1|MCM2|UBE2C|TACC3|ESCO2|MCM6|NCAPD2|UHRF1|MAD2L1|TIMELESS|RIF1|FANCD2|SPAG5|C14ORF106|DSCC1|HAUS6|HAUS5|BLM|NEK2|FOXM1|MRE11A|SOX2|LRRCC1|RCC1|NCAPH|NCAPG|MNS1|SKA3|FBXO5|TCF3|HELLS|ERCC6L|EXO1|MKI67|NASP|DLGAP5|NUF2|CENPF|BRCA2|ILF…
22402	1.1155e-31	6.0207e-29	71	582	334	14296	cell cycle process	KIFC1|TUBB2B|DBF4|KNTC1|TTK|AURKB|KIF2C|OIP5|PSMC3IP|CDCA2|FANCA|CDCA5|CCNA2|ASPM|MAP2K6|CDC7|KIF11|SGOL2|SGOL1|CCNF|KIF15|MND1|NUSAP1|ESPL1|UBE2C|TACC3|NCAPD2|MAD2L1|TIMELESS|FANCD2|SPAG5|C14ORF106|DSCC1|HAUS6|HAUS5|BLM|NEK2|MRE11A|SOX2|LRRCC1|RCC1|NCAPH|NCAPG|MNS1|FBXO5|SKA3|TCF3|HELLS|ERCC6L|EXO1|MKI67|DLGAP5|NUF2|CENPF|BRCA2|ILF3|BIRC5|CDC20|CDC25C|CENPJ|RAD54L|SMC2|SMC3|SUV39H2|CCNB1|TEX15|C…
87	2.9771e-30	1.2855e-27	47	239	334	14296	M phase of mitotic cell cycle	KIFC1|HAUS6|HAUS5|TUBB2B|NEK2|KNTC1|LRRCC1|AURKB|KIF2C|NCAPH|NCAPG|OIP5|CDCA2|SKA3|FBXO5|CCNA2|CDCA5|ASPM|HELLS|ERCC6L|KIF11|DLGAP5|SGOL1|CCNF|KIF15|NUF2|CENPF|NUSAP1|BIRC5|CDC20|ESPL1|UBE2C|CDC25C|SMC2|SMC3|NCAPD2|CCNB1|MAD2L1|CCNB2|TIMELESS|SPAG5|C14ORF106|CENPV|C21ORF45|CIT|DSCC1|USP44
280	8.7765e-30	2.7069e-27	46	232	334	14296	nuclear division	KIFC1|HAUS6|HAUS5|TUBB2B|NEK2|KNTC1|LRRCC1|AURKB|KIF2C|NCAPH|NCAPG|OIP5|CDCA2|SKA3|FBXO5|CCNA2|CDCA5|ASPM|HELLS|ERCC6L|KIF11|DLGAP5|SGOL1|CCNF|KIF15|NUF2|CENPF|NUSAP1|BIRC5|CDC20|ESPL1|UBE2C|SMC2|SMC3|NCAPD2|CCNB1|MAD2L1|CCNB2|TIMELESS|SPAG5|C14ORF106|CENPV|C21ORF45|CIT|DSCC1|USP44
7067	8.7765e-30	2.7069e-27	46	232	334	14296	mitosis	KIFC1|HAUS6|HAUS5|TUBB2B|NEK2|KNTC1|LRRCC1|AURKB|KIF2C|NCAPH|NCAPG|OIP5|CDCA2|SKA3|FBXO5|CCNA2|CDCA5|ASPM|HELLS|ERCC6L|KIF11|DLGAP5|SGOL1|CCNF|KIF15|NUF2|CENPF|NUSAP1|BIRC5|CDC20|ESPL1|UBE2C|SMC2|SMC3|NCAPD2|CCNB1|MAD2L1|CCNB2|TIMELESS|SPAG5|C14ORF106|CENPV|C21ORF45|CIT|DSCC1|USP44
51301	1.3299e-29	3.589e-27	52	314	334	14296	cell division	KIFC1|KNTC1|AURKB|KIF2C|OIP5|CDCA2|CDCA5|CCNA2|ASPM|CDC7|KIF11|SGOL2|CCNF|SGOL1|NUSAP1|ESPL1|UBE2C|NCAPD2|RAB11FIP4|MAD2L1|TIMELESS|SPAG5|C14ORF106|HAUS6|HAUS5|NEK2|LRRCC1|KIT|RCC1|NCAPH|NCAPG|FBXO5|SKA3|HELLS|ERCC6L|NUF2|CENPF|BRCA2|CDC20|BIRC5|CDC25C|CENPJ|SMC2|SMC3|CCNB1|NOTCH1|CCNB2|CENPV|C21ORF45|C13ORF34|CIT|USP44
48285	5.1039e-29	1.2244e-26	46	241	334	14296	organelle fission	KIFC1|HAUS6|HAUS5|TUBB2B|NEK2|KNTC1|LRRCC1|AURKB|KIF2C|NCAPH|NCAPG|OIP5|CDCA2|SKA3|FBXO5|CCNA2|CDCA5|ASPM|HELLS|ERCC6L|KIF11|DLGAP5|SGOL1|CCNF|KIF15|NUF2|CENPF|NUSAP1|BIRC5|CDC20|ESPL1|UBE2C|SMC2|SMC3|NCAPD2|CCNB1|MAD2L1|CCNB2|TIMELESS|SPAG5|C14ORF106|CENPV|C21ORF45|CIT|DSCC1|USP44
278	2.0876e-26	4.5071e-24	53	380	334	14296	mitotic cell cycle	KIFC1|TUBB2B|DBF4|KNTC1|TTK|AURKB|KIF2C|OIP5|CDCA2|CDCA5|CCNA2|ASPM|CDC7|KIF11|KIF15|CCNF|SGOL1|NUSAP1|ESPL1|UBE2C|NCAPD2|MAD2L1|TIMELESS|SPAG5|C14ORF106|DSCC1|HAUS6|HAUS5|BLM|NEK2|LRRCC1|RCC1|NCAPH|NCAPG|FBXO5|SKA3|TCF3|HELLS|ERCC6L|DLGAP5|NUF2|CENPF|CDC20|BIRC5|CDC25C|SMC2|SMC3|CCNB1|CCNB2|CENPV|C21ORF45|CIT|USP44
6259	2.2211e-22	4.3593e-20	56	516	334	14296	DNA metabolic process	DBF4|MCM10|CDT1|PRIM1|CDC45|MUTYH|MCM7|FANCI|PSMC3IP|PRIM2|PSIP1|TOP2A|FANCA|ORC1|CDC7|DTL|MND1|MCM2|TOP1MT|RNASEH2A|MCM4|RMI1|ESCO2|MCM6|RFC5|RFC3|UHRF1|RFC4|FANCD2|RRM1|DSCC1|TMX1|HMGB3|BLM|MRE11A|POLE2|TRDMT1|DNMT3B|TCF3|HELLS|EXO1|GINS1|GINS2|SSRP1|RAD51AP1|NASP|GINS4|CENPF|BRIP1|BRCA2|CDC25C|RAD54L|SMC3|BRCA1|TDP1|CHAF1A
6260	4.9397e-22	8.8873e-20	35	186	334	14296	DNA replication	TMX1|BLM|DBF4|MRE11A|MCM10|CDT1|PRIM1|CDC45|MCM7|POLE2|PRIM2|ORC1|TOP2A|GINS1|CDC7|GINS2|SSRP1|DTL|NASP|GINS4|CENPF|BRCA2|MCM2|TOP1MT|CDC25C|RNASEH2A|MCM4|RMI1|MCM6|RFC5|RFC3|RFC4|RRM1|CHAF1A|DSCC1
7059	1.2228e-17	2.0308e-15	22	83	334	14296	chromosome segregation	KIFC1|NEK2|SGOL2|DLGAP5|MRE11A|SGOL1|NUF2|CENPF|NUSAP1|BIRC5|ESPL1|SMC2|BRCA1|SMC3|NCAPD2|CCNB1|NCAPH|NCAPG|SKA3|CDCA5|TOP2A|DSCC1
6996	8.3119e-17	1.2818e-14	84	1382	334	14296	organelle organization	KIFC1|SOX21|TUBB2B|KNTC1|TTK|CBX2|AURKB|KIF2C|TMSB15A|OIP5|CDCA2|TOP2A|CDCA5|CCNA2|ASPM|KIF11|STMN3|SGOL2|SGOL1|CCNF|KIF5C|KIF15|NUSAP1|ESPL1|MCM2|UBE2C|TACC3|NCAPD2|EPB41L2|MAD2L1|TIMELESS|FANCD2|SPAG5|C14ORF106|ADD2|DSCC1|KIF4A|HAUS6|HAUS5|BLM|NEK2|MRE11A|SOX2|LRRCC1|RCC1|NCAPH|NCAPG|SCG3|SKA3|FBXO5|DNMT3B|TCF3|HIST1H4J|NEFM|HELLS|ERCC6L|FGD4|VAV3|EPB41|TAF5|NASP|DLGAP5|HIST1H2BH|NUF2|CENPF|BRC…
10564	1.2266e-15	1.7655e-13	25	138	334	14296	regulation of cell cycle process	NEK2|MRE11A|FOXM1|KNTC1|TTK|RCC1|CDT1|FBXO5|CDC7|DLGAP5|CCNF|NUSAP1|BRCA2|CENPF|ESPL1|BIRC5|CDC25C|UBE2C|SMC3|BRCA1|CCNB1|PLK4|TIMELESS|C13ORF34|USP44
6261	2.9587e-12	3.9924e-10	15	58	334	14296	DNA-dependent DNA replication	BLM|DTL|BRCA2|TOP1MT|MCM2|MCM4|MCM6|PRIM1|CDC45|RFC3|RFC4|MCM7|POLE2|PRIM2|ORC1
7017	4.4318e-12	5.6283e-10	28	247	334	14296	microtubule-based process	KIFC1|KIF4A|HAUS6|HAUS5|TUBB2B|NEK2|TTK|RCC1|KIF2C|FBXO5|TUBB8|KIF21B|NEFM|KIF14|KIF11|STMN3|KIF5C|KIF15|SGOL1|NUSAP1|BRCA2|ESPL1|UBE2C|TACC3|CENPJ|SMC3|SPAG5|MAP7
70	1.6445e-11	1.9725e-09	12	36	334	14296	mitotic sister chromatid segregation	CCNB1|KIFC1|NCAPH|NCAPG|NEK2|DLGAP5|NUSAP1|ESPL1|SMC2|CDCA5|DSCC1|NCAPD2
51327	2.0834e-11	2.2491e-09	18	102	334	14296	M phase of meiotic cell cycle	EXO1|MKI67|NEK2|SGOL2|MRE11A|SGOL1|BRCA2|MND1|ESPL1|RAD54L|SMC3|SUV39H2|TEX15|FANCD2|PSMC3IP|MNS1|FBXO5|FANCA
7126	2.0834e-11	2.2491e-09	18	102	334	14296	meiosis	EXO1|MKI67|NEK2|SGOL2|MRE11A|SGOL1|BRCA2|MND1|ESPL1|RAD54L|SMC3|SUV39H2|TEX15|FANCD2|PSMC3IP|MNS1|FBXO5|FANCA
819	2.3834e-11	2.4256e-09	12	37	334	14296	sister chromatid segregation	CCNB1|KIFC1|NCAPH|NCAPG|NEK2|DLGAP5|NUSAP1|ESPL1|SMC2|CDCA5|DSCC1|NCAPD2
51321	2.4717e-11	2.4256e-09	18	103	334	14296	meiotic cell cycle	EXO1|MKI67|NEK2|SGOL2|MRE11A|SGOL1|BRCA2|MND1|ESPL1|RAD54L|SMC3|SUV39H2|TEX15|FANCD2|PSMC3IP|MNS1|FBXO5|FANCA
226	1.6555e-10	1.554e-08	20	145	334	14296	microtubule cytoskeleton organization	HAUS6|KIF11|HAUS5|STMN3|NEK2|SGOL1|BRCA2|TTK|NUSAP1|ESPL1|UBE2C|RCC1|TACC3|CENPJ|SMC3|KIF2C|SPAG5|FBXO5|MAP7|NEFM
16043	2.0731e-10	1.865e-08	107	2563	334	14296	cellular component organization	KIFC1|SYT1|TUBB2B|KNTC1|TTK|CBX2|AURKB|MEGF10|OIP5|CDCA2|CCNA2|CDCA5|ASPM|STMN3|SGOL2|KIF5C|SGOL1|ESPL1|TACC3|NCAPD2|CTNNA2|MAD2L1|TIMELESS|ARRB2|SPAG5|FNBP1L|C14ORF106|SH3GL2|ADD2|C1ORF187|DSCC1|KIF4A|BLM|NEK2|MRE11A|SOX2|LRRCC1|RCC1|FBXO5|SKA3|HIST1H4J|DNMT3B|TCF3|HELLS|OLFM1|FGD4|ERCC6L|VAV3|EPB41|TAF5|NUF2|BRCA2|CDC20|RAD54L|SUV39H2|NOTCH1|SALL1|NLGN4X|MAP7|CHAF1A|SOX21|KIF2C|TMSB15A|CNTNAP2|…
51726	3.3021e-10	2.8517e-08	35	446	334	14296	regulation of cell cycle	BLM|NEK2|FOXM1|MRE11A|SOX2|KNTC1|TTK|RCC1|CDT1|CDC45|FBXO5|TCF3|CCNA2|MAP2K6|CDC7|DTL|DLGAP5|CCNF|CENPF|BRCA2|BRIP1|NUSAP1|BIRC5|ESPL1|UBE2C|TACC3|CDC25C|BRCA1|SMC3|CCNB1|PLK4|MAD2L1|TIMELESS|C13ORF34|USP44
90304	1.2599e-09	1.0462e-07	71	1459	334	14296	nucleic acid metabolic process	TAF1A|DBF4|SYNCRIP|MCM10|CDT1|PRIM1|MUTYH|CDC45|MCM7|FANCI|PSMC3IP|PRIM2|PSIP1|MAGOHB|ORC1|FANCA|TOP2A|CDC7|DTL|MND1|MCM2|TOP1MT|RNASEH2A|MCM4|RMI1|HNRNPU|ESCO2|MCM6|RFC5|RFC3|UHRF1|RFC4|ARRB2|FANCD2|RRM1|DSCC1|TMX1|HMGB3|BLM|FOXM1|MRE11A|LIN28A|LIN28B|TCERG1|POLE2|TRDMT1|HNRNPD|HNRNPC|DNMT3B|TCF3|HELLS|GINS1|EXO1|GINS2|SSRP1|RAD51AP1|TAF5|NASP|GINS4|CENPF|BRCA2|BRIP1|CDC25C|RBMX|RAD54L|HNRNPA1|B…
51276	2.0056e-09	1.6037e-07	37	525	334	14296	chromosome organization	KIFC1|SOX21|BLM|NEK2|MRE11A|SOX2|CBX2|NCAPH|NCAPG|HIST1H4J|TCF3|DNMT3B|CDCA5|TOP2A|HELLS|TAF5|SGOL2|DLGAP5|NASP|HIST1H2BH|CENPF|BRCA2|NUSAP1|ESPL1|MCM2|SMC2|RAD54L|GSG2|SMC3|SUV39H2|NCAPD2|CCNB1|TEX15|FANCD2|CENPV|CHAF1A|DSCC1
6974	3.822e-09	2.9001e-07	31	396	334	14296	response to DNA damage stimulus	BLM|MRE11A|MUTYH|MCM7|POLE2|FANCI|CCNA2|TOP2A|FANCA|MAP2K6|EXO1|SSRP1|RAD51AP1|DTL|BRIP1|BRCA2|ATAD5|MCM2|RAD54L|BRCA1|ESCO2|SMC3|RFC5|RFC3|UHRF1|RFC4|RIF1|TIMELESS|FANCD2|TDP1|CHAF1A
71103	3.8954e-09	2.9001e-07	18	139	334	14296	DNA conformation change	MRE11A|HIST1H2BH|NUSAP1|MCM2|TOP1MT|MCM4|SMC2|MCM6|NCAPD2|NCAPH|MCM7|NCAPG|CENPV|CHAF1A|CDCA5|HIST1H4J|TOP2A|HELLS
7051	1.2665e-08	9.1144e-07	11	49	334	14296	spindle organization	HAUS6|HAUS5|KIF11|SPAG5|TTK|FBXO5|ESPL1|UBE2C|TACC3|RCC1|SMC3
7346	2.4923e-08	1.7357e-06	19	174	334	14296	regulation of mitotic cell cycle	NEK2|DLGAP5|KNTC1|CENPF|BRCA2|TTK|NUSAP1|BIRC5|ESPL1|UBE2C|RCC1|CDC25C|CDT1|CCNB1|MAD2L1|FBXO5|C13ORF34|CCNA2|USP44
33043	5.6248e-08	3.795e-06	22	242	334	14296	regulation of organelle organization	STMN3|NEK2|PIF1|DLGAP5|CCNF|CENPF|TTK|NUSAP1|TAC1|ESPL1|RCC1|CDC25C|BRCA1|CCNB1|PLK4|TMSB15A|CENPV|SKA3|C13ORF34|DNMT3B|ADD2|USP44
6139	1.0011e-07	6.5497e-06	76	1785	334	14296	nucleobase, nucleoside, nucleotide and nucleic acid metabolic process	TAF1A|DBF4|SYNCRIP|MCM10|CDT1|PRIM1|MUTYH|CDC45|MCM7|FANCI|PSMC3IP|PRIM2|PSIP1|MAGOHB|ORC1|FANCA|TOP2A|CDC7|DTL|MND1|NUDT10|MCM2|TOP1MT|RNASEH2A|MCM4|RMI1|HNRNPU|ESCO2|MCM6|RFC5|RFC3|UHRF1|RFC4|ARRB2|FANCD2|RRM1|PRPS2|DSCC1|TMX1|HMGB3|BLM|FOXM1|MRE11A|LIN28A|LIN28B|TCERG1|POLE2|TRDMT1|HNRNPD|IDH1|HNRNPC|DNMT3B|TCF3|HELLS|GINS1|EXO1|GINS2|SSRP1|SHMT1|RAD51AP1|TAF5|NASP|GINS4|CENPF|BRCA2|BRIP1|DPYS…
7076	1.2764e-07	8.105e-06	6	12	334	14296	mitotic chromosome condensation	NCAPH|NCAPG|NUSAP1|SMC2|CDCA5|NCAPD2
6281	1.4826e-07	9.1453e-06	24	299	334	14296	DNA repair	EXO1|SSRP1|RAD51AP1|BLM|DTL|MRE11A|BRCA2|BRIP1|RAD54L|BRCA1|SMC3|ESCO2|RFC5|MUTYH|RFC3|UHRF1|RFC4|POLE2|FANCI|FANCD2|TDP1|CHAF1A|FANCA|TOP2A
51783	9.6321e-07	5.6205e-05	10	59	334	14296	regulation of nuclear division	NEK2|DLGAP5|CENPF|TTK|NUSAP1|ESPL1|C13ORF34|CDC25C|RCC1|USP44
7088	9.6321e-07	5.6205e-05	10	59	334	14296	regulation of mitosis	NEK2|DLGAP5|CENPF|TTK|NUSAP1|ESPL1|C13ORF34|CDC25C|RCC1|USP44
6270	1.0219e-06	5.806e-05	6	16	334	14296	DNA-dependent DNA replication initiation	CDC45|MCM7|MCM2|MCM4|ORC1|MCM6
75	1.2297e-06	6.8078e-05	13	107	334	14296	cell cycle checkpoint	BLM|DTL|KNTC1|BRIP1|TTK|CENPF|BIRC5|BRCA1|CDT1|CCNB1|CDC45|MAD2L1|CCNA2
34641	1.3343e-06	7.2021e-05	81	2076	334	14296	cellular nitrogen compound metabolic process	TAF1A|DBF4|SYNCRIP|MCM10|CDT1|GLDC|PRIM1|MUTYH|CDC45|MCM7|FANCI|PSMC3IP|PRIM2|PSIP1|MAGOHB|CHRFAM7A|ORC1|FANCA|TOP2A|CDC7|DTL|MND1|NUDT10|MCM2|TOP1MT|CDO1|RNASEH2A|MCM4|RMI1|HNRNPU|ESCO2|MCM6|RFC5|RFC3|UHRF1|RFC4|ARRB2|FANCD2|RRM1|PRPS2|DSCC1|TMX1|HMGB3|BLM|FOXM1|MRE11A|LIN28A|LIN28B|TCERG1|POLE2|TRDMT1|HNRNPD|IDH1|HNRNPC|AMD1|DNMT3B|TCF3|HELLS|GINS1|EXO1|SSRP1|SHMT1|GINS2|RAD51AP1|TAF5|NASP|GINS…
30261	1.6013e-06	8.4322e-05	7	26	334	14296	chromosome condensation	NCAPH|NCAPG|NUSAP1|TOP2A|SMC2|CDCA5|NCAPD2
32392	3.2627e-06	0.00016382	6	19	334	14296	DNA geometric change	MCM7|MRE11A|MCM2|TOP1MT|MCM4|MCM6
32508	3.2627e-06	0.00016382	6	19	334	14296	DNA duplex unwinding	MCM7|MRE11A|MCM2|TOP1MT|MCM4|MCM6
6323	3.7502e-06	0.00018402	13	118	334	14296	DNA packaging	HIST1H2BH|NUSAP1|MCM2|SMC2|NCAPD2|NCAPH|NCAPG|CENPV|CHAF1A|CDCA5|HIST1H4J|TOP2A|HELLS
6268	4.6755e-06	0.00022432	5	12	334	14296	DNA unwinding involved in replication	MCM7|MCM2|TOP1MT|MCM4|MCM6
6310	5.4691e-06	0.00025669	12	104	334	14296	DNA recombination	EXO1|RAD51AP1|HMGB3|BLM|MRE11A|PSMC3IP|PSIP1|BRCA2|MND1|RAD54L|TCF3|BRCA1
30900	5.589e-06	0.00025674	15	161	334	14296	forebrain development	SOX3|SOX2|DPYSL2|TACC3|RAD54L|GLI1|SALL3|NOTCH1|SALL1|ZIC5|CNTNAP2|POU3F1|ASPM|DCLK1|C1ORF187
7399	6.8816e-06	0.00030953	51	1154	334	14296	nervous system development	TUBB2B|ZIC2|GLI1|EDNRB|PCDH1|TIAM1|PAK3|RAPGEF5|CNTNAP2|KCNQ2|ASPM|STMN3|KIF5C|HES6|TACC3|CTNNA2|CHRDL1|SH3GL2|C1ORF187|FUT9|SOX3|SOX2|GPM6B|KIT|SOX8|SEMA5B|RGMA|NPTX1|POU3F1|DNMT3B|NEFM|OLFM1|DCLK1|ZNF423|PLP1|PTPRZ1|BRCA2|CDC20|DPYSL2|RAD54L|FZD7|PCDH18|SALL3|NOTCH1|SALL1|ZIC5|LRRN1|NHLH2|FABP7|CIT|FEZ1
51297	7.2624e-06	0.00031999	7	32	334	14296	centrosome organization	HAUS6|HAUS5|KIF11|NEK2|SGOL1|BRCA2|CENPJ
31023	9.0344e-06	0.0003901	7	33	334	14296	microtubule organizing center organization	HAUS6|HAUS5|KIF11|NEK2|SGOL1|BRCA2|CENPJ
6807	1.1511e-05	0.00048729	81	2194	334	14296	nitrogen compound metabolic process	TAF1A|DBF4|SYNCRIP|MCM10|CDT1|GLDC|PRIM1|MUTYH|CDC45|MCM7|FANCI|PSMC3IP|PRIM2|PSIP1|MAGOHB|CHRFAM7A|ORC1|FANCA|TOP2A|CDC7|DTL|MND1|NUDT10|MCM2|TOP1MT|CDO1|RNASEH2A|MCM4|RMI1|HNRNPU|ESCO2|MCM6|RFC5|RFC3|UHRF1|RFC4|ARRB2|FANCD2|RRM1|PRPS2|DSCC1|TMX1|HMGB3|BLM|FOXM1|MRE11A|LIN28A|LIN28B|TCERG1|POLE2|TRDMT1|HNRNPD|IDH1|HNRNPC|AMD1|DNMT3B|TCF3|HELLS|GINS1|EXO1|SSRP1|SHMT1|GINS2|RAD51AP1|TAF5|NASP|GINS…
7010	1.9513e-05	0.00081015	26	448	334	14296	cytoskeleton organization	HAUS6|HAUS5|NEK2|TTK|RCC1|KIF2C|TMSB15A|SCG3|FBXO5|NEFM|FGD4|KIF11|EPB41|STMN3|SGOL1|NUSAP1|BRCA2|ESPL1|TACC3|UBE2C|CENPJ|SMC3|EPB41L2|SPAG5|MAP7|ADD2
33554	2.2224e-05	0.0009053	32	619	334	14296	cellular response to stress	BLM|MRE11A|MUTYH|MCM7|POLE2|FANCI|CCNA2|TOP2A|FANCA|MAP2K6|FGD4|EXO1|SSRP1|RAD51AP1|DTL|BRCA2|BRIP1|ATAD5|MCM2|RAD54L|BRCA1|ESCO2|SMC3|RFC5|RFC3|UHRF1|RFC4|RIF1|TIMELESS|FANCD2|TDP1|CHAF1A
51128	2.4766e-05	0.00099019	29	537	334	14296	regulation of cellular component organization	NEK2|TAC1|TTK|KIT|RCC1|TMSB15A|TIAM1|SKA3|DNMT3B|NEFM|FGD4|STMN3|DLGAP5|PIF1|CCNF|CENPF|NUSAP1|ESPL1|CDC20|CDC25C|BRCA1|CTNNA2|CCNB1|PLK4|CENPV|C13ORF34|ADD2|USP44|FEZ1
51303	3.3173e-05	0.0012789	5	17	334	14296	establishment of chromosome localization	CCNB1|DLGAP5|CENPF|BIRC5|CDCA5
50000	3.3173e-05	0.0012789	5	17	334	14296	chromosome localization	CCNB1|DLGAP5|CENPF|BIRC5|CDCA5
34645	3.6349e-05	0.0013768	45	1033	334	14296	cellular macromolecule biosynthetic process	TMX1|FUT9|TAF1A|BLM|FOXM1|MRE11A|DBF4|ST8SIA3|MCM10|CDT1|PRIM1|CDC45|MCM7|TCERG1|POLE2|RPL31|PRIM2|ORC1|TOP2A|CDC7|GINS1|SSRP1|GINS2|DTL|TAF5|NASP|GINS4|CENPF|BRCA2|BRIP1|MCM2|TOP1MT|RNASEH2A|CDC25C|MCM4|RMI1|MCM6|RFC5|RFC3|RFC4|ARRB2|RRM1|CHAF1A|DSCC1|FEZ1
10948	4.0495e-05	0.0015074	7	41	334	14296	negative regulation of cell cycle process	MRE11A|CENPF|TTK|ESPL1|BRCA1|SMC3|USP44
7417	4.4808e-05	0.0016397	25	443	334	14296	central nervous system development	SOX3|SOX2|SOX8|GLI1|ZIC2|NPTX1|CNTNAP2|POU3F1|DCLK1|ASPM|PLP1|PTPRZ1|BRCA2|DPYSL2|TACC3|RAD54L|PCDH18|CTNNA2|SALL3|NOTCH1|SALL1|ZIC5|NHLH2|SH3GL2|C1ORF187
50794	4.6742e-05	0.0016819	181	6221	334	14296	regulation of cellular process	ITGB3BP|SYT1|CRABP1|GABRB3|PASK|KNTC1|TTK|IQGAP2|SYNCRIP|CBX2|CALB1|ZIC3|TIAM1|PSIP1|CHRNA5|RAPGEF5|DEPDC1B|GNG4|CCNA2|ASPM|MAP2K6|ZNF642|ZNF100|STMN3|DTL|ESPL1|HES6|TACC3|TRERF1|VASH2|HNRNPU|BCL2L11|DDIT4|CTNNA2|UHRF1|MAD2L1|RFC4|TIMELESS|ARRB2|SPAG5|CDCA7L|C1ORF187|SH3GL2|ADD2|ZNF519|TMX1|FGFR3|BLM|IGFBPL1|IFITM1|NEK2|SOX3|MRE11A|SOX2|ADRBK2|ZNF232|LIN28A|RCC1|SOX8|LIN28B|ZNF331|TCERG1|ZNF695|P…
7018	5.211e-05	0.0018443	11	110	334	14296	microtubule-based movement	KIF14|KIF2C|KIFC1|KIF4A|KIF11|TUBB2B|KIF15|KIF5C|TUBB8|KIF21B|NEFM
51716	5.4991e-05	0.0019149	43	987	334	14296	cellular response to stimulus	BLM|CXCL3|MRE11A|LIN28A|LIN28B|EDNRB|MUTYH|MCM7|POLE2|FANCI|GNG2|GNG4|FANCA|TOP2A|CCNA2|MAP2K6|FGD4|EXO1|SSRP1|RAD51AP1|DTL|BRCA2|BRIP1|ATAD5|MCM2|RAD54L|BRCA1|FZD7|SMC3|ESCO2|CCNB1|RFC5|RFC3|UHRF1|RFC4|RIF1|TIMELESS|ARRB2|FANCD2|SFRP2|TDP1|CHAF1A|FEZ1
9059	5.8856e-05	0.0019923	45	1054	334	14296	macromolecule biosynthetic process	TMX1|FUT9|TAF1A|BLM|FOXM1|MRE11A|DBF4|ST8SIA3|MCM10|CDT1|PRIM1|CDC45|MCM7|TCERG1|POLE2|RPL31|PRIM2|ORC1|TOP2A|CDC7|GINS1|SSRP1|GINS2|DTL|TAF5|NASP|GINS4|CENPF|BRCA2|BRIP1|MCM2|TOP1MT|RNASEH2A|CDC25C|MCM4|RMI1|MCM6|RFC5|RFC3|RFC4|ARRB2|RRM1|CHAF1A|DSCC1|FEZ1
724	5.9982e-05	0.0019923	5	19	334	14296	double-strand break repair via homologous recombination	RAD51AP1|BLM|BRCA2|RAD54L|BRCA1
725	5.9982e-05	0.0019923	5	19	334	14296	recombinational repair	RAD51AP1|BLM|BRCA2|RAD54L|BRCA1
51640	8.0557e-05	0.0026343	10	96	334	14296	organelle localization	CCNB1|DLGAP5|CENPF|NUSAP1|BIRC5|ESPL1|TACC3|CDCA5|ASPM|FEZ1
6302	8.1751e-05	0.0026343	8	61	334	14296	double-strand break repair	RAD51AP1|BLM|TDP1|MRE11A|BRCA2|BRIP1|RAD54L|BRCA1
7420	9.5521e-05	0.0030328	19	303	334	14296	brain development	SOX3|SOX2|BRCA2|DPYSL2|TACC3|RAD54L|CTNNA2|PCDH18|ZIC2|GLI1|SALL3|NOTCH1|SALL1|ZIC5|CNTNAP2|POU3F1|ASPM|DCLK1|C1ORF187
10639	0.0001046	0.0032729	10	99	334	14296	negative regulation of organelle organization	CCNB1|TMSB15A|CCNF|CENPF|TTK|ESPL1|DNMT3B|BRCA1|ADD2|USP44
8156	0.00012032	0.0037109	6	34	334	14296	negative regulation of DNA replication	CDC45|BLM|MRE11A|BRCA2|SMC3|CDT1
30071	0.00012823	0.0038993	5	22	334	14296	regulation of mitotic metaphase/anaphase transition	DLGAP5|CENPF|TTK|ESPL1|USP44
51329	0.00013446	0.0040318	10	102	334	14296	interphase of mitotic cell cycle	CCNB1|CDC7|BLM|DBF4|CENPF|BIRC5|CDC25C|RCC1|TCF3|CDCA5
32886	0.00015027	0.0044443	7	50	334	14296	regulation of microtubule-based process	CCNB1|PLK4|CCNF|SKA3|C13ORF34|TACC3|BRCA1
51325	0.0001852	0.0054032	10	106	334	14296	interphase	CCNB1|CDC7|BLM|DBF4|CENPF|BIRC5|CDC25C|RCC1|TCF3|CDCA5
33261	0.00019917	0.0057336	5	24	334	14296	regulation of S phase	CDC7|TIMELESS|BRCA2|RCC1|CDT1
51656	0.00024128	0.0066503	8	71	334	14296	establishment of organelle localization	CCNB1|DLGAP5|CENPF|NUSAP1|BIRC5|ESPL1|CDCA5|FEZ1
50789	0.00024146	0.0066503	185	6550	334	14296	regulation of biological process	ITGB3BP|SYT1|CRABP1|GABRB3|PASK|NELL2|KNTC1|TTK|IQGAP2|SYNCRIP|CBX2|CALB1|ZIC3|TIAM1|PSIP1|CHRNA5|RAPGEF5|DEPDC1B|GNG4|CCNA2|ASPM|MAP2K6|FLVCR1|ZNF642|ZNF100|STMN3|DTL|ESPL1|HES6|TACC3|TRERF1|VASH2|HNRNPU|BCL2L11|DDIT4|CTNNA2|UHRF1|MAD2L1|RFC4|ARRB2|TIMELESS|SPAG5|CDCA7L|C1ORF187|ADD2|SH3GL2|TMX1|ZNF519|FGFR3|BLM|IGFBPL1|IFITM1|NEK2|SOX3|MRE11A|SOX2|ADRBK2|ZNF232|LIN28A|RCC1|SOX8|LIN28B|ZNF331|TC…
7062	0.00024334	0.0066503	4	14	334	14296	sister chromatid cohesion	SGOL2|MRE11A|SMC3|DSCC1
31577	0.00024334	0.0066503	4	14	334	14296	spindle checkpoint	CCNB1|CENPF|TTK|BIRC5
9987	0.00031026	0.0083731	248	9362	334	14296	cellular process	ITGB3BP|KIFC1|SYT1|RARRES2|TUBB2B|NELL2|SYNCRIP|AURKB|MEGF10|SOHLH2|GLDC|PRIM1|PRIM2|CDCA2|CHRNA5|GNG2|GNG4|CDCA5|CCNA2|MAP2K6|KIF5C|ESPL1|NUDT10|BCL2L11|ESCO2|NCAPD2|CTNNA2|RFC5|RFC3|UHRF1|MAD2L1|RFC4|SPAG5|C14ORF106|SH3GL2|ADD2|TMX1|KIF4A|NEK2|MRE11A|ADRBK2|RCC1|CAMKV|SEMA5B|VRK1|NUP50|FBXO5|SKA3|IDH1|AMD1|TCF3|DNMT3B|MKI67|NUF2|TKT|CDC20|RAD54L|HNRNPA1|PCDH18|NOTCH1|SFRP2|NLGN4X|MAP7|CHAF1A|TA…
70507	0.0004011	0.010603	6	42	334	14296	regulation of microtubule cytoskeleton organization	CCNB1|PLK4|CCNF|SKA3|C13ORF34|BRCA1
10824	0.00041253	0.010603	3	7	334	14296	regulation of centrosome duplication	PLK4|CCNF|BRCA1
45132	0.00041253	0.010603	3	7	334	14296	meiotic chromosome segregation	SGOL2|SGOL1|ESPL1
34508	0.00041253	0.010603	3	7	334	14296	centromere complex assembly	CENPV|CENPF|HELLS
7052	0.00042637	0.01083	4	16	334	14296	mitotic spindle organization	KIF11|TTK|RCC1|SMC3
90068	0.0004571	0.011475	6	43	334	14296	positive regulation of cell cycle process	PLK4|DLGAP5|NUSAP1|BIRC5|ESPL1|UBE2C
51782	0.00054424	0.013278	2	2	334	14296	negative regulation of cell division	BLM|ASPM
31508	0.00054424	0.013278	2	2	334	14296	centromeric heterochromatin formation	CENPV|HELLS
6297	0.00054735	0.013278	4	17	334	14296	nucleotide-excision repair, DNA gap filling	RFC5|RFC3|RFC4|POLE2
31570	0.00064236	0.015058	7	63	334	14296	DNA integrity checkpoint	CDC45|BLM|DTL|BRIP1|CCNA2|BRCA1|CDT1
46605	0.00064864	0.015058	3	8	334	14296	regulation of centrosome cycle	PLK4|CCNF|BRCA1
31503	0.00064864	0.015058	3	8	334	14296	protein complex localization	TMEM48|BIRC5|DNMT3B
31109	0.00064864	0.015058	3	8	334	14296	microtubule polymerization or depolymerization	KIF2C|FBXO5|CENPJ
51053	0.00066225	0.015211	6	46	334	14296	negative regulation of DNA metabolic process	CDC45|BLM|MRE11A|BRCA2|SMC3|CDT1
90329	0.00069086	0.015537	4	18	334	14296	regulation of DNA-dependent DNA replication	CDC45|MRE11A|SMC3|CDT1
7098	0.00069086	0.015537	4	18	334	14296	centrosome cycle	KIF11|NEK2|BRCA2|CENPJ
65007	0.00082631	0.018381	191	6939	334	14296	biological regulation	ITGB3BP|SYT1|CRABP1|GABRB3|PASK|NELL2|KNTC1|TTK|IQGAP2|SYNCRIP|CBX2|CALB1|ZIC3|TIAM1|PSIP1|CHRNA5|RAPGEF5|DEPDC1B|GNG4|CCNA2|ASPM|MAP2K6|FLVCR1|ZNF642|ZNF100|STMN3|DTL|SGOL1|ESPL1|HES6|TACC3|TRERF1|VASH2|HNRNPU|BCL2L11|DDIT4|CTNNA2|UHRF1|RFC4|MAD2L1|ARRB2|TIMELESS|SPAG5|CDCA7L|C1ORF187|ADD2|SH3GL2|TMX1|ZNF519|FGFR3|BLM|IGFBPL1|IFITM1|NEK2|SOX3|MRE11A|SOX2|ADRBK2|ZNF232|LIN28A|RCC1|SOX8|LIN28B|ZNF…
910	0.00083435	0.018381	6	48	334	14296	cytokinesis	RAB11FIP4|BRCA2|NUSAP1|BIRC5|ESPL1|AURKB
48731	0.00091107	0.019869	79	2420	334	14296	system development	TUBB2B|ZIC3|ZIC2|GLI1|EDNRB|PCDH1|PAK3|TIAM1|CNTNAP2|RAPGEF5|KCNQ2|CCNA2|FANCA|ASPM|FLVCR1|STMN3|KIF5C|CCNF|TLE1|HES6|CDO1|TACC3|BCL2L11|CTNNA2|CHRDL1|TIMELESS|CA2|C1ORF187|SH3GL2|ADD2|ALPL|FGFR3|FUT9|BLM|SOX3|SOX2|GPM6B|KIT|NHS|SOX8|RGMA|SEMA5B|NPTX1|SCG3|RTKN2|POU3F1|DNMT3B|TCF3|NEFM|HELLS|DCLK1|OLFM1|ZNF423|EXO1|PLP1|VAV3|PTPRZ1|CENPF|BRCA2|CDC20|DPYSL2|RAD54L|FZD7|PCDH18|SALL3|CCNB1|PLK4|NOTC…
51052	0.00094691	0.020439	10	130	334	14296	regulation of DNA metabolic process	CDC45|TEX15|BLM|PIF1|MRE11A|BRCA2|BRCA1|SMC3|GLI1|CDT1
48103	0.00095616	0.020439	3	9	334	14296	somatic stem cell division	NOTCH1|KIT|ASPM
48856	0.00099703	0.021104	85	2654	334	14296	anatomical structure development	TUBB2B|CALB1|ZIC3|ZIC2|GLI1|EDNRB|PCDH1|PAK3|TIAM1|CNTNAP2|RAPGEF5|KCNQ2|FANCA|CCNA2|ASPM|FLVCR1|STMN3|CCNF|KIF5C|TLE1|HES6|CDO1|TACC3|BCL2L11|CTNNA2|CHRDL1|TIMELESS|CA2|C1ORF187|SH3GL2|ADD2|ALPL|FGFR3|FUT9|BLM|SOX3|SOX2|GPM6B|KIT|LIN28A|NHS|SOX8|RGMA|SEMA5B|NPTX1|SCG3|RTKN2|FBXO5|POU3F1|DNMT3B|TCF3|NEFM|HELLS|DCLK1|OLFM1|ZNF423|GINS1|EXO1|PLP1|VAV3|PTPRZ1|NASP|CENPF|BRCA2|CDC20|DPYSL2|RAD54L|FZD…
44260	0.0010115	0.021201	107	3505	334	14296	cellular macromolecule metabolic process	DBF4|PASK|SYNCRIP|TTK|AURKB|MCM10|PRIM1|MUTYH|PRIM2|PSIP1|ORC1|MAP2K6|DTL|PTPRN2|MND1|RNASEH2A|RMI1|HNRNPU|ESCO2|RFC5|RFC3|UHRF1|MAD2L1|RFC4|ARRB2|DSCC1|TMX1|HMGB3|FGFR3|BLM|NEK2|MRE11A|ADRBK2|ST8SIA3|LIN28A|LIN28B|CAMKV|VRK1|TCERG1|POLE2|HNRNPD|HNRNPC|TCF3|DNMT3B|HELLS|FGD4|GINS1|GINS2|TAF5|PTPN5|GINS4|BRIP1|BRCA2|TKT|CDC20|RBMX|RAD54L|HNRNPA1|BRCA1|PLK4|CHAF1A|SEPHS1|TAF1A|RNF182|CDT1|CDC45|MCM…
31572	0.0010543	0.021886	4	20	334	14296	G2/M transition DNA damage checkpoint	BLM|DTL|CCNA2|BRCA1
8284	0.0011863	0.024393	22	459	334	14296	positive regulation of cell proliferation	CDC7|FGFR3|BLM|DTL|FOXM1|SOX2|TTK|TAC1|TKT|CDC20|KIT|SOX8|VASH2|FZD7|GLI1|CCNB1|NOTCH1|RTKN2|CDCA7L|CCNA2|TCF3|THBS4
45787	0.0012111	0.024668	7	70	334	14296	positive regulation of cell cycle	CCNB1|DLGAP5|BRCA2|NUSAP1|BIRC5|ESPL1|TCF3
7093	0.0012802	0.025831	6	52	334	14296	mitotic cell cycle checkpoint	CCNB1|MAD2L1|KNTC1|CENPF|TTK|CCNA2
51983	0.0013424	0.026835	3	10	334	14296	regulation of chromosome segregation	CCNB1|KIF2C|ESPL1
7140	0.0015342	0.029164	4	22	334	14296	male meiosis	TEX15|BRCA2|FANCA|SUV39H2
51299	0.0016074	0.029164	2	3	334	14296	centrosome separation	KIF11|NEK2
70828	0.0016074	0.029164	2	3	334	14296	heterochromatin organization	CENPV|HELLS
48478	0.0016074	0.029164	2	3	334	14296	replication fork protection	BLM|BRCA2
45842	0.0016074	0.029164	2	3	334	14296	positive regulation of mitotic metaphase/anaphase transition	DLGAP5|ESPL1
10587	0.0016074	0.029164	2	3	334	14296	miRNA catabolic process	LIN28A|LIN28B
10586	0.0016074	0.029164	2	3	334	14296	miRNA metabolic process	LIN28A|LIN28B
46599	0.0016074	0.029164	2	3	334	14296	regulation of centriole replication	PLK4|BRCA1
31507	0.0016074	0.029164	2	3	334	14296	heterochromatin formation	CENPV|HELLS
46785	0.0016074	0.029164	2	3	334	14296	microtubule polymerization	FBXO5|CENPJ
31055	0.0016074	0.029164	2	3	334	14296	chromatin remodeling at centromere	CENPV|HELLS
6275	0.0016795	0.030217	7	74	334	14296	regulation of DNA replication	CDC45|BLM|MRE11A|BRCA2|SMC3|GLI1|CDT1
19219	0.0017784	0.031732	93	3013	334	14296	regulation of nucleobase, nucleoside, nucleotide and nucleic acid metabolic process	ZNF85|GNAZ|ITGB3BP|SOX21|TAF1A|E2F7|PASK|SYNCRIP|CBX2|ZIC3|GLI1|CDT1|EDNRB|CDC45|MCM7|ZNF682|ZNF681|PSMC3IP|PSIP1|MYB|CCNA2|ZNF642|KHDRBS2|ZNF100|ZNF90|STMN3|ZNF92|TLE1|MCM2|HES6|MBD2|MCM4|TRERF1|HNRNPU|MCM6|ZNF138|GNAL|UHRF1|ARRB2|TIMELESS|CDCA7L|ZNF551|TMX1|ZNF519|BLM|FOXM1|SOX3|MRE11A|IRX2|SOX2|ZNF232|LIN28A|SOX8|LIN28B|ZNF331|MYCL1|TCERG1|ZNF695|ZNF708|HNRNPD|RQCD1|POU3F1|DNMT3B|TCF3|HELLS|ZN…
71174	0.001814	0.03184	3	11	334	14296	mitotic cell cycle spindle checkpoint	CCNB1|CENPF|TTK
45841	0.001814	0.03184	3	11	334	14296	negative regulation of mitotic metaphase/anaphase transition	CENPF|TTK|USP44
51493	0.0019464	0.03389	10	143	334	14296	regulation of cytoskeleton organization	CCNB1|PLK4|TMSB15A|STMN3|CCNF|SKA3|TAC1|C13ORF34|BRCA1|ADD2
51171	0.00233	0.039782	93	3039	334	14296	regulation of nitrogen compound metabolic process	ZNF85|GNAZ|ITGB3BP|SOX21|TAF1A|E2F7|PASK|SYNCRIP|CBX2|ZIC3|GLI1|CDT1|EDNRB|CDC45|MCM7|ZNF682|ZNF681|PSMC3IP|PSIP1|MYB|CCNA2|ZNF642|KHDRBS2|ZNF100|ZNF90|STMN3|ZNF92|TLE1|MCM2|HES6|MBD2|MCM4|TRERF1|HNRNPU|MCM6|ZNF138|GNAL|UHRF1|ARRB2|TIMELESS|CDCA7L|ZNF551|TMX1|ZNF519|BLM|FOXM1|SOX3|MRE11A|IRX2|SOX2|ZNF232|LIN28A|SOX8|LIN28B|ZNF331|MYCL1|TCERG1|ZNF695|ZNF708|HNRNPD|RQCD1|POU3F1|DNMT3B|TCF3|HELLS|ZN…
9071	0.002377	0.039782	3	12	334	14296	serine family amino acid catabolic process	SHMT1|CDO1|GLDC
17145	0.002377	0.039782	3	12	334	14296	stem cell division	NOTCH1|KIT|ASPM
1556	0.002377	0.039782	3	12	334	14296	oocyte maturation	CCNB1|BRCA2|FBXO5
7096	0.002377	0.039782	3	12	334	14296	regulation of exit from mitosis	KNTC1|BIRC5|UBE2C
31576	0.0025108	0.04152	4	25	334	14296	G2/M transition checkpoint	BLM|DTL|CCNA2|BRCA1
7275	0.0025208	0.04152	91	2969	334	14296	multicellular organismal development	STIL|CRABP1|TUBB2B|CALB1|ZIC3|SOHLH2|GLI1|ZIC2|EDNRB|PCDH1|PAK3|TIAM1|CNTNAP2|RAPGEF5|KCNQ2|FANCA|CCNA2|ASPM|FLVCR1|STMN3|CCNF|KIF5C|LDB2|TLE1|HES6|CDO1|TACC3|TRERF1|BCL2L11|CTNNA2|CHRDL1|TIMELESS|CA2|C1ORF187|SH3GL2|ADD2|ALPL|FGFR3|FUT9|HMGB3|BLM|SOX3|SOX2|GPM6B|KIT|NHS|SOX8|TRIM71|RGMA|SEMA5B|NPTX1|SHISA3|SCG3|RTKN2|POU3F1|DNMT3B|TCF3|NEFM|HELLS|DCLK1|OLFM1|ZNF423|GINS1|EXO1|PLP1|VAV3|PTPRZ1|NA…
6304	0.0025385	0.04152	5	41	334	14296	DNA modification	MUTYH|TRDMT1|RAD54L|DNMT3B|HELLS
33044	0.0028273	0.045896	5	42	334	14296	regulation of chromosome organization	CCNB1|PIF1|CENPV|ESPL1|DNMT3B
9069	0.0029134	0.04694	4	26	334	14296	serine family amino acid metabolic process	SHMT1|CDO1|PSAT1|GLDC
51310	0.003037	0.048124	3	13	334	14296	metaphase plate congression	CCNB1|CENPF|CDCA5
8283	0.003163	0.048124	20	435	334	14296	cell proliferation	GINS1|STIL|TMX1|MKI67|DTL|NASP|DLGAP5|KIF15|CENPF|BRCA2|MCM2|KIT|TACC3|CDC25C|KIF2C|UHRF1|MCM7|GNG2|ASPM|HELLS
19	0.0031652	0.048124	2	4	334	14296	regulation of mitotic recombination	BLM|MRE11A
212	0.0031652	0.048124	2	4	334	14296	meiotic spindle organization	FBXO5|ESPL1
45005	0.0031652	0.048124	2	4	334	14296	maintenance of fidelity involved in DNA-dependent DNA replication	BLM|BRCA2
6346	0.0031652	0.048124	2	4	334	14296	methylation-dependent chromatin silencing	DNMT3B|HELLS
6269	0.0031652	0.048124	2	4	334	14296	DNA replication, synthesis of RNA primer	PRIM1|PRIM2
31536	0.0031652	0.048124	2	4	334	14296	positive regulation of exit from mitosis	BIRC5|UBE2C
[truncated: 205 more columns]
