# Supplementary material for: Global DNA methylation and transcriptional analyses of human ESC-derived cardiomyocytes
Source: Protein Cell. 2014 Jan 29;5(1):59–68. doi: 10.1007/s13238-013-0016-x (PMC3938846; doi:10.1007/s13238-013-0016-x)
Supplement: Supplementary file 25 — Table S22: GO analysis of hCM differentially de-methylated as well as up-regulated genes -Molecular Function. This file contains the list of GO terms in the category of molecular function that were significantly (p<0.05) overrepresented among the 29 29 genes listed in TableS20 [file 13238_2013_16_MOESM25_ESM.xlsx]

## Sheet: 401 genes bingo mole.xls
Selected ontology file : /.cytoscape/2.8/plugins/BiNGO-2.44/BiNGO.jar!/GO_Molecular_Function
Selected annotation file : /.cytoscape/2.8/plugins/BiNGO-2.44/BiNGO.jar!/H_sapiens_default
Discarded evidence codes :
Overrepresentation
Selected statistical test : Hypergeometric test
Selected correction : Benjamini & Hochberg False Discovery Rate (FDR) correction
Selected significance level : 0.05
Testing option : Use whole annotation as reference set
The selected cluster :
KIFC1	TUBB2B	SYNCRIP	ACBD7	BTBD3	KCNK5	CDCA2	GNG2	GNG4	CDCA5	CCNA2	MAP2K6	ZNF642	ZNF100	OLFML2B	KIF5C	TMEM132B	CCDC136	ESPL1	CCDC138	TOX3	TMEM132D	BCL2L11	CTNNA2	NCAPD2	SPAG5	SH3GL2	FAM108B1	ZNF519	KIF4A	IGFBPL1	ZNF232	FAM19A4	MIR17HG	RCC1	FAM19A5	DNMT3B	TCF3	MKI67	NUF2	OVOS2	C16ORF88	PCDH18	BTBD17	41155	CCDC150	ATPBD4	NLGN4X	FAM161A	MAP7
NOTCH1	WSCD1	SFRP2	ZIK1	CHAF1A	FAM54A	CDT1	GLI1	EDNRB	TMSB15A	FANCI	TUBB8	CHRFAM7A	TOP2A	FANCA	CCNF	MBD2	RAB11FIP4	C4ORF21	CHRDL1	SLC27A2	STEAP1	RAB3C	FUT9	CA14	CXCL3	GPM6B	KIT	ANKRD32	NETO1	HMMR	NXT2	C12ORF48	ZDHHC22	NCAPH	NCAPG	KIF21B	NMU	THBS4	GJB7	PTPRZ1	DLGAP5	NASP	BIRC5	ILF3	FZD7	PROM1	TEX15	SLC16A9	LRRN1
No annotations were retrieved for the following entities:
STIL	IGDCC3	ZNF826P	PRR11	C1ORF112	LEMD1	MEGF10	FAM49A	DLEU7	LOC100509231	C1ORF106	CDCA2	COCH	NCRNA00201	OLFML2B	CCDC138	RMI1	VASH2	DDIT4	CCDC109B	CHRDL1	SPAG5	CDCA7L	C11ORF70	C16ORF59	LOC100509382	KIAA0101	TMEM158	NKAIN1	GPRC5B	NHS	FAM19A4	MIR17HG	C14ORF162	FAM19A5	RGMA	NCAPH	SHISA3	RTKN2	MNS1	C6ORF168	GJB7	C18ORF54	C16ORF88	RPRML	PROM1	41155	TEX15	CCDC150	ATPBD4
GO-ID	p-value	corr p-value	x	n	X	N	Description	Genes in test set
3677	9.9847e-12	5.5315e-09	101	2326	346	15429	DNA binding	CBX2|SOHLH2|ZIC3|ZIC2|PRIM2|PSIP1|ORC1|ZNF642|ZNF100|MND1|HES6|TOX3|TRERF1|ESCO2|HNRNPU|RFC5|RFC3|UHRF1|RFC4|C14ORF106|DSCC1|ZNF519|KIF4A|HMGB3|BLM|MRE11A|SOX3|SOX2|ZNF232|LIN28A|LIN28B|SOX8|ZNF331|POLE2|HNRNPD|WDHD1|HIST1H4J|TCF3|DNMT3B|HELLS|ERCC6L|ZNF423|TAF5|PIF1|BRIP1|BRCA2|RAD54L|HNRNPA1|TET1|BRCA1|SALL3|SALL2|NOTCH1|SALL4|SALL1|ZIC5|ZIK1|ZNF114|TMPO|ZNF85|TAF1A|SOX21|E2F7|CDT1|GLI1|KIF2C|M…
5488	3.676e-08	1.0183e-05	314	12355	346	15429	binding	ITGB3BP|KIFC1|SYT1|TUBB2B|NELL2|LPAR4|SYNCRIP|AURKB|ACBD7|SOHLH2|GLDC|PRIM1|ATCAY|BTBD3|PRIM2|CHRNA5|RAPGEF5|PELI2|CDCA5|CCNA2|MAP2K6|ZNF642|ZNF100|KIF5C|CCDC136|ESPL1|NUDT10|TOX3|BCL2L11|ESCO2|NCAPD2|CTNNA2|RFC5|RFC3|UHRF1|MAD2L1|RFC4|C14ORF106|SH3GL2|ADD2|ZNF519|KIF4A|IGFBPL1|NEK2|MRE11A|ZNF232|ADRBK2|RCC1|CAMKV|VRK1|NUP50|FBXO5|SKA3|IDH1|WDHD1|TCF3|DNMT3B|OLFM1|MKI67|NUF2|TKT|CDC20|OVOS2|RAD54…
3676	1.598e-06	0.00026079	110	3250	346	15429	nucleic acid binding	DBF4|SYNCRIP|CBX2|ZIC3|SOHLH2|ZIC2|PRIM2|PSIP1|ORC1|ZNF642|ZNF100|MND1|HES6|RNASEH2A|TOX3|TRERF1|HNRNPU|ESCO2|RFC5|RFC3|UHRF1|RFC4|C14ORF106|DSCC1|ZNF519|KIF4A|HMGB3|BLM|MRE11A|SOX3|SOX2|ZNF232|LIN28A|LIN28B|SOX8|ZNF331|POLE2|ZNF695|HNRNPD|HNRNPC|WDHD1|HIST1H4J|TCF3|DNMT3B|HELLS|ERCC6L|ZNF423|TAF5|PIF1|BRIP1|BRCA2|RBMX|RAD54L|HNRNPA1|TET1|BRCA1|SALL3|SALL2|NOTCH1|SALL4|SALL1|ZIC5|ZIK1|ZNF114|TMPO…
3678	2.4247e-06	0.00026079	8	40	346	15429	DNA helicase activity	MCM7|BLM|PIF1|BRIP1|MCM2|MCM4|RAD54L|MCM6
5515	2.5278e-06	0.00026079	224	8114	346	15429	protein binding	ITGB3BP|SYT1|NELL2|SYNCRIP|AURKB|PRIM1|ATCAY|BTBD3|RAPGEF5|PELI2|CDCA5|CCNA2|MAP2K6|KIF5C|CCDC136|ESPL1|BCL2L11|CTNNA2|NCAPD2|RFC5|RFC3|UHRF1|MAD2L1|RFC4|SH3GL2|ADD2|KIF4A|IGFBPL1|NEK2|MRE11A|RCC1|CAMKV|VRK1|NUP50|FBXO5|SKA3|IDH1|TCF3|DNMT3B|OLFM1|MKI67|NUF2|TKT|CDC20|OVOS2|RAD54L|HNRNPA1|PCDH18|BTBD17|FAM64A|NOTCH1|SFRP2|NLGN4X|CHAF1A|GNAZ|TAF1A|RNF182|CDT1|GLI1|EDNRB|TMSB15A|FANCI|MYB|CHRFAM7A|…
3697	2.8244e-06	0.00026079	9	54	346	15429	single-stranded DNA binding	RAD51AP1|MCM7|BLM|TDP1|BRCA2|MCM2|MCM4|HNRNPA1|MCM6
43566	4.8124e-06	0.00038087	14	145	346	15429	structure-specific DNA binding	EXO1|HMGB3|RAD51AP1|BLM|MRE11A|BRCA2|MCM2|HNRNPA1|TET1|MCM4|MCM6|NOTCH1|MCM7|TDP1
16462	3.8778e-05	0.0022655	34	724	346	15429	pyrophosphatase activity	GNAZ|KIFC1|KIF4A|BLM|TUBB2B|KIF2C|MCM7|FIGNL2|TUBB8|LONRF1|ORC1|KIF21B|TOP2A|HELLS|ERCC6L|KIF14|RAB8B|KIF11|PIF1|KIF5C|KIF15|BRIP1|ATAD5|NUDT10|MCM2|MCM4|RAD54L|SMC3|MCM6|RFC5|GNAL|MYO10|RFC3|RFC4
16818	4.2122e-05	0.0022655	34	727	346	15429	hydrolase activity, acting on acid anhydrides, in phosphorus-containing anhydrides	GNAZ|KIFC1|KIF4A|BLM|TUBB2B|KIF2C|MCM7|FIGNL2|TUBB8|LONRF1|ORC1|KIF21B|TOP2A|HELLS|ERCC6L|KIF14|RAB8B|KIF11|PIF1|KIF5C|KIF15|BRIP1|ATAD5|NUDT10|MCM2|MCM4|RAD54L|SMC3|MCM6|RFC5|GNAL|MYO10|RFC3|RFC4
17111	4.4412e-05	0.0022655	33	698	346	15429	nucleoside-triphosphatase activity	GNAZ|KIFC1|KIF4A|BLM|TUBB2B|KIF2C|MCM7|FIGNL2|TUBB8|LONRF1|ORC1|TOP2A|KIF21B|HELLS|ERCC6L|KIF14|RAB8B|KIF11|PIF1|KIF5C|KIF15|BRIP1|ATAD5|MCM2|MCM4|RAD54L|SMC3|MCM6|RFC5|GNAL|MYO10|RFC3|RFC4
16817	4.6989e-05	0.0022655	34	731	346	15429	hydrolase activity, acting on acid anhydrides	GNAZ|KIFC1|KIF4A|BLM|TUBB2B|KIF2C|MCM7|FIGNL2|TUBB8|LONRF1|ORC1|KIF21B|TOP2A|HELLS|ERCC6L|KIF14|RAB8B|KIF11|PIF1|KIF5C|KIF15|BRIP1|ATAD5|NUDT10|MCM2|MCM4|RAD54L|SMC3|MCM6|RFC5|GNAL|MYO10|RFC3|RFC4
3777	4.9073e-05	0.0022655	9	76	346	15429	microtubule motor activity	KIF14|KIF2C|KIFC1|KIF4A|KIF11|KIF15|KIF5C|KIF21B|SMC3
5524	5.559e-05	0.002369	56	1471	346	15429	ATP binding	KIFC1|SEPHS1|PASK|TTK|AURKB|KIF2C|MCM7|PKN3|PAK3|FIGNL2|TOP2A|ORC1|MAP2K6|KIF14|CDC7|KIF11|KIF15|KIF5C|MCM2|TOP1MT|UBE2C|MCM4|HNRNPU|MCM6|RFC5|RFC3|RFC4|RRM1|SLC27A2|MELK|PRPS2|SGK494|KIF4A|FGFR3|BLM|NEK2|ADRBK2|KIT|CAMKV|VRK1|KIF21B|DCLK1|HELLS|ERCC6L|MKI67|PIF1|BRIP1|TKT|ATAD5|SMC2|RAD54L|GSG2|SMC3|PLK4|MYO10|CIT
32559	8.4656e-05	0.0033095	56	1494	346	15429	adenyl ribonucleotide binding	KIFC1|SEPHS1|PASK|TTK|AURKB|KIF2C|MCM7|PKN3|PAK3|FIGNL2|TOP2A|ORC1|MAP2K6|KIF14|CDC7|KIF11|KIF15|KIF5C|MCM2|TOP1MT|UBE2C|MCM4|HNRNPU|MCM6|RFC5|RFC3|RFC4|RRM1|SLC27A2|MELK|PRPS2|SGK494|KIF4A|FGFR3|BLM|NEK2|ADRBK2|KIT|CAMKV|VRK1|KIF21B|DCLK1|HELLS|ERCC6L|MKI67|PIF1|BRIP1|TKT|ATAD5|SMC2|RAD54L|GSG2|SMC3|PLK4|MYO10|CIT
8094	8.9608e-05	0.0033095	7	48	346	15429	DNA-dependent ATPase activity	RFC5|RFC3|RFC4|BLM|PIF1|BRIP1|TOP2A
33170	0.00010812	0.0035236	3	5	346	15429	protein-DNA loading ATPase activity	RFC5|RFC3|RFC4
3689	0.00010812	0.0035236	3	5	346	15429	DNA clamp loader activity	RFC5|RFC3|RFC4
3682	0.00013679	0.0042101	13	172	346	15429	chromatin binding	SOX2|CENPF|CBX2|RCC1|MBD2|RAD54L|SUV39H2|GLI1|NOTCH1|CHAF1A|CDCA5|TOP2A|HELLS
1883	0.00018516	0.0051327	58	1611	346	15429	purine nucleoside binding	KIFC1|SEPHS1|PASK|TTK|AURKB|KIF2C|MCM7|PKN3|PAK3|FIGNL2|TOP2A|ORC1|MAP2K6|KIF14|CDC7|KIF11|KIF15|KIF5C|MCM2|TOP1MT|UBE2C|MCM4|HNRNPU|MCM6|RFC5|RFC3|RFC4|RRM1|SLC27A2|STEAP1|MELK|PRPS2|SGK494|KIF4A|FGFR3|BLM|NEK2|ADRBK2|KIT|CAMKV|VRK1|KIF21B|DCLK1|HELLS|ERCC6L|MKI67|PIF1|BRIP1|TKT|ATAD5|SMC2|RAD54L|GSG2|SMC3|PLK4|MYO10|PDE2A|CIT
30554	0.0001853	0.0051327	57	1575	346	15429	adenyl nucleotide binding	KIFC1|SEPHS1|PASK|TTK|AURKB|KIF2C|MCM7|PKN3|PAK3|FIGNL2|TOP2A|ORC1|MAP2K6|KIF14|CDC7|KIF11|KIF15|KIF5C|MCM2|TOP1MT|UBE2C|MCM4|HNRNPU|MCM6|RFC5|RFC3|RFC4|RRM1|SLC27A2|STEAP1|MELK|PRPS2|SGK494|KIF4A|FGFR3|BLM|NEK2|ADRBK2|KIT|CAMKV|VRK1|KIF21B|DCLK1|HELLS|ERCC6L|MKI67|PIF1|BRIP1|TKT|ATAD5|SMC2|RAD54L|GSG2|SMC3|PLK4|MYO10|CIT
1882	0.00021795	0.0054754	58	1621	346	15429	nucleoside binding	KIFC1|SEPHS1|PASK|TTK|AURKB|KIF2C|MCM7|PKN3|PAK3|FIGNL2|TOP2A|ORC1|MAP2K6|KIF14|CDC7|KIF11|KIF15|KIF5C|MCM2|TOP1MT|UBE2C|MCM4|HNRNPU|MCM6|RFC5|RFC3|RFC4|RRM1|SLC27A2|STEAP1|MELK|PRPS2|SGK494|KIF4A|FGFR3|BLM|NEK2|ADRBK2|KIT|CAMKV|VRK1|KIF21B|DCLK1|HELLS|ERCC6L|MKI67|PIF1|BRIP1|TKT|ATAD5|SMC2|RAD54L|GSG2|SMC3|PLK4|MYO10|PDE2A|CIT
32555	0.00022732	0.0054754	64	1843	346	15429	purine ribonucleotide binding	GNAZ|KIFC1|SEPHS1|TUBB2B|PASK|TTK|AURKB|KIF2C|MCM7|PKN3|PAK3|FIGNL2|TUBB8|TOP2A|ORC1|MAP2K6|KIF14|CDC7|KIF11|RAB39B|KIF5C|KIF15|MCM2|TOP1MT|UBE2C|MCM4|HNRNPU|MCM6|RFC5|GNAL|RFC3|RFC4|RRM1|SLC27A2|MELK|PRPS2|SGK494|KIF4A|FGFR3|RAB3C|BLM|NEK2|ADRBK2|KIT|CAMKV|VRK1|KIF21B|HELLS|DCLK1|ERCC6L|RAB8B|MKI67|PIF1|BRIP1|ATAD5|TKT|SMC2|RAD54L|GSG2|SMC3|PLK4|MYO10|PDE2A|CIT
32553	0.00022732	0.0054754	64	1843	346	15429	ribonucleotide binding	GNAZ|KIFC1|SEPHS1|TUBB2B|PASK|TTK|AURKB|KIF2C|MCM7|PKN3|PAK3|FIGNL2|TUBB8|TOP2A|ORC1|MAP2K6|KIF14|CDC7|KIF11|RAB39B|KIF5C|KIF15|MCM2|TOP1MT|UBE2C|MCM4|HNRNPU|MCM6|RFC5|GNAL|RFC3|RFC4|RRM1|SLC27A2|MELK|PRPS2|SGK494|KIF4A|FGFR3|RAB3C|BLM|NEK2|ADRBK2|KIT|CAMKV|VRK1|KIF21B|HELLS|DCLK1|ERCC6L|RAB8B|MKI67|PIF1|BRIP1|ATAD5|TKT|SMC2|RAD54L|GSG2|SMC3|PLK4|MYO10|PDE2A|CIT
30507	0.00036595	0.0084474	3	7	346	15429	spectrin binding	EPB41L2|EPB41|ADD2
15631	0.00040941	0.0090726	9	100	346	15429	tubulin binding	KIF2C|BRCA2|NUSAP1|BIRC5|CENPJ|BRCA1|BCL2L11|GLI1|FEZ1
17076	0.00044452	0.0094717	65	1926	346	15429	purine nucleotide binding	GNAZ|KIFC1|SEPHS1|TUBB2B|PASK|TTK|AURKB|KIF2C|MCM7|PKN3|PAK3|FIGNL2|TUBB8|ORC1|TOP2A|MAP2K6|KIF14|CDC7|KIF11|RAB39B|KIF5C|KIF15|MCM2|TOP1MT|UBE2C|MCM4|HNRNPU|MCM6|RFC5|GNAL|RFC3|RFC4|RRM1|SLC27A2|STEAP1|MELK|PRPS2|SGK494|KIF4A|FGFR3|RAB3C|BLM|NEK2|ADRBK2|KIT|CAMKV|VRK1|KIF21B|HELLS|DCLK1|ERCC6L|RAB8B|MKI67|PIF1|BRIP1|ATAD5|TKT|SMC2|RAD54L|GSG2|SMC3|PLK4|MYO10|PDE2A|CIT
5088	0.00073892	0.015162	8	87	346	15429	Ras guanyl-nucleotide exchange factor activity	C9ORF100|VAV3|PAK3|TIAM1|RAPGEF5|RCC1|ECT2|FGD4
166	0.00098096	0.019409	72	2252	346	15429	nucleotide binding	GNAZ|KIFC1|SEPHS1|TUBB2B|PASK|TTK|SYNCRIP|AURKB|KIF2C|MCM7|PKN3|PAK3|FIGNL2|TUBB8|ORC1|TOP2A|MAP2K6|CDC7|KIF14|KIF11|RAB39B|KIF5C|KIF15|MCM2|TOP1MT|UBE2C|MBD2|MCM4|HNRNPU|MCM6|RFC5|GNAL|RFC3|RFC4|RRM1|STEAP1|SLC27A2|MELK|PRPS2|SGK494|KIF4A|FGFR3|RAB3C|BLM|NEK2|ADRBK2|KIT|CAMKV|VRK1|HNRNPD|IDH1|HNRNPC|KIF21B|HELLS|DCLK1|ERCC6L|RAB8B|MKI67|PIF1|BRIP1|ATAD5|TKT|RBMX|SMC2|RAD54L|HNRNPA1|GSG2|SMC3|PLK…
4386	0.0011663	0.022281	10	139	346	15429	helicase activity	MCM7|BLM|PIF1|BRIP1|MCM2|MCM4|RAD54L|HELLS|MCM6|ERCC6L
3774	0.0012999	0.024005	10	141	346	15429	motor activity	KIF14|KIF2C|KIFC1|MYO10|KIF4A|KIF11|KIF15|KIF5C|KIF21B|SMC3
64	0.0014821	0.025658	2	3	346	15429	L-ornithine transmembrane transporter activity	SLC7A3|ORC1
3896	0.0014821	0.025658	2	3	346	15429	DNA primase activity	PRIM1|PRIM2
3918	0.0029201	0.047581	2	4	346	15429	DNA topoisomerase (ATP-hydrolyzing) activity	TOP1MT|TOP2A
3886	0.0029201	0.047581	2	4	346	15429	DNA (cytosine-5-)-methyltransferase activity	TRDMT1|DNMT3B
[truncated: 205 more columns]
