# Supplementary material for: Global DNA methylation and transcriptional analyses of human ESC-derived cardiomyocytes
Source: Protein Cell. 2014 Jan 29;5(1):59–68. doi: 10.1007/s13238-013-0016-x (PMC3938846; doi:10.1007/s13238-013-0016-x)
Supplement: Supplementary file 26 — Table S23: GO analysis of hCM differentially de-methylated as well as up-regulated genes -Cellular Component. This file contains the list of GO terms in the category of cellular component that were significantly (p<0.05) overrepresented among the 29 29 genes listed in TableS20 [file 13238_2013_16_MOESM26_ESM.xlsx]

## Sheet: 401 genes bingo cellular.xls
Selected ontology file : /.cytoscape/2.8/plugins/BiNGO-2.44/BiNGO.jar!/GO_Cellular_Component
Selected annotation file : /.cytoscape/2.8/plugins/BiNGO-2.44/BiNGO.jar!/H_sapiens_default
Discarded evidence codes :
Overrepresentation
Selected statistical test : Hypergeometric test
Selected correction : Benjamini & Hochberg False Discovery Rate (FDR) correction
Selected significance level : 0.05
Testing option : Use whole annotation as reference set
The selected cluster :
KIFC1	TUBB2B	SYNCRIP	ACBD7	BTBD3	KCNK5	CDCA2	GNG2	GNG4	CDCA5	CCNA2	MAP2K6	ZNF642	ZNF100	OLFML2B	KIF5C	TMEM132B	CCDC136	ESPL1	CCDC138	TOX3	TMEM132D	BCL2L11	CTNNA2	NCAPD2	SPAG5	SH3GL2	FAM108B1	ZNF519	KIF4A	IGFBPL1	ZNF232	FAM19A4	MIR17HG	RCC1	FAM19A5	DNMT3B	TCF3	MKI67	NUF2	OVOS2	C16ORF88	PCDH18	BTBD17	41155	CCDC150	ATPBD4	NLGN4X	FAM161A	MAP7
NOTCH1	WSCD1	SFRP2	ZIK1	CHAF1A	FAM54A	CDT1	GLI1	EDNRB	TMSB15A	FANCI	TUBB8	CHRFAM7A	TOP2A	FANCA	CCNF	MBD2	RAB11FIP4	C4ORF21	CHRDL1	SLC27A2	STEAP1	RAB3C	FUT9	CA14	CXCL3	GPM6B	KIT	ANKRD32	NETO1	HMMR	NXT2	C12ORF48	ZDHHC22	NCAPH	NCAPG	KIF21B	NMU	THBS4	GJB7	PTPRZ1	DLGAP5	NASP	BIRC5	ILF3	FZD7	PROM1	TEX15	SLC16A9	LRRN1
No annotations were retrieved for the following entities:
SGK494	SEPHS1	ZNF826P	LOC100509382	PRR11	C1ORF112	ADRBK2	GPRC5B	MIR17HG	ACBD7	MOBKL2B	C14ORF162	ATCAY	DLEU7	CALML4	C1ORF106	LOC100509231	BTBD3	FIGNL2	LONRF1	MAP2K6	C6ORF168	NCRNA00201	ARMC4	CCDC138	41155	TEX15	ATPBD4	CCDC150	PHF21B	FAM161A	C11ORF70	PSAT1	C13ORF34	PRPS2	C16ORF59	FAM54A
GO-ID	p-value	corr p-value	x	n	X	N	Description	Genes in test set
5694	1.2942e-25	4.5167e-23	56	463	364	16365	chromosome	ITGB3BP|KNTC1|CBX2|AURKB|PRIM1|KIF2C|MCM7|OIP5|FANCI|PRIM2|ORC1|SGOL2|SGOL1|MCM2|TOP1MT|MBD2|NCAPD2|RFC5|RFC3|MAD2L1|RFC4|RIF1|TIMELESS|SPAG5|FANCD2|C14ORF106|DSCC1|HMGB3|BLM|NEK2|RCC1|NCAPH|NCAPG|HNRNPD|SKA3|HIST1H4J|DNMT3B|HELLS|ERCC6L|SSRP1|MKI67|PIF1|HIST1H2BH|NUF2|CENPF|BIRC5|MLF1IP|SMC2|RAD54L|SMC3|SUV39H2|CCNB1|SALL1|CENPV|C21ORF45|TMPO
44427	5.2043e-24	9.0815e-22	50	391	364	16365	chromosomal part	ITGB3BP|KNTC1|CBX2|AURKB|PRIM1|KIF2C|MCM7|OIP5|PRIM2|ORC1|SGOL2|SGOL1|MCM2|MBD2|NCAPD2|RFC5|RFC3|MAD2L1|RFC4|RIF1|TIMELESS|SPAG5|C14ORF106|DSCC1|BLM|NEK2|RCC1|NCAPH|NCAPG|SKA3|DNMT3B|HIST1H4J|HELLS|ERCC6L|MKI67|PIF1|HIST1H2BH|NUF2|CENPF|BIRC5|SMC2|RAD54L|MLF1IP|SMC3|SUV39H2|CCNB1|SALL1|CENPV|C21ORF45|TMPO
5634	4.1346e-20	4.8099e-18	199	5183	364	16365	nucleus	ITGB3BP|KIFC1|SYNCRIP|AURKB|LEMD1|SOHLH2|PRIM1|PRIM2|CDCA2|RAPGEF5|CDCA5|CCNA2|ZNF642|ZNF100|ESPL1|TOX3|ESCO2|NCAPD2|RFC5|RFC3|UHRF1|MAD2L1|RFC4|C14ORF106|CDCA7L|ZNF519|TMX1|KIF4A|NEK2|MRE11A|ZNF232|RCC1|VRK1|NUP50|FBXO5|WDHD1|TCF3|DNMT3B|MKI67|NUF2|CDC20|RAD54L|HNRNPA1|C16ORF88|FAM64A|NOTCH1|ZIK1|ZNF114|CHAF1A|GNAZ|TAF1A|CDT1|GLI1|ZNF682|FANCI|ZNF681|MYB|TOP2A|FANCA|CDC7|CCNF|TLE1|MBD2|ZNF138|FA…
43228	3.5119e-17	2.4513e-15	117	2431	364	16365	non-membrane-bounded organelle	ITGB3BP|KIFC1|TUBB2B|PASK|KNTC1|IQGAP2|TTK|CBX2|AURKB|PRIM1|OIP5|PRIM2|ORC1|ASPM|DTL|SGOL2|SGOL1|KIF5C|ESPL1|TACC3|NCAPD2|CTNNA2|RFC5|RFC3|MAD2L1|RFC4|TIMELESS|FNBP1L|SPAG5|C14ORF106|ADD2|DSCC1|KIF4A|HMGB3|BLM|NEK2|LRRCC1|LIN28A|RCC1|VRK1|HNRNPD|MNS1|FBXO5|SKA3|HIST1H4J|DNMT3B|HELLS|FGD4|ERCC6L|EPB41|MKI67|TAF5|PIF1|NUF2|BRCA2|BRIP1|CDC20|SHANK2|RAD54L|HNRNPA1|BRCA1|C16ORF88|SUV39H2|PLK4|MYO10|FA…
43232	3.5119e-17	2.4513e-15	117	2431	364	16365	intracellular non-membrane-bounded organelle	ITGB3BP|KIFC1|TUBB2B|PASK|KNTC1|IQGAP2|TTK|CBX2|AURKB|PRIM1|OIP5|PRIM2|ORC1|ASPM|DTL|SGOL2|SGOL1|KIF5C|ESPL1|TACC3|NCAPD2|CTNNA2|RFC5|RFC3|MAD2L1|RFC4|TIMELESS|FNBP1L|SPAG5|C14ORF106|ADD2|DSCC1|KIF4A|HMGB3|BLM|NEK2|LRRCC1|LIN28A|RCC1|VRK1|HNRNPD|MNS1|FBXO5|SKA3|HIST1H4J|DNMT3B|HELLS|FGD4|ERCC6L|EPB41|MKI67|TAF5|PIF1|NUF2|BRCA2|BRIP1|CDC20|SHANK2|RAD54L|HNRNPA1|BRCA1|C16ORF88|SUV39H2|PLK4|MYO10|FA…
775	7.4363e-16	4.3254e-14	24	128	364	16365	chromosome, centromeric region	ITGB3BP|MKI67|NEK2|SGOL2|SGOL1|NUF2|KNTC1|CENPF|BIRC5|AURKB|MLF1IP|SUV39H2|CCNB1|KIF2C|MAD2L1|SPAG5|OIP5|C14ORF106|CENPV|SKA3|C21ORF45|HELLS|DSCC1|ERCC6L
793	8.9531e-16	4.4638e-14	24	129	364	16365	condensed chromosome	BLM|MKI67|NEK2|SGOL2|SGOL1|NUF2|KNTC1|CENPF|AURKB|RCC1|MLF1IP|SMC2|SMC3|NCAPD2|CCNB1|KIF2C|NCAPH|MAD2L1|NCAPG|SPAG5|FANCD2|CENPV|SKA3|ERCC6L
5819	1.8001e-14	7.8531e-13	25	161	364	16365	spindle	KIFC1|HAUS6|KIF4A|HAUS5|NEK2|KNTC1|TTK|AURKB|FBXO5|SKA3|ASPM|KIF14|KIF11|DLGAP5|KIF15|SGOL1|NUSAP1|CENPF|CDC20|BIRC5|SMC3|CCNB1|RIF1|SPAG5|CENPV
15630	4.7964e-14	1.8599e-12	46	577	364	16365	microtubule cytoskeleton	KIFC1|KIF4A|HAUS6|HAUS5|TUBB2B|NEK2|LRRCC1|KNTC1|TTK|AURKB|ANKRD32|KIF2C|CDC45|SKA3|FBXO5|TUBB8|CNTLN|KIF21B|ASPM|KIF14|KIF11|DTL|DLGAP5|SGOL1|CCNF|KIF5C|KIF15|CENPF|BRCA2|NUSAP1|BIRC5|CDC20|ESPL1|DPYSL2|TACC3|CENPJ|BRCA1|SMC3|CCNB1|PLK4|CCNB2|RIF1|SPAG5|CENPV|MAP7|FEZ1
44428	2.0037e-13	6.9927e-12	87	1741	364	16365	nuclear part	GNAZ|ITGB3BP|TAF1A|DBF4|E2F7|SYNCRIP|CBX2|AURKB|LEMD1|MCM10|CDT1|PRIM1|MUTYH|CDC45|MCM7|FANCI|OIP5|PRIM2|MYB|ORC1|TOP2A|CCNA2|CDC7|KIF11|DTL|SGOL2|SGOL1|NUSAP1|MCM2|HES6|UBE2C|MBD2|MCM4|HNRNPU|MCM6|RFC5|RFC3|PPM1E|RFC4|TIMELESS|FANCD2|DSCC1|KIF4A|BLM|NEK2|MRE11A|SOX2|LIN28A|RCC1|VRK1|POLE2|NUP50|HNRNPD|MNS1|FBXO5|POU3F1|HNRNPC|WDHD1|HIST1H4J|DNMT3B|TCF3|SSRP1|MKI67|TAF5|PIF1|CENPF|BRCA2|ILF3|BIRC…
779	5.4632e-11	1.7333e-09	15	73	364	16365	condensed chromosome, centromeric region	NEK2|SGOL2|SGOL1|NUF2|KNTC1|CENPF|AURKB|MLF1IP|CCNB1|KIF2C|MAD2L1|SPAG5|CENPV|SKA3|ERCC6L
777	1.9039e-10	5.5371e-09	14	67	364	16365	condensed chromosome kinetochore	NEK2|SGOL2|SGOL1|NUF2|KNTC1|CENPF|MLF1IP|CCNB1|KIF2C|MAD2L1|SPAG5|CENPV|SKA3|ERCC6L
44430	8.4877e-10	2.2786e-08	53	963	364	16365	cytoskeletal part	KIFC1|TUBB2B|KNTC1|TTK|AURKB|KIF2C|CDC45|TUBB8|CNTLN|CHRFAM7A|ASPM|KIF14|KIF11|DTL|KIF15|KIF5C|CCNF|SGOL1|NUSAP1|ESPL1|TACC3|EPB41L2|RIF1|SPAG5|ADD2|KIF4A|HAUS6|HAUS5|NEK2|LRRCC1|ANKRD32|NETO1|FBXO5|SKA3|MNS1|KIF21B|NEFM|EPB41|DLGAP5|CENPF|BRCA2|CDC20|BIRC5|CENPJ|SHANK2|SMC3|BRCA1|CCNB1|PLK4|MYO10|CENPV|MAP7|FEZ1
776	3.1626e-09	7.8838e-08	14	82	364	16365	kinetochore	NEK2|SGOL2|SGOL1|NUF2|KNTC1|CENPF|MLF1IP|CCNB1|KIF2C|MAD2L1|SPAG5|CENPV|SKA3|ERCC6L
228	5.969e-09	1.3888e-07	19	167	364	16365	nuclear chromosome	BLM|NEK2|PIF1|SGOL2|SGOL1|BIRC5|MCM2|AURKB|RCC1|SMC2|RAD54L|SMC3|SUV39H2|CCNB1|PRIM1|MCM7|TIMELESS|PRIM2|DNMT3B
31981	1.1652e-08	2.5415e-07	62	1316	364	16365	nuclear lumen	ITGB3BP|TAF1A|E2F7|DBF4|SYNCRIP|MCM10|CDT1|PRIM1|CDC45|MUTYH|MCM7|OIP5|FANCI|PRIM2|MYB|CCNA2|TOP2A|ORC1|CDC7|NUSAP1|MCM2|HES6|UBE2C|MBD2|MCM4|MCM6|RFC5|RFC3|PPM1E|RFC4|FANCD2|DSCC1|KIF4A|BLM|NEK2|MRE11A|SOX2|LIN28A|VRK1|POLE2|NUP50|FBXO5|POU3F1|WDHD1|HIST1H4J|TCF3|SSRP1|MKI67|TAF5|CENPF|BRCA2|CDC20|ILF3|CDC25C|HNRNPA1|BRCA1|SMC3|C16ORF88|CCNB1|PLK4|FAM64A|LRRN1
5813	1.6314e-08	3.3492e-07	18	159	364	16365	centrosome	DTL|NEK2|DLGAP5|SGOL1|KIF15|CCNF|LRRCC1|BRCA2|BIRC5|ESPL1|CDC20|TACC3|CENPJ|ANKRD32|PLK4|CDC45|CNTLN|FEZ1
5856	2.1064e-08	4.0841e-07	64	1401	364	16365	cytoskeleton	KIFC1|TUBB2B|PASK|KNTC1|TTK|IQGAP2|AURKB|KIF2C|CDC45|TMSB15A|TUBB8|CNTLN|CHRFAM7A|ASPM|KIF14|KIF11|DTL|SGOL1|KIF5C|KIF15|CCNF|NUSAP1|ESPL1|TACC3|CTNNA2|EPB41L2|RIF1|FNBP1L|SPAG5|ADD2|KIF4A|HAUS6|HAUS5|NEK2|LRRCC1|ANKRD32|NETO1|SCG3|MNS1|FBXO5|SKA3|KIF21B|NEFM|FGD4|EPB41|TAF5|DLGAP5|CENPF|BRCA2|BIRC5|CDC20|DPYSL2|CENPJ|SHANK2|BRCA1|SMC3|GDPD2|CCNB1|PLK4|MYO10|CCNB2|CENPV|MAP7|FEZ1
43229	3.8502e-08	6.8186e-07	257	9317	364	16365	intracellular organelle	ITGB3BP|KIFC1|SYT1|TUBB2B|SYNCRIP|AURKB|LEMD1|SOHLH2|GLDC|PRIM1|PRIM2|CDCA2|RAPGEF5|GNG2|CDCA5|CCNA2|ZNF642|ZNF100|KIF5C|ESPL1|NUDT10|TOX3|BCL2L11|ESCO2|NCAPD2|CTNNA2|RFC5|RFC3|UHRF1|MAD2L1|RFC4|SPAG5|C14ORF106|CDCA7L|ADD2|ZNF519|TMX1|KIF4A|NEK2|MRE11A|ZNF232|RCC1|CAMKV|VRK1|NUP50|FBXO5|SKA3|IDH1|WDHD1|TCF3|DNMT3B|OLFM1|MKI67|NUF2|CDC20|RAD54L|HNRNPA1|C16ORF88|FAM64A|NOTCH1|MAP7|ZIK1|ZNF114|CHAF1…
44454	3.9075e-08	6.8186e-07	16	132	364	16365	nuclear chromosome part	BLM|PIF1|SGOL2|SGOL1|MCM2|AURKB|RCC1|RAD54L|SMC3|SUV39H2|CCNB1|PRIM1|MCM7|TIMELESS|PRIM2|DNMT3B
5815	4.2852e-08	6.9576e-07	23	271	364	16365	microtubule organizing center	KIFC1|HAUS6|HAUS5|DTL|NEK2|DLGAP5|SGOL1|CCNF|KIF15|LRRCC1|BRCA2|BIRC5|CDC20|ESPL1|TACC3|CENPJ|ANKRD32|BRCA1|CCNB1|PLK4|CDC45|CNTLN|FEZ1
5654	4.3859e-08	6.9576e-07	48	930	364	16365	nucleoplasm	ITGB3BP|TAF1A|BLM|DBF4|E2F7|MRE11A|SOX2|SYNCRIP|MCM10|CDT1|PRIM1|MUTYH|CDC45|MCM7|POLE2|FANCI|OIP5|PRIM2|NUP50|FBXO5|POU3F1|WDHD1|ORC1|TOP2A|HIST1H4J|TCF3|CCNA2|CDC7|SSRP1|TAF5|BRCA2|CDC20|MCM2|HES6|UBE2C|MBD2|CDC25C|MCM4|HNRNPA1|BRCA1|MCM6|CCNB1|RFC5|RFC3|RFC4|FANCD2|LRRN1|DSCC1
43226	4.6136e-08	7.0006e-07	257	9331	364	16365	organelle	ITGB3BP|KIFC1|SYT1|TUBB2B|SYNCRIP|AURKB|LEMD1|SOHLH2|GLDC|PRIM1|PRIM2|CDCA2|RAPGEF5|GNG2|CDCA5|CCNA2|ZNF642|ZNF100|KIF5C|ESPL1|NUDT10|TOX3|BCL2L11|ESCO2|NCAPD2|CTNNA2|RFC5|RFC3|UHRF1|MAD2L1|RFC4|SPAG5|C14ORF106|CDCA7L|ADD2|ZNF519|TMX1|KIF4A|NEK2|MRE11A|ZNF232|RCC1|CAMKV|VRK1|NUP50|FBXO5|SKA3|IDH1|WDHD1|TCF3|DNMT3B|OLFM1|MKI67|NUF2|CDC20|RAD54L|HNRNPA1|C16ORF88|FAM64A|NOTCH1|MAP7|ZIK1|ZNF114|CHAF1…
44446	7.0799e-07	1.0295e-05	150	4803	364	16365	intracellular organelle part	ITGB3BP|KIFC1|SYT1|TUBB2B|DBF4|KNTC1|TTK|SYNCRIP|CBX2|AURKB|LEMD1|MCM10|PRIM1|MUTYH|OIP5|PRIM2|ORC1|CCNA2|ASPM|DTL|SGOL2|SGOL1|KIF5C|ESPL1|HES6|TACC3|HNRNPU|NCAPD2|RFC5|RFC3|MAD2L1|RFC4|TIMELESS|SPAG5|C14ORF106|ADD2|DSCC1|ARL6IP1|TMX1|KIF4A|BLM|NEK2|MRE11A|SOX2|LRRCC1|ST8SIA3|LIN28A|RCC1|CAMKV|VRK1|POLE2|NUP50|HNRNPD|MNS1|FBXO5|SKA3|HNRNPC|WDHD1|HIST1H4J|TCF3|DNMT3B|HELLS|OLFM1|ERCC6L|EPB41|MKI67…
70013	1.4405e-06	1.9546e-05	66	1644	364	16365	intracellular organelle lumen	ITGB3BP|TAF1A|E2F7|DBF4|SYNCRIP|MCM10|CDT1|PRIM1|MUTYH|CDC45|MCM7|OIP5|FANCI|PRIM2|MYB|ORC1|CCNA2|TOP2A|CDC7|NUSAP1|MCM2|HES6|TOP1MT|UBE2C|MBD2|MCM4|MCM6|RFC5|RFC3|PPM1E|RFC4|FANCD2|SLC27A2|DSCC1|KIF4A|BLM|NEK2|MRE11A|SOX2|LIN28A|VRK1|POLE2|NUP50|FBXO5|POU3F1|WDHD1|HIST1H4J|TCF3|OLFM1|SSRP1|MKI67|TAF5|CENPF|BRCA2|BRIP1|CDC20|ILF3|CDC25C|HNRNPA1|BRCA1|C16ORF88|SMC3|CCNB1|PLK4|FAM64A|LRRN1
43233	1.4561e-06	1.9546e-05	67	1679	364	16365	organelle lumen	ITGB3BP|TAF1A|E2F7|DBF4|SYNCRIP|MCM10|CDT1|PRIM1|MUTYH|CDC45|MCM7|OIP5|FANCI|PRIM2|MYB|ORC1|CCNA2|TOP2A|CDC7|NUSAP1|MCM2|HES6|TOP1MT|UBE2C|MBD2|MCM4|MCM6|RFC5|RFC3|PPM1E|RFC4|FANCD2|SLC27A2|DSCC1|KIF4A|BLM|NEK2|MRE11A|SOX2|LIN28A|VRK1|POLE2|NUP50|FBXO5|POU3F1|WDHD1|HIST1H4J|TCF3|OLFM1|THBS4|SSRP1|MKI67|TAF5|CENPF|BRCA2|BRIP1|ILF3|CDC20|CDC25C|HNRNPA1|BRCA1|C16ORF88|SMC3|CCNB1|PLK4|FAM64A|LRRN1
44422	1.7105e-06	2.211e-05	150	4870	364	16365	organelle part	ITGB3BP|KIFC1|SYT1|TUBB2B|DBF4|KNTC1|TTK|SYNCRIP|CBX2|AURKB|LEMD1|MCM10|PRIM1|MUTYH|OIP5|PRIM2|ORC1|CCNA2|ASPM|DTL|SGOL2|SGOL1|KIF5C|ESPL1|HES6|TACC3|HNRNPU|NCAPD2|RFC5|RFC3|MAD2L1|RFC4|TIMELESS|SPAG5|C14ORF106|ADD2|DSCC1|ARL6IP1|TMX1|KIF4A|BLM|NEK2|MRE11A|SOX2|LRRCC1|ST8SIA3|LIN28A|RCC1|CAMKV|VRK1|POLE2|NUP50|HNRNPD|MNS1|FBXO5|SKA3|HNRNPC|WDHD1|HIST1H4J|TCF3|DNMT3B|HELLS|OLFM1|ERCC6L|EPB41|MKI67…
43231	2.3373e-06	2.9133e-05	229	8343	364	16365	intracellular membrane-bounded organelle	ITGB3BP|KIFC1|SYT1|SYNCRIP|AURKB|LEMD1|SOHLH2|GLDC|PRIM1|PRIM2|CDCA2|RAPGEF5|GNG2|CDCA5|CCNA2|ZNF642|ZNF100|ESPL1|NUDT10|TOX3|BCL2L11|ESCO2|NCAPD2|RFC5|RFC3|UHRF1|MAD2L1|RFC4|C14ORF106|CDCA7L|ZNF519|TMX1|KIF4A|NEK2|MRE11A|ZNF232|RCC1|CAMKV|VRK1|NUP50|FBXO5|IDH1|WDHD1|TCF3|DNMT3B|OLFM1|MKI67|NUF2|CDC20|RAD54L|HNRNPA1|C16ORF88|FAM64A|NOTCH1|ZIK1|ZNF114|CHAF1A|GNAZ|TAF1A|CDT1|GLI1|ZNF682|FANCI|ZNF68…
43227	2.5278e-06	3.0421e-05	229	8350	364	16365	membrane-bounded organelle	ITGB3BP|KIFC1|SYT1|SYNCRIP|AURKB|LEMD1|SOHLH2|GLDC|PRIM1|PRIM2|CDCA2|RAPGEF5|GNG2|CDCA5|CCNA2|ZNF642|ZNF100|ESPL1|NUDT10|TOX3|BCL2L11|ESCO2|NCAPD2|RFC5|RFC3|UHRF1|MAD2L1|RFC4|C14ORF106|CDCA7L|ZNF519|TMX1|KIF4A|NEK2|MRE11A|ZNF232|RCC1|CAMKV|VRK1|NUP50|FBXO5|IDH1|WDHD1|TCF3|DNMT3B|OLFM1|MKI67|NUF2|CDC20|RAD54L|HNRNPA1|C16ORF88|FAM64A|NOTCH1|ZIK1|ZNF114|CHAF1A|GNAZ|TAF1A|CDT1|GLI1|ZNF682|FANCI|ZNF68…
785	2.8541e-06	3.2378e-05	17	202	364	16365	chromatin	HIST1H2BH|CBX2|MCM2|RCC1|MBD2|RAD54L|SMC3|SUV39H2|MCM7|TIMELESS|OIP5|SALL1|TMPO|DNMT3B|HIST1H4J|HELLS|DSCC1
44424	2.876e-06	3.2378e-05	283	10947	364	16365	intracellular part	ITGB3BP|KIFC1|SYT1|TUBB2B|SYNCRIP|AURKB|LEMD1|SOHLH2|GLDC|PRIM1|PRIM2|CDCA2|RAPGEF5|GNG2|PELI2|CDCA5|CCNA2|ZNF642|ZNF100|KIF5C|ESPL1|NUDT10|TOX3|VASH2|BCL2L11|ESCO2|NCAPD2|CTNNA2|RFC5|RFC3|UHRF1|MAD2L1|RFC4|SPAG5|C14ORF106|CDCA7L|SH3GL2|ADD2|ZNF519|TMX1|KIF4A|NEK2|MRE11A|ZNF232|RCC1|CAMKV|VRK1|NUP50|FBXO5|SKA3|IDH1|WDHD1|AMD1|TCF3|DNMT3B|OLFM1|MKI67|NUF2|TKT|CDC20|RAD54L|HNRNPA1|C16ORF88|FAM64A|N…
31974	3.0399e-06	3.3154e-05	67	1715	364	16365	membrane-enclosed lumen	ITGB3BP|TAF1A|E2F7|DBF4|SYNCRIP|MCM10|CDT1|PRIM1|MUTYH|CDC45|MCM7|OIP5|FANCI|PRIM2|MYB|ORC1|CCNA2|TOP2A|CDC7|NUSAP1|MCM2|HES6|TOP1MT|UBE2C|MBD2|MCM4|MCM6|RFC5|RFC3|PPM1E|RFC4|FANCD2|SLC27A2|DSCC1|KIF4A|BLM|NEK2|MRE11A|SOX2|LIN28A|VRK1|POLE2|NUP50|FBXO5|POU3F1|WDHD1|HIST1H4J|TCF3|OLFM1|THBS4|SSRP1|MKI67|TAF5|CENPF|BRCA2|BRIP1|ILF3|CDC20|CDC25C|HNRNPA1|BRCA1|C16ORF88|SMC3|CCNB1|PLK4|FAM64A|LRRN1
796	3.4865e-06	3.6872e-05	4	6	364	16365	condensin complex	NCAPH|NCAPG|SMC2|NCAPD2
922	3.6354e-06	3.7317e-05	9	56	364	16365	spindle pole	CCNB1|NEK2|SPAG5|DLGAP5|SGOL1|KNTC1|CENPF|SMC3|ASPM
5622	5.2111e-06	5.1962e-05	289	11301	364	16365	intracellular	ITGB3BP|KIFC1|SYT1|TUBB2B|SYNCRIP|AURKB|LEMD1|SOHLH2|GLDC|PRIM1|PRIM2|CDCA2|RAPGEF5|GNG2|PELI2|DEPDC1B|CDCA5|CCNA2|ZNF642|ZNF100|KIF5C|ESPL1|NUDT10|TOX3|VASH2|BCL2L11|ESCO2|NCAPD2|CTNNA2|RFC5|RFC3|UHRF1|MAD2L1|RFC4|SPAG5|C14ORF106|CDCA7L|SH3GL2|ADD2|ZNF519|TMX1|KIF4A|NEK2|MRE11A|ZNF232|RCC1|CAMKV|VRK1|NUP50|FBXO5|SKA3|IDH1|WDHD1|AMD1|TCF3|DNMT3B|OLFM1|MKI67|NUF2|TKT|CDC20|RAD54L|HNRNPA1|C16ORF88|…
794	1.5322e-05	0.00014854	8	51	364	16365	condensed nuclear chromosome	CCNB1|BLM|NEK2|SGOL2|SGOL1|AURKB|RCC1|SMC3
5875	4.1082e-05	0.0003875	10	93	364	16365	microtubule associated complex	KIF2C|KIFC1|HAUS6|HAUS5|KIF11|KIF15|KIF5C|BIRC5|MAP7|AURKB
5657	4.3913e-05	0.0004033	6	30	364	16365	replication fork	RFC5|PRIM1|RFC3|RFC4|BLM|PRIM2
5876	5.3439e-05	0.00047821	6	31	364	16365	spindle microtubule	KIF4A|SPAG5|KNTC1|SKA3|NUSAP1|BIRC5
780	0.00010346	0.00090269	4	12	364	16365	condensed nuclear chromosome, centromeric region	CCNB1|SGOL2|SGOL1|AURKB
5814	0.0001093	0.00093035	6	35	364	16365	centriole	PLK4|CCNF|LRRCC1|BIRC5|CNTLN|CENPJ
43234	0.00011722	0.00097406	85	2602	364	16365	protein complex	KIFC1|TAF1A|GABRB3|TUBB2B|E2F7|KNTC1|SYNCRIP|CBX2|AURKB|PRIM1|KIF2C|MCM7|PRIM2|CHRNA5|CNTNAP2|GNG2|PELI2|TUBB8|KCNQ2|GNG4|ORC1|TOP2A|KIF14|KIF11|DTL|SGOL2|SGOL1|CCNF|KIF5C|KIF15|NUSAP1|MCM2|HES6|UBE2C|MBD2|HNRNPU|NCAPD2|RFC5|RFC3|PPM1E|MAD2L1|RFC4|SPAG5|RRM1|ADD2|PPP4R4|ARL6IP1|KIF4A|HAUS6|HAUS5|NEK2|MRE11A|SOX2|NCAPH|NCAPG|TTYH1|NUP50|SCG3|MNS1|SKA3|POU3F1|KIF21B|TCF3|NEFM|ERCC6L|GJB7|EPB41|TAF5…
5874	0.00015002	0.0012176	17	275	364	16365	microtubule	KIF14|KIFC1|KIF4A|HAUS6|HAUS5|TUBB2B|KIF5C|KIF15|KNTC1|NUSAP1|BIRC5|CENPJ|SPAG5|SKA3|MAP7|TUBB8|KIF21B
5663	0.00020766	0.0016472	3	6	364	16365	DNA replication factor C complex	RFC5|RFC3|RFC4
30496	0.00023704	0.0018384	5	26	364	16365	midbody	RAB11FIP4|NEK2|CENPF|BIRC5|AURKB
44450	0.00028817	0.0021863	7	58	364	16365	microtubule organizing center part	PLK4|CCNF|LRRCC1|BIRC5|CNTLN|CENPJ|BRCA1
8278	0.00035742	0.002654	3	7	364	16365	cohesin complex	SGOL2|SGOL1|SMC3
30530	0.00045547	0.003244	4	17	364	16365	heterogeneous nuclear ribonucleoprotein complex	HNRNPD|HNRNPA1|RBMX|HNRNPU
5871	0.00045547	0.003244	4	17	364	16365	kinesin complex	KIF2C|KIF11|KIF15|KIF5C
42555	0.0004934	0.0033764	2	2	364	16365	MCM complex	MCM7|MCM2
30892	0.0004934	0.0033764	2	2	364	16365	mitotic cohesin complex	SGOL2|SGOL1
792	0.00080854	0.0054266	6	50	364	16365	heterochromatin	SALL1|MBD2|RAD54L|DNMT3B|HELLS|SUV39H2
32991	0.00084212	0.0055453	95	3161	364	16365	macromolecular complex	KIFC1|TAF1A|GABRB3|TUBB2B|E2F7|KNTC1|SYNCRIP|CBX2|AURKB|PRIM1|KIF2C|MCM7|PRIM2|CHRNA5|CNTNAP2|GNG2|PELI2|TUBB8|KCNQ2|GNG4|ORC1|TOP2A|KIF14|KIF11|DTL|SGOL2|SGOL1|CCNF|KIF5C|KIF15|NUSAP1|MCM2|HES6|UBE2C|MBD2|HNRNPU|NCAPD2|RFC5|RFC3|RFC4|MAD2L1|PPM1E|SPAG5|RRM1|ADD2|PPP4R4|ARL6IP1|KIF4A|HAUS6|HAUS5|NEK2|MRE11A|SOX2|LIN28A|NCAPH|NCAPG|RPL31|NUP50|TTYH1|SCG3|HNRNPD|MNS1|SKA3|POU3F1|HNRNPC|KIF21B|HIST1…
45120	0.0011659	0.0073983	3	10	364	16365	pronucleus	BLM|CCNA2|NCAPD2
940	0.0011659	0.0073983	3	10	364	16365	outer kinetochore of condensed chromosome	CCNB1|CENPF|SKA3
32133	0.0014584	0.0090888	2	3	364	16365	chromosome passenger complex	BIRC5|AURKB
10369	0.0028738	0.017292	2	4	364	16365	chromocenter	OIP5|SALL1
800	0.0028738	0.017292	2	4	364	16365	lateral element	BLM|SMC3
70937	0.0047193	0.027451	2	5	364	16365	CRD-mediated mRNA stability complex	SYNCRIP|HNRNPU
5658	0.0047193	0.027451	2	5	364	16365	alpha DNA polymerase:primase complex	PRIM1|PRIM2
30424	0.0065944	0.037728	10	178	364	16365	axon	GABRB3|CNTNAP2|TAC1|DPYSL2|CA2|CHRFAM7A|NEFM|NMU|FEZ1|CTNNA2
[truncated: 205 more columns]
