# Supplementary material for: Global DNA methylation and transcriptional analyses of human ESC-derived cardiomyocytes
Source: Protein Cell. 2014 Jan 29;5(1):59–68. doi: 10.1007/s13238-013-0016-x (PMC3938846; doi:10.1007/s13238-013-0016-x)
Supplement: Supplementary file 27 — Table S24: Primer List [file 13238_2013_16_MOESM27_ESM.xlsx]

## Sheet: 695 gene genemania.xls
GeneMANIA Results
Plugin Version	3.2 (20121109-1456)
Data Version	2012-08-02
Report Generated	Sun Jun 16 21:25:12 PDT 2013
Gene	Score	Description
CMAHP (CMAH)		cytidine monophospho-N-acetylneuraminic acid hydroxylase, pseudogene [Source:HGNC Symbol;Acc:2098]
ANXA8		annexin A8 [Source:HGNC Symbol;Acc:546]
C8orf49		chromosome 8 open reading frame 49 [Source:HGNC Symbol;Acc:32200]
LRRC10		leucine rich repeat containing 10 [Source:HGNC Symbol;Acc:20264]
GCOM1		GRINL1A complex locus [Source:HGNC Symbol;Acc:26424]
VWC2		von Willebrand factor C domain containing 2 [Source:HGNC Symbol;Acc:30200]
SLC16A12		solute carrier family 16, member 12 (monocarboxylic acid transporter 12) [Source:HGNC Symbol;Acc:23094]
FAM47E		family with sequence similarity 47, member E [Source:HGNC Symbol;Acc:34343]
GDF6		growth differentiation factor 6 [Source:HGNC Symbol;Acc:4221]
MMP23B (MMP23A)		matrix metallopeptidase 23B [Source:HGNC Symbol;Acc:7171]
MYO18A		myosin XVIIIA [Source:HGNC Symbol;Acc:31104]
AKAP2		A kinase (PRKA) anchor protein 2 [Source:HGNC Symbol;Acc:372]
AMY1A		amylase, alpha 1A (salivary) [Source:HGNC Symbol;Acc:474]
HOXC6		homeobox C6 [Source:HGNC Symbol;Acc:5128]
ITGA1		integrin, alpha 1 [Source:HGNC Symbol;Acc:6134]
TBX18		T-box 18 [Source:HGNC Symbol;Acc:11595]
RNF207		ring finger protein 207 [Source:HGNC Symbol;Acc:32947]
IGF2		insulin-like growth factor 2 (somatomedin A) [Source:HGNC Symbol;Acc:5466]
PLXNA4		plexin A4 [Source:HGNC Symbol;Acc:9102]
KLHL31		kelch-like 31 (Drosophila) [Source:HGNC Symbol;Acc:21353]
MLIP (C6orf142)		muscular LMNA-interacting protein [Source:HGNC Symbol;Acc:21355]
PRDM6		PR domain containing 6 [Source:HGNC Symbol;Acc:9350]
LOXL4		lysyl oxidase-like 4 [Source:HGNC Symbol;Acc:17171]
LRRC39		leucine rich repeat containing 39 [Source:HGNC Symbol;Acc:28228]
ANO4		anoctamin 4 [Source:HGNC Symbol;Acc:23837]
YPEL2		yippee-like 2 (Drosophila) [Source:HGNC Symbol;Acc:18326]
LAYN		layilin [Source:HGNC Symbol;Acc:29471]
DACT3		dapper, antagonist of beta-catenin, homolog 3 (Xenopus laevis) [Source:HGNC Symbol;Acc:30745]
NRK		Nik related kinase [Source:HGNC Symbol;Acc:25391]
CCDC85A		coiled-coil domain containing 85A [Source:HGNC Symbol;Acc:29400]
RAB3IP		RAB3A interacting protein (rabin3) [Source:HGNC Symbol;Acc:16508]
HMGCLL1		3-hydroxymethyl-3-methylglutaryl-CoA lyase-like 1 [Source:HGNC Symbol;Acc:21359]
HECW2		HECT, C2 and WW domain containing E3 ubiquitin protein ligase 2 [Source:HGNC Symbol;Acc:29853]
ARHGEF37		Rho guanine nucleotide exchange factor (GEF) 37 [Source:HGNC Symbol;Acc:34430]
ADPRHL1		ADP-ribosylhydrolase like 1 [Source:HGNC Symbol;Acc:21303]
LRRN4		leucine rich repeat neuronal 4 [Source:HGNC Symbol;Acc:16208]
NAV1		neuron navigator 1 [Source:HGNC Symbol;Acc:15989]
RDH10		retinol dehydrogenase 10 (all-trans) [Source:HGNC Symbol;Acc:19975]
GATA5		GATA binding protein 5 [Source:HGNC Symbol;Acc:15802]
ADAMTSL1		ADAMTS-like 1 [Source:HGNC Symbol;Acc:14632]
AFAP1L1		actin filament associated protein 1-like 1 [Source:HGNC Symbol;Acc:26714]
FAM43A		family with sequence similarity 43, member A [Source:HGNC Symbol;Acc:26888]
C4orf32		chromosome 4 open reading frame 32 [Source:HGNC Symbol;Acc:26813]
TANC1		tetratricopeptide repeat, ankyrin repeat and coiled-coil containing 1 [Source:HGNC Symbol;Acc:29364]
PNKD		paroxysmal nonkinesigenic dyskinesia [Source:HGNC Symbol;Acc:9153]
TRIM55		tripartite motif containing 55 [Source:HGNC Symbol;Acc:14215]
GPRIN3		GPRIN family member 3 [Source:HGNC Symbol;Acc:27733]
PLCXD3		phosphatidylinositol-specific phospholipase C, X domain containing 3 [Source:HGNC Symbol;Acc:31822]
PPP1R39 (SH3RF2)		protein phosphatase 1, regulatory subunit 39 [Source:HGNC Symbol;Acc:26299]
ABRA		actin-binding Rho activating protein [Source:HGNC Symbol;Acc:30655]
SYTL5		synaptotagmin-like 5 [Source:HGNC Symbol;Acc:15589]
PALM2		paralemmin 2 [Source:HGNC Symbol;Acc:15845]
RBM20		RNA binding motif protein 20 [Source:HGNC Symbol;Acc:27424]
FRMD3		FERM domain containing 3 [Source:HGNC Symbol;Acc:24125]
TCEA3		transcription elongation factor A (SII), 3 [Source:HGNC Symbol;Acc:11615]
C7orf41		chromosome 7 open reading frame 41 [Source:HGNC Symbol;Acc:25457]
SMYD1		SET and MYND domain containing 1 [Source:HGNC Symbol;Acc:20986]
SETD7		SET domain containing (lysine methyltransferase) 7 [Source:HGNC Symbol;Acc:30412]
NPNT		nephronectin [Source:HGNC Symbol;Acc:27405]
ALPK2		alpha-kinase 2 [Source:HGNC Symbol;Acc:20565]
GPR155		G protein-coupled receptor 155 [Source:HGNC Symbol;Acc:22951]
CMYA5		cardiomyopathy associated 5 [Source:HGNC Symbol;Acc:14305]
UACA		uveal autoantigen with coiled-coil domains and ankyrin repeats [Source:HGNC Symbol;Acc:15947]
LACC1 (C13orf31)		laccase (multicopper oxidoreductase) domain containing 1 [Source:HGNC Symbol;Acc:26789]
BBS5		Bardet-Biedl syndrome 5 [Source:HGNC Symbol;Acc:970]
GPR158		G protein-coupled receptor 158 [Source:HGNC Symbol;Acc:23689]
PPM1K		protein phosphatase, Mg2+/Mn2+ dependent, 1K [Source:HGNC Symbol;Acc:25415]
PRSS35		protease, serine, 35 [Source:HGNC Symbol;Acc:21387]
SP6		Sp6 transcription factor [Source:HGNC Symbol;Acc:14530]
KANK4		KN motif and ankyrin repeat domains 4 [Source:HGNC Symbol;Acc:27263]
NEURL2		neuralized homolog 2 (Drosophila) [Source:HGNC Symbol;Acc:16156]
FBXO32		F-box protein 32 [Source:HGNC Symbol;Acc:16731]
FAM40B		family with sequence similarity 40, member B [Source:HGNC Symbol;Acc:22209]
MUM1L1		melanoma associated antigen (mutated) 1-like 1 [Source:HGNC Symbol;Acc:26583]
TXLNB		taxilin beta [Source:HGNC Symbol;Acc:21617]
CCDC141		coiled-coil domain containing 141 [Source:HGNC Symbol;Acc:26821]
SYNPO2		synaptopodin 2 [Source:HGNC Symbol;Acc:17732]
PCDH20		protocadherin 20 [Source:HGNC Symbol;Acc:14257]
DUSP27		dual specificity phosphatase 27 (putative) [Source:HGNC Symbol;Acc:25034]
UNC45B		unc-45 homolog B (C. elegans) [Source:HGNC Symbol;Acc:14304]
SMTNL2		smoothelin-like 2 [Source:HGNC Symbol;Acc:24764]
C4orf26		chromosome 4 open reading frame 26 [Source:HGNC Symbol;Acc:26300]
C12orf75		chromosome 12 open reading frame 75 [Source:HGNC Symbol;Acc:35164]
RNF217		ring finger protein 217 [Source:HGNC Symbol;Acc:21487]
PRICKLE1		prickle homolog 1 (Drosophila) [Source:HGNC Symbol;Acc:17019]
BVES		blood vessel epicardial substance [Source:HGNC Symbol;Acc:1152]
SIPA1L2		signal-induced proliferation-associated 1 like 2 [Source:HGNC Symbol;Acc:23800]
TRIM63		tripartite motif containing 63 [Source:HGNC Symbol;Acc:16007]
SGMS2		sphingomyelin synthase 2 [Source:HGNC Symbol;Acc:28395]
SLITRK6		SLIT and NTRK-like family, member 6 [Source:HGNC Symbol;Acc:23503]
AQP10		aquaporin 10 [Source:HGNC Symbol;Acc:16029]
TECRL		trans-2,3-enoyl-CoA reductase-like [Source:HGNC Symbol;Acc:27365]
SRL		sarcalumenin [Source:HGNC Symbol;Acc:11295]
PCDH10		protocadherin 10 [Source:HGNC Symbol;Acc:13404]
ASB11		ankyrin repeat and SOCS box containing 11 [Source:HGNC Symbol;Acc:17186]
CBLN2		cerebellin 2 precursor [Source:HGNC Symbol;Acc:1544]
XIRP1		xin actin-binding repeat containing 1 [Source:HGNC Symbol;Acc:14301]
LPCAT2		lysophosphatidylcholine acyltransferase 2 [Source:HGNC Symbol;Acc:26032]
ARHGAP31		Rho GTPase activating protein 31 [Source:HGNC Symbol;Acc:29216]
TMEM56		transmembrane protein 56 [Source:HGNC Symbol;Acc:26477]
PCGF5		polycomb group ring finger 5 [Source:HGNC Symbol;Acc:28264]
LMOD2		leiomodin 2 (cardiac) [Source:HGNC Symbol;Acc:6648]
LDB3		LIM domain binding 3 [Source:HGNC Symbol;Acc:15710]
FOXP1		forkhead box P1 [Source:HGNC Symbol;Acc:3823]
NUDT4		nudix (nucleoside diphosphate linked moiety X)-type motif 4 [Source:HGNC Symbol;Acc:8051]
ASB2		ankyrin repeat and SOCS box containing 2 [Source:HGNC Symbol;Acc:16012]
HIST1H2BC		histone cluster 1, H2bc [Source:HGNC Symbol;Acc:4757]
FITM1		fat storage-inducing transmembrane protein 1 [Source:HGNC Symbol;Acc:33714]
CPEB4		cytoplasmic polyadenylation element binding protein 4 [Source:HGNC Symbol;Acc:21747]
LYPD6B		LY6/PLAUR domain containing 6B [Source:HGNC Symbol;Acc:27018]
HSBP1L1		heat shock factor binding protein 1-like 1 [Source:HGNC Symbol;Acc:37243]
C15orf52		chromosome 15 open reading frame 52 [Source:HGNC Symbol;Acc:33488]
MICALCL		MICAL C-terminal like [Source:HGNC Symbol;Acc:25933]
FAM20A		family with sequence similarity 20, member A [Source:HGNC Symbol;Acc:23015]
FSD2		fibronectin type III and SPRY domain containing 2 [Source:HGNC Symbol;Acc:18024]
MYADM		myeloid-associated differentiation marker [Source:HGNC Symbol;Acc:7544]
PPAPDC1A		phosphatidic acid phosphatase type 2 domain containing 1A [Source:HGNC Symbol;Acc:23531]
HHATL		hedgehog acyltransferase-like [Source:HGNC Symbol;Acc:13242]
FILIP1		filamin A interacting protein 1 [Source:HGNC Symbol;Acc:21015]
TMEM71		transmembrane protein 71 [Source:HGNC Symbol;Acc:26572]
C5orf46		chromosome 5 open reading frame 46 [Source:HGNC Symbol;Acc:33768]
SPHKAP		SPHK1 interactor, AKAP domain containing [Source:HGNC Symbol;Acc:30619]
MYO18B		myosin XVIIIB [Source:HGNC Symbol;Acc:18150]
TMEM178		transmembrane protein 178 [Source:HGNC Symbol;Acc:28517]
SAMD4A		sterile alpha motif domain containing 4A [Source:HGNC Symbol;Acc:23023]
C9orf150		chromosome 9 open reading frame 150 [Source:HGNC Symbol;Acc:31452]
RBM24		RNA binding motif protein 24 [Source:HGNC Symbol;Acc:21539]
TMEM88		transmembrane protein 88 [Source:HGNC Symbol;Acc:32371]
PPAPDC3		phosphatidic acid phosphatase type 2 domain containing 3 [Source:HGNC Symbol;Acc:28174]
SYNM		synemin, intermediate filament protein [Source:HGNC Symbol;Acc:24466]
PLEKHA7		pleckstrin homology domain containing, family A member 7 [Source:HGNC Symbol;Acc:27049]
FAM134B		family with sequence similarity 134, member B [Source:HGNC Symbol;Acc:25964]
MYLK3		myosin light chain kinase 3 [Source:HGNC Symbol;Acc:29826]
FGF18		fibroblast growth factor 18 [Source:HGNC Symbol;Acc:3674]
NFIA		nuclear factor I/A [Source:HGNC Symbol;Acc:7784]
JAZF1		JAZF zinc finger 1 [Source:HGNC Symbol;Acc:28917]
C3orf45		chromosome 3 open reading frame 45 [Source:HGNC Symbol;Acc:26781]
CAMK2D		calcium/calmodulin-dependent protein kinase II delta [Source:HGNC Symbol;Acc:1462]
MSRB3		methionine sulfoxide reductase B3 [Source:HGNC Symbol;Acc:27375]
C11orf9		chromosome 11 open reading frame 9 [Source:HGNC Symbol;Acc:1181]
NTF4		neurotrophin 4 [Source:HGNC Symbol;Acc:8024]
PPP1R3A		protein phosphatase 1, regulatory subunit 3A [Source:HGNC Symbol;Acc:9291]
COL12A1		collagen, type XII, alpha 1 [Source:HGNC Symbol;Acc:2188]
MYH7B		myosin, heavy chain 7B, cardiac muscle, beta [Source:HGNC Symbol;Acc:15906]
PEAR1		platelet endothelial aggregation receptor 1 [Source:HGNC Symbol;Acc:33631]
GPR133		G protein-coupled receptor 133 [Source:HGNC Symbol;Acc:19893]
SUCNR1		succinate receptor 1 [Source:HGNC Symbol;Acc:4542]
PDE4DIP		phosphodiesterase 4D interacting protein [Source:HGNC Symbol;Acc:15580]
TSPAN9		tetraspanin 9 [Source:HGNC Symbol;Acc:21640]
TPM3		tropomyosin 3 [Source:HGNC Symbol;Acc:12012]
RARB		retinoic acid receptor, beta [Source:HGNC Symbol;Acc:9865]
USP2		ubiquitin specific peptidase 2 [Source:HGNC Symbol;Acc:12618]
MYOCD		myocardin [Source:HGNC Symbol;Acc:16067]
TMEM173		transmembrane protein 173 [Source:HGNC Symbol;Acc:27962]
FIBIN		fin bud initiation factor homolog (zebrafish) [Source:HGNC Symbol;Acc:33747]
AHNAK		AHNAK nucleoprotein [Source:HGNC Symbol;Acc:347]
PIK3AP1		phosphoinositide-3-kinase adaptor protein 1 [Source:HGNC Symbol;Acc:30034]
CORO6		coronin 6 [Source:HGNC Symbol;Acc:21356]
PDLIM5		PDZ and LIM domain 5 [Source:HGNC Symbol;Acc:17468]
ANKRD29		ankyrin repeat domain 29 [Source:HGNC Symbol;Acc:27110]
SLC40A1		solute carrier family 40 (iron-regulated transporter), member 1 [Source:HGNC Symbol;Acc:10909]
TBX5		T-box 5 [Source:HGNC Symbol;Acc:11604]
KIF26B		kinesin family member 26B [Source:HGNC Symbol;Acc:25484]
MTUS2		microtubule associated tumor suppressor candidate 2 [Source:HGNC Symbol;Acc:20595]
RGS3		regulator of G-protein signaling 3 [Source:HGNC Symbol;Acc:9999]
HOPX		HOP homeobox [Source:HGNC Symbol;Acc:24961]
PRKAG2		protein kinase, AMP-activated, gamma 2 non-catalytic subunit [Source:HGNC Symbol;Acc:9386]
C4orf22		chromosome 4 open reading frame 22 [Source:HGNC Symbol;Acc:28554]
CACNA1C		calcium channel, voltage-dependent, L type, alpha 1C subunit [Source:HGNC Symbol;Acc:1390]
MMP11		matrix metallopeptidase 11 (stromelysin 3) [Source:HGNC Symbol;Acc:7157]
NEXN		nexilin (F actin binding protein) [Source:HGNC Symbol;Acc:29557]
AGPAT9		1-acylglycerol-3-phosphate O-acyltransferase 9 [Source:HGNC Symbol;Acc:28157]
DTNA		dystrobrevin, alpha [Source:HGNC Symbol;Acc:3057]
CPNE5		copine V [Source:HGNC Symbol;Acc:2318]
RSPO3		R-spondin 3 [Source:HGNC Symbol;Acc:20866]
ADAM19		ADAM metallopeptidase domain 19 [Source:HGNC Symbol;Acc:197]
SLC25A4		solute carrier family 25 (mitochondrial carrier; adenine nucleotide translocator), member 4 [Source:HGNC Symbol;Acc:10990]
HSPB7		heat shock 27kDa protein family, member 7 (cardiovascular) [Source:HGNC Symbol;Acc:5249]
BMP1		bone morphogenetic protein 1 [Source:HGNC Symbol;Acc:1067]
DKK3		dickkopf homolog 3 (Xenopus laevis) [Source:HGNC Symbol;Acc:2893]
MYOZ2		myozenin 2 [Source:HGNC Symbol;Acc:1330]
SV2C		synaptic vesicle glycoprotein 2C [Source:HGNC Symbol;Acc:30670]
DMD		dystrophin [Source:HGNC Symbol;Acc:2928]
TNS1		tensin 1 [Source:HGNC Symbol;Acc:11973]
EYA4		eyes absent homolog 4 (Drosophila) [Source:HGNC Symbol;Acc:3522]
CACNB2		calcium channel, voltage-dependent, beta 2 subunit [Source:HGNC Symbol;Acc:1402]
MASP1		mannan-binding lectin serine peptidase 1 (C4/C2 activating component of Ra-reactive factor) [Source:HGNC Symbol;Acc:6901]
SLMAP		sarcolemma associated protein [Source:HGNC Symbol;Acc:16643]
CLIC5		chloride intracellular channel 5 [Source:HGNC Symbol;Acc:13517]
SYPL2		synaptophysin-like 2 [Source:HGNC Symbol;Acc:27638]
OBSCN		obscurin, cytoskeletal calmodulin and titin-interacting RhoGEF [Source:HGNC Symbol;Acc:15719]
TRIM54		tripartite motif containing 54 [Source:HGNC Symbol;Acc:16008]
GPR22		G protein-coupled receptor 22 [Source:HGNC Symbol;Acc:4477]
SMAD6		SMAD family member 6 [Source:HGNC Symbol;Acc:6772]
AC013461.1 (ZAK)		Mitogen-activated protein kinase kinase kinase MLT [Source:UniProtKB/Swiss-Prot;Acc:Q9NYL2]
RRAD		Ras-related associated with diabetes [Source:HGNC Symbol;Acc:10446]
PTPLA		protein tyrosine phosphatase-like (proline instead of catalytic arginine), member A [Source:HGNC Symbol;Acc:9639]
SLC8A1		solute carrier family 8 (sodium/calcium exchanger), member 1 [Source:HGNC Symbol;Acc:11068]
EHD3		EH-domain containing 3 [Source:HGNC Symbol;Acc:3244]
CCDC80		coiled-coil domain containing 80 [Source:HGNC Symbol;Acc:30649]
LRCH1		leucine-rich repeats and calponin homology (CH) domain containing 1 [Source:HGNC Symbol;Acc:20309]
GLS		glutaminase [Source:HGNC Symbol;Acc:4331]
GJB2		gap junction protein, beta 2, 26kDa [Source:HGNC Symbol;Acc:4284]
ARHGAP1		Rho GTPase activating protein 1 [Source:HGNC Symbol;Acc:673]
ANTXR1		anthrax toxin receptor 1 [Source:HGNC Symbol;Acc:21014]
COL8A1		collagen, type VIII, alpha 1 [Source:HGNC Symbol;Acc:2215]
FBXO40		F-box protein 40 [Source:HGNC Symbol;Acc:29816]
SYNPO2L		synaptopodin 2-like [Source:HGNC Symbol;Acc:23532]
CHSY3		chondroitin sulfate synthase 3 [Source:HGNC Symbol;Acc:24293]
SVIL		supervillin [Source:HGNC Symbol;Acc:11480]
ABTB2		ankyrin repeat and BTB (POZ) domain containing 2 [Source:HGNC Symbol;Acc:23842]
TBX2		T-box 2 [Source:HGNC Symbol;Acc:11597]
DOK4		docking protein 4 [Source:HGNC Symbol;Acc:19868]
CHCHD10		coiled-coil-helix-coiled-coil-helix domain containing 10 [Source:HGNC Symbol;Acc:15559]
SLIT3		slit homolog 3 (Drosophila) [Source:HGNC Symbol;Acc:11087]
NCAM1		neural cell adhesion molecule 1 [Source:HGNC Symbol;Acc:7656]
DLC1		deleted in liver cancer 1 [Source:HGNC Symbol;Acc:2897]
TBX3		T-box 3 [Source:HGNC Symbol;Acc:11602]
PCDH7		protocadherin 7 [Source:HGNC Symbol;Acc:8659]
FGF5		fibroblast growth factor 5 [Source:HGNC Symbol;Acc:3683]
ASPH		aspartate beta-hydroxylase [Source:HGNC Symbol;Acc:757]
NIPAL3		NIPA-like domain containing 3 [Source:HGNC Symbol;Acc:25233]
DNAJC6		DnaJ (Hsp40) homolog, subfamily C, member 6 [Source:HGNC Symbol;Acc:15469]
KRT7		keratin 7 [Source:HGNC Symbol;Acc:6445]
MICAL2		microtubule associated monoxygenase, calponin and LIM domain containing 2 [Source:HGNC Symbol;Acc:24693]
GSG1		germ cell associated 1 [Source:HGNC Symbol;Acc:19716]
GPR126		G protein-coupled receptor 126 [Source:HGNC Symbol;Acc:13841]
C10orf54		chromosome 10 open reading frame 54 [Source:HGNC Symbol;Acc:30085]
PPP1R12B		protein phosphatase 1, regulatory subunit 12B [Source:HGNC Symbol;Acc:7619]
NTN4		netrin 4 [Source:HGNC Symbol;Acc:13658]
LAMA4		laminin, alpha 4 [Source:HGNC Symbol;Acc:6484]
WNT5B		wingless-type MMTV integration site family, member 5B [Source:HGNC Symbol;Acc:16265]
ALPK3		alpha-kinase 3 [Source:HGNC Symbol;Acc:17574]
CASZ1		castor zinc finger 1 [Source:HGNC Symbol;Acc:26002]
ITGA9		integrin, alpha 9 [Source:HGNC Symbol;Acc:6145]
B3GALT2		UDP-Gal:betaGlcNAc beta 1,3-galactosyltransferase, polypeptide 2 [Source:HGNC Symbol;Acc:917]
C11orf21		chromosome 11 open reading frame 21 [Source:HGNC Symbol;Acc:13231]
TFAP2A		transcription factor AP-2 alpha (activating enhancer binding protein 2 alpha) [Source:HGNC Symbol;Acc:11742]
ME1		malic enzyme 1, NADP(+)-dependent, cytosolic [Source:HGNC Symbol;Acc:6983]
C1orf198		chromosome 1 open reading frame 198 [Source:HGNC Symbol;Acc:25900]
PPARGC1A		peroxisome proliferator-activated receptor gamma, coactivator 1 alpha [Source:HGNC Symbol;Acc:9237]
PPFIBP1		PTPRF interacting protein, binding protein 1 (liprin beta 1) [Source:HGNC Symbol;Acc:9249]
FZD8		frizzled family receptor 8 [Source:HGNC Symbol;Acc:4046]
DGKB		diacylglycerol kinase, beta 90kDa [Source:HGNC Symbol;Acc:2850]
TIPARP		TCDD-inducible poly(ADP-ribose) polymerase [Source:HGNC Symbol;Acc:23696]
PGPEP1		pyroglutamyl-peptidase I [Source:HGNC Symbol;Acc:13568]
LAMA2		laminin, alpha 2 [Source:HGNC Symbol;Acc:6482]
C18orf1		chromosome 18 open reading frame 1 [Source:HGNC Symbol;Acc:1224]
PLD1		phospholipase D1, phosphatidylcholine-specific [Source:HGNC Symbol;Acc:9067]
MSX2		msh homeobox 2 [Source:HGNC Symbol;Acc:7392]
DKK2		dickkopf homolog 2 (Xenopus laevis) [Source:HGNC Symbol;Acc:2892]
TTN		titin [Source:HGNC Symbol;Acc:12403]
ETV5		ets variant 5 [Source:HGNC Symbol;Acc:3494]
MYH11		myosin, heavy chain 11, smooth muscle [Source:HGNC Symbol;Acc:7569]
TPM2		tropomyosin 2 (beta) [Source:HGNC Symbol;Acc:12011]
MBNL2		muscleblind-like 2 (Drosophila) [Source:HGNC Symbol;Acc:16746]
DES		desmin [Source:HGNC Symbol;Acc:2770]
ADORA1		adenosine A1 receptor [Source:HGNC Symbol;Acc:262]
ALAS2		aminolevulinate, delta-, synthase 2 [Source:HGNC Symbol;Acc:397]
NEBL		nebulette [Source:HGNC Symbol;Acc:16932]
LIMS1		LIM and senescent cell antigen-like domains 1 [Source:HGNC Symbol;Acc:6616]
KCNMA1		potassium large conductance calcium-activated channel, subfamily M, alpha member 1 [Source:HGNC Symbol;Acc:6284]
CYB5R1		cytochrome b5 reductase 1 [Source:HGNC Symbol;Acc:13397]
PDLIM3		PDZ and LIM domain 3 [Source:HGNC Symbol;Acc:20767]
ALDH1A2		aldehyde dehydrogenase 1 family, member A2 [Source:HGNC Symbol;Acc:15472]
EMILIN2		elastin microfibril interfacer 2 [Source:HGNC Symbol;Acc:19881]
FGF1		fibroblast growth factor 1 (acidic) [Source:HGNC Symbol;Acc:3665]
TGM2		transglutaminase 2 (C polypeptide, protein-glutamine-gamma-glutamyltransferase) [Source:HGNC Symbol;Acc:11778]
FABP3		fatty acid binding protein 3, muscle and heart (mammary-derived growth inhibitor) [Source:HGNC Symbol;Acc:3557]
KCNE4		potassium voltage-gated channel, Isk-related family, member 4 [Source:HGNC Symbol;Acc:6244]
SHB		Src homology 2 domain containing adaptor protein B [Source:HGNC Symbol;Acc:10838]
GRIA3		glutamate receptor, ionotrophic, AMPA 3 [Source:HGNC Symbol;Acc:4573]
TPM1		tropomyosin 1 (alpha) [Source:HGNC Symbol;Acc:12010]
ITGB1BP2		integrin beta 1 binding protein (melusin) 2 [Source:HGNC Symbol;Acc:6154]
RCAN1		regulator of calcineurin 1 [Source:HGNC Symbol;Acc:3040]
CACNB1		calcium channel, voltage-dependent, beta 1 subunit [Source:HGNC Symbol;Acc:1401]
TLL1		tolloid-like 1 [Source:HGNC Symbol;Acc:11843]
ST3GAL6		ST3 beta-galactoside alpha-2,3-sialyltransferase 6 [Source:HGNC Symbol;Acc:18080]
CAMK2A		calcium/calmodulin-dependent protein kinase II alpha [Source:HGNC Symbol;Acc:1460]
GATA4		GATA binding protein 4 [Source:HGNC Symbol;Acc:4173]
ATP2A2		ATPase, Ca++ transporting, cardiac muscle, slow twitch 2 [Source:HGNC Symbol;Acc:812]
MYL4		myosin, light chain 4, alkali; atrial, embryonic [Source:HGNC Symbol;Acc:7585]
SFXN3		sideroflexin 3 [Source:HGNC Symbol;Acc:16087]
SORBS2		sorbin and SH3 domain containing 2 [Source:HGNC Symbol;Acc:24098]
TRDN		triadin [Source:HGNC Symbol;Acc:12261]
CAMK2B		calcium/calmodulin-dependent protein kinase II beta [Source:HGNC Symbol;Acc:1461]
GJA3		gap junction protein, alpha 3, 46kDa [Source:HGNC Symbol;Acc:4277]
TNNT2		troponin T type 2 (cardiac) [Source:HGNC Symbol;Acc:11949]
HSPB3		heat shock 27kDa protein 3 [Source:HGNC Symbol;Acc:5248]
RAPGEF2		Rap guanine nucleotide exchange factor (GEF) 2 [Source:HGNC Symbol;Acc:16854]
EPAS1		endothelial PAS domain protein 1 [Source:HGNC Symbol;Acc:3374]
NRP1		neuropilin 1 [Source:HGNC Symbol;Acc:8004]
SLCO3A1		solute carrier organic anion transporter family, member 3A1 [Source:HGNC Symbol;Acc:10952]
DNAJC15		DnaJ (Hsp40) homolog, subfamily C, member 15 [Source:HGNC Symbol;Acc:20325]
POPDC2		popeye domain containing 2 [Source:HGNC Symbol;Acc:17648]
MYH6		myosin, heavy chain 6, cardiac muscle, alpha [Source:HGNC Symbol;Acc:7576]
PPP1R3C		protein phosphatase 1, regulatory subunit 3C [Source:HGNC Symbol;Acc:9293]
ACE2		angiotensin I converting enzyme (peptidyl-dipeptidase A) 2 [Source:HGNC Symbol;Acc:13557]
C13orf15		chromosome 13 open reading frame 15 [Source:HGNC Symbol;Acc:20369]
PGM5		phosphoglucomutase 5 [Source:HGNC Symbol;Acc:8908]
TOM1L2		target of myb1-like 2 (chicken) [Source:HGNC Symbol;Acc:11984]
RYR2		ryanodine receptor 2 (cardiac) [Source:HGNC Symbol;Acc:10484]
RUNX1		runt-related transcription factor 1 [Source:HGNC Symbol;Acc:10471]
NOTCH2NL		notch 2 N-terminal like [Source:HGNC Symbol;Acc:31862]
ST3GAL1		ST3 beta-galactoside alpha-2,3-sialyltransferase 1 [Source:HGNC Symbol;Acc:10862]
SPTB		spectrin, beta, erythrocytic [Source:HGNC Symbol;Acc:11274]
HSPB8		heat shock 22kDa protein 8 [Source:HGNC Symbol;Acc:30171]
ESRRG		estrogen-related receptor gamma [Source:HGNC Symbol;Acc:3474]
FRY		furry homolog (Drosophila) [Source:HGNC Symbol;Acc:20367]
C12orf39		chromosome 12 open reading frame 39 [Source:HGNC Symbol;Acc:28139]
C21orf7		chromosome 21 open reading frame 7 [Source:HGNC Symbol;Acc:16457]
CORIN		corin, serine peptidase [Source:HGNC Symbol;Acc:19012]
ARSJ		arylsulfatase family, member J [Source:HGNC Symbol;Acc:26286]
CDC42EP3		CDC42 effector protein (Rho GTPase binding) 3 [Source:HGNC Symbol;Acc:16943]
ITGB6		integrin, beta 6 [Source:HGNC Symbol;Acc:6161]
NPR3 (C5orf23)		natriuretic peptide receptor C/guanylate cyclase C (atrionatriuretic peptide receptor C) [Source:HGNC Symbol;Acc:7945]
SH3PXD2A		SH3 and PX domains 2A [Source:HGNC Symbol;Acc:23664]
FBN2		fibrillin 2 [Source:HGNC Symbol;Acc:3604]
ASAH1		N-acylsphingosine amidohydrolase (acid ceramidase) 1 [Source:HGNC Symbol;Acc:735]
PPFIA4		protein tyrosine phosphatase, receptor type, f polypeptide (PTPRF), interacting protein (liprin), alpha 4 [Source:HGNC Symbol;Acc:9248]
LMO7		LIM domain 7 [Source:HGNC Symbol;Acc:6646]
DYNC1I1		dynein, cytoplasmic 1, intermediate chain 1 [Source:HGNC Symbol;Acc:2963]
RFTN1		raftlin, lipid raft linker 1 [Source:HGNC Symbol;Acc:30278]
NOSTRIN		nitric oxide synthase trafficker [Source:HGNC Symbol;Acc:20203]
DYX1C1-CCPG1 (CCPG1)		DYX1C1-CCPG1 readthrough (non-protein coding) [Source:HGNC Symbol;Acc:43019]
CCDC69		coiled-coil domain containing 69 [Source:HGNC Symbol;Acc:24487]
ENO3		enolase 3 (beta, muscle) [Source:HGNC Symbol;Acc:3354]
CLIP4		CAP-GLY domain containing linker protein family, member 4 [Source:HGNC Symbol;Acc:26108]
SYNPO		synaptopodin [Source:HGNC Symbol;Acc:30672]
BMP5		bone morphogenetic protein 5 [Source:HGNC Symbol;Acc:1072]
ACTA2		actin, alpha 2, smooth muscle, aorta [Source:HGNC Symbol;Acc:130]
SORCS3		sortilin-related VPS10 domain containing receptor 3 [Source:HGNC Symbol;Acc:16699]
ACTN2		actinin, alpha 2 [Source:HGNC Symbol;Acc:164]
AHNAK2		AHNAK nucleoprotein 2 [Source:HGNC Symbol;Acc:20125]
POSTN		periostin, osteoblast specific factor [Source:HGNC Symbol;Acc:16953]
ACTC1		actin, alpha, cardiac muscle 1 [Source:HGNC Symbol;Acc:143]
SH3GL3		SH3-domain GRB2-like 3 [Source:HGNC Symbol;Acc:10832]
RASGRP3		RAS guanyl releasing protein 3 (calcium and DAG-regulated) [Source:HGNC Symbol;Acc:14545]
GATA6		GATA binding protein 6 [Source:HGNC Symbol;Acc:4174]
PKP2		plakophilin 2 [Source:HGNC Symbol;Acc:9024]
SIRPA		signal-regulatory protein alpha [Source:HGNC Symbol;Acc:9662]
SULT1E1		sulfotransferase family 1E, estrogen-preferring, member 1 [Source:HGNC Symbol;Acc:11377]
TM4SF1		transmembrane 4 L six family member 1 [Source:HGNC Symbol;Acc:11853]
PTP4A3		protein tyrosine phosphatase type IVA, member 3 [Source:HGNC Symbol;Acc:9636]
WT1		Wilms tumor 1 [Source:HGNC Symbol;Acc:12796]
DPF3		D4, zinc and double PHD fingers, family 3 [Source:HGNC Symbol;Acc:17427]
AMBP		alpha-1-microglobulin/bikunin precursor [Source:HGNC Symbol;Acc:453]
ACTA1		actin, alpha 1, skeletal muscle [Source:HGNC Symbol;Acc:129]
INPP4B		inositol polyphosphate-4-phosphatase, type II, 105kDa [Source:HGNC Symbol;Acc:6075]
SIK1		salt-inducible kinase 1 [Source:HGNC Symbol;Acc:11142]
ME3		malic enzyme 3, NADP(+)-dependent, mitochondrial [Source:HGNC Symbol;Acc:6985]
NIPAL2		NIPA-like domain containing 2 [Source:HGNC Symbol;Acc:25854]
ARHGAP24		Rho GTPase activating protein 24 [Source:HGNC Symbol;Acc:25361]
SLC47A1		solute carrier family 47, member 1 [Source:HGNC Symbol;Acc:25588]
AARSD1		alanyl-tRNA synthetase domain containing 1 [Source:HGNC Symbol;Acc:28417]
THBS1		thrombospondin 1 [Source:HGNC Symbol;Acc:11785]
KCNE1		potassium voltage-gated channel, Isk-related family, member 1 [Source:HGNC Symbol;Acc:6240]
EDN1		endothelin 1 [Source:HGNC Symbol;Acc:3176]
RGS4		regulator of G-protein signaling 4 [Source:HGNC Symbol;Acc:10000]
CREM		cAMP responsive element modulator [Source:HGNC Symbol;Acc:2352]
CDKN2B		cyclin-dependent kinase inhibitor 2B (p15, inhibits CDK4) [Source:HGNC Symbol;Acc:1788]
MYL3		myosin, light chain 3, alkali; ventricular, skeletal, slow [Source:HGNC Symbol;Acc:7584]
DGKI		diacylglycerol kinase, iota [Source:HGNC Symbol;Acc:2855]
KBTBD10		kelch repeat and BTB (POZ) domain containing 10 [Source:HGNC Symbol;Acc:16905]
SEMA3D		sema domain, immunoglobulin domain (Ig), short basic domain, secreted, (semaphorin) 3D [Source:HGNC Symbol;Acc:10726]
FPGT-TNNI3K (TNNI3K)		FPGT-TNNI3K readthrough [Source:HGNC Symbol;Acc:42952]
FLRT2		fibronectin leucine rich transmembrane protein 2 [Source:HGNC Symbol;Acc:3761]
SSPN		sarcospan (Kras oncogene-associated gene) [Source:HGNC Symbol;Acc:11322]
MEF2A		myocyte enhancer factor 2A [Source:HGNC Symbol;Acc:6993]
TNFRSF11B		tumor necrosis factor receptor superfamily, member 11b [Source:HGNC Symbol;Acc:11909]
CLSTN2		calsyntenin 2 [Source:HGNC Symbol;Acc:17448]
SEMA5A		sema domain, seven thrombospondin repeats (type 1 and type 1-like), transmembrane domain (TM) and short cytoplasmic domain, (semaphorin) 5A [Source:HGNC Symbol;Acc:10736]
TSPAN32		tetraspanin 32 [Source:HGNC Symbol;Acc:13410]
JPH2		junctophilin 2 [Source:HGNC Symbol;Acc:14202]
MYL2		myosin, light chain 2, regulatory, cardiac, slow [Source:HGNC Symbol;Acc:7583]
CKM		creatine kinase, muscle [Source:HGNC Symbol;Acc:1994]
ARHGAP29		Rho GTPase activating protein 29 [Source:HGNC Symbol;Acc:30207]
RGS5		regulator of G-protein signaling 5 [Source:HGNC Symbol;Acc:10001]
EPSTI1		epithelial stromal interaction 1 (breast) [Source:HGNC Symbol;Acc:16465]
DKK1		dickkopf homolog 1 (Xenopus laevis) [Source:HGNC Symbol;Acc:2891]
SMPX		small muscle protein, X-linked [Source:HGNC Symbol;Acc:11122]
ANKRD1		ankyrin repeat domain 1 (cardiac muscle) [Source:HGNC Symbol;Acc:15819]
COL1A1		collagen, type I, alpha 1 [Source:HGNC Symbol;Acc:2197]
CXCL14		chemokine (C-X-C motif) ligand 14 [Source:HGNC Symbol;Acc:10640]
ADAMTS9		ADAM metallopeptidase with thrombospondin type 1 motif, 9 [Source:HGNC Symbol;Acc:13202]
CAV2		caveolin 2 [Source:HGNC Symbol;Acc:1528]
HBEGF		heparin-binding EGF-like growth factor [Source:HGNC Symbol;Acc:3059]
TMOD1		tropomodulin 1 [Source:HGNC Symbol;Acc:11871]
SLC4A4		solute carrier family 4, sodium bicarbonate cotransporter, member 4 [Source:HGNC Symbol;Acc:11030]
TNNC1		troponin C type 1 (slow) [Source:HGNC Symbol;Acc:11943]
SPRYD7 (C13orf1)		SPRY domain containing 7 [Source:HGNC Symbol;Acc:14297]
WLS		wntless homolog (Drosophila) [Source:HGNC Symbol;Acc:30238]
NOTCH2		notch 2 [Source:HGNC Symbol;Acc:7882]
EDN3		endothelin 3 [Source:HGNC Symbol;Acc:3178]
COL4A4		collagen, type IV, alpha 4 [Source:HGNC Symbol;Acc:2206]
FILIP1L		filamin A interacting protein 1-like [Source:HGNC Symbol;Acc:24589]
TNMD		tenomodulin [Source:HGNC Symbol;Acc:17757]
AREG		amphiregulin [Source:HGNC Symbol;Acc:651]
MMP10		matrix metallopeptidase 10 (stromelysin 2) [Source:HGNC Symbol;Acc:7156]
FN1		fibronectin 1 [Source:HGNC Symbol;Acc:3778]
PIK3IP1		phosphoinositide-3-kinase interacting protein 1 [Source:HGNC Symbol;Acc:24942]
NIPSNAP3B		nipsnap homolog 3B (C. elegans) [Source:HGNC Symbol;Acc:23641]
DCAF6		DDB1 and CUL4 associated factor 6 [Source:HGNC Symbol;Acc:30002]
TPD52L1		tumor protein D52-like 1 [Source:HGNC Symbol;Acc:12006]
REEP5		receptor accessory protein 5 [Source:HGNC Symbol;Acc:30077]
FNDC3B		fibronectin type III domain containing 3B [Source:HGNC Symbol;Acc:24670]
TCAP		titin-cap (telethonin) [Source:HGNC Symbol;Acc:11610]
APOA1		apolipoprotein A-I [Source:HGNC Symbol;Acc:600]
ARHGEF9		Cdc42 guanine nucleotide exchange factor (GEF) 9 [Source:HGNC Symbol;Acc:14561]
SERPINB7		serpin peptidase inhibitor, clade B (ovalbumin), member 7 [Source:HGNC Symbol;Acc:13902]
MYH7		myosin, heavy chain 7, cardiac muscle, beta [Source:HGNC Symbol;Acc:7577]
TFPI2		tissue factor pathway inhibitor 2 [Source:HGNC Symbol;Acc:11761]
LMNA		lamin A/C [Source:HGNC Symbol;Acc:6636]
MMP15		matrix metallopeptidase 15 (membrane-inserted) [Source:HGNC Symbol;Acc:7161]
SPINK1		serine peptidase inhibitor, Kazal type 1 [Source:HGNC Symbol;Acc:11244]
HAPLN1		hyaluronan and proteoglycan link protein 1 [Source:HGNC Symbol;Acc:2380]
HIST2H2AA3		histone cluster 2, H2aa3 [Source:HGNC Symbol;Acc:4736]
MITF		microphthalmia-associated transcription factor [Source:HGNC Symbol;Acc:7105]
F2RL2		coagulation factor II (thrombin) receptor-like 2 [Source:HGNC Symbol;Acc:3539]
KLF2		Kruppel-like factor 2 (lung) [Source:HGNC Symbol;Acc:6347]
GSN		gelsolin [Source:HGNC Symbol;Acc:4620]
PLN		phospholamban [Source:HGNC Symbol;Acc:9080]
FHOD3		formin homology 2 domain containing 3 [Source:HGNC Symbol;Acc:26178]
CLDN1		claudin 1 [Source:HGNC Symbol;Acc:2032]
FAM78A		family with sequence similarity 78, member A [Source:HGNC Symbol;Acc:25465]
CDKN1A		cyclin-dependent kinase inhibitor 1A (p21, Cip1) [Source:HGNC Symbol;Acc:1784]
KCNMB1		potassium large conductance calcium-activated channel, subfamily M, beta member 1 [Source:HGNC Symbol;Acc:6285]
GMPR		guanosine monophosphate reductase [Source:HGNC Symbol;Acc:4376]
XPO4		exportin 4 [Source:HGNC Symbol;Acc:17796]
ADAMTS5		ADAM metallopeptidase with thrombospondin type 1 motif, 5 [Source:HGNC Symbol;Acc:221]
TMEM40		transmembrane protein 40 [Source:HGNC Symbol;Acc:25620]
CYP24A1		cytochrome P450, family 24, subfamily A, polypeptide 1 [Source:HGNC Symbol;Acc:2602]
MYOT		myotilin [Source:HGNC Symbol;Acc:12399]
MYOF		myoferlin [Source:HGNC Symbol;Acc:3656]
COPZ2		coatomer protein complex, subunit zeta 2 [Source:HGNC Symbol;Acc:19356]
RHOC		ras homolog gene family, member C [Source:HGNC Symbol;Acc:669]
SH3BGR		SH3 domain binding glutamic acid-rich protein [Source:HGNC Symbol;Acc:10822]
LTBP3		latent transforming growth factor beta binding protein 3 [Source:HGNC Symbol;Acc:6716]
TNC		tenascin C [Source:HGNC Symbol;Acc:5318]
PITX2		paired-like homeodomain 2 [Source:HGNC Symbol;Acc:9005]
CEBPD		CCAAT/enhancer binding protein (C/EBP), delta [Source:HGNC Symbol;Acc:1835]
MYOM1		myomesin 1, 185kDa [Source:HGNC Symbol;Acc:7613]
ST8SIA5		ST8 alpha-N-acetyl-neuraminide alpha-2,8-sialyltransferase 5 [Source:HGNC Symbol;Acc:17827]
LEFTY2		left-right determination factor 2 [Source:HGNC Symbol;Acc:3122]
EPHB3		EPH receptor B3 [Source:HGNC Symbol;Acc:3394]
PGAM2		phosphoglycerate mutase 2 (muscle) [Source:HGNC Symbol;Acc:8889]
MCC		mutated in colorectal cancers [Source:HGNC Symbol;Acc:6935]
SH3BP5		SH3-domain binding protein 5 (BTK-associated) [Source:HGNC Symbol;Acc:10827]
TNNI3		troponin I type 3 (cardiac) [Source:HGNC Symbol;Acc:11947]
TNNI1		troponin I type 1 (skeletal, slow) [Source:HGNC Symbol;Acc:11945]
DUSP3		dual specificity phosphatase 3 [Source:HGNC Symbol;Acc:3069]
BAMBI		BMP and activin membrane-bound inhibitor homolog (Xenopus laevis) [Source:HGNC Symbol;Acc:30251]
NT5E		5'-nucleotidase, ecto (CD73) [Source:HGNC Symbol;Acc:8021]
IL11RA		interleukin 11 receptor, alpha [Source:HGNC Symbol;Acc:5967]
IGFBP7		insulin-like growth factor binding protein 7 [Source:HGNC Symbol;Acc:5476]
ATXN1		ataxin 1 [Source:HGNC Symbol;Acc:10548]
LBH		limb bud and heart development homolog (mouse) [Source:HGNC Symbol;Acc:29532]
IGFBP3		insulin-like growth factor binding protein 3 [Source:HGNC Symbol;Acc:5472]
MPPED2		metallophosphoesterase domain containing 2 [Source:HGNC Symbol;Acc:1180]
GFOD1 (C6orf114)		glucose-fructose oxidoreductase domain containing 1 [Source:HGNC Symbol;Acc:21096]
EGF		epidermal growth factor [Source:HGNC Symbol;Acc:3229]
AMIGO2		adhesion molecule with Ig-like domain 2 [Source:HGNC Symbol;Acc:24073]
POPDC3		popeye domain containing 3 [Source:HGNC Symbol;Acc:17649]
ADAMTS12		ADAM metallopeptidase with thrombospondin type 1 motif, 12 [Source:HGNC Symbol;Acc:14605]
KIFC3		kinesin family member C3 [Source:HGNC Symbol;Acc:6326]
AK2		adenylate kinase 2 [Source:HGNC Symbol;Acc:362]
HRC		histidine rich calcium binding protein [Source:HGNC Symbol;Acc:5178]
IL17B		interleukin 17B [Source:HGNC Symbol;Acc:5982]
BDNF		brain-derived neurotrophic factor [Source:HGNC Symbol;Acc:1033]
GAS2		growth arrest-specific 2 [Source:HGNC Symbol;Acc:4167]
SLC20A2		solute carrier family 20 (phosphate transporter), member 2 [Source:HGNC Symbol;Acc:10947]
LGI2		leucine-rich repeat LGI family, member 2 [Source:HGNC Symbol;Acc:18710]
KCNH2		potassium voltage-gated channel, subfamily H (eag-related), member 2 [Source:HGNC Symbol;Acc:6251]
SLC6A13		solute carrier family 6 (neurotransmitter transporter, GABA), member 13 [Source:HGNC Symbol;Acc:11046]
FOSL2		FOS-like antigen 2 [Source:HGNC Symbol;Acc:3798]
GABRB2		gamma-aminobutyric acid (GABA) A receptor, beta 2 [Source:HGNC Symbol;Acc:4082]
LOX		lysyl oxidase [Source:HGNC Symbol;Acc:6664]
N4BP2L2		NEDD4 binding protein 2-like 2 [Source:HGNC Symbol;Acc:26916]
CAPN3		calpain 3, (p94) [Source:HGNC Symbol;Acc:1480]
EDNRA		endothelin receptor type A [Source:HGNC Symbol;Acc:3179]
PMEPA1		prostate transmembrane protein, androgen induced 1 [Source:HGNC Symbol;Acc:14107]
STX11		syntaxin 11 [Source:HGNC Symbol;Acc:11429]
HIST2H2BE		histone cluster 2, H2be [Source:HGNC Symbol;Acc:4760]
CASQ1		calsequestrin 1 (fast-twitch, skeletal muscle) [Source:HGNC Symbol;Acc:1512]
PLCL1		phospholipase C-like 1 [Source:HGNC Symbol;Acc:9063]
PTPRM		protein tyrosine phosphatase, receptor type, M [Source:HGNC Symbol;Acc:9675]
MRAS		muscle RAS oncogene homolog [Source:HGNC Symbol;Acc:7227]
BMP2		bone morphogenetic protein 2 [Source:HGNC Symbol;Acc:1069]
PYGM		phosphorylase, glycogen, muscle [Source:HGNC Symbol;Acc:9726]
P2RX1		purinergic receptor P2X, ligand-gated ion channel, 1 [Source:HGNC Symbol;Acc:8533]
TEX2		testis expressed 2 [Source:HGNC Symbol;Acc:30884]
C7		complement component 7 [Source:HGNC Symbol;Acc:1346]
WIPI1		WD repeat domain, phosphoinositide interacting 1 [Source:HGNC Symbol;Acc:25471]
MFAP5		microfibrillar associated protein 5 [Source:HGNC Symbol;Acc:29673]
LMOD1		leiomodin 1 (smooth muscle) [Source:HGNC Symbol;Acc:6647]
WNT11		wingless-type MMTV integration site family, member 11 [Source:HGNC Symbol;Acc:12776]
AGTR1		angiotensin II receptor, type 1 [Source:HGNC Symbol;Acc:336]
CALB2		calbindin 2 [Source:HGNC Symbol;Acc:1435]
SULF1		sulfatase 1 [Source:HGNC Symbol;Acc:20391]
TINAGL1		tubulointerstitial nephritis antigen-like 1 [Source:HGNC Symbol;Acc:19168]
ABLIM1		actin binding LIM protein 1 [Source:HGNC Symbol;Acc:78]
COL21A1		collagen, type XXI, alpha 1 [Source:HGNC Symbol;Acc:17025]
GABRE		gamma-aminobutyric acid (GABA) A receptor, epsilon [Source:HGNC Symbol;Acc:4085]
BNC1		basonuclin 1 [Source:HGNC Symbol;Acc:1081]
ODAM		odontogenic, ameloblast asssociated [Source:HGNC Symbol;Acc:26043]
SLC5A1		solute carrier family 5 (sodium/glucose cotransporter), member 1 [Source:HGNC Symbol;Acc:11036]
MAN1C1		mannosidase, alpha, class 1C, member 1 [Source:HGNC Symbol;Acc:19080]
AFP		alpha-fetoprotein [Source:HGNC Symbol;Acc:317]
SERPINA1		serpin peptidase inhibitor, clade A (alpha-1 antiproteinase, antitrypsin), member 1 [Source:HGNC Symbol;Acc:8941]
IDH3A		isocitrate dehydrogenase 3 (NAD+) alpha [Source:HGNC Symbol;Acc:5384]
EMP2		epithelial membrane protein 2 [Source:HGNC Symbol;Acc:3334]
DHRS9		dehydrogenase/reductase (SDR family) member 9 [Source:HGNC Symbol;Acc:16888]
KCNA5		potassium voltage-gated channel, shaker-related subfamily, member 5 [Source:HGNC Symbol;Acc:6224]
GPR124		G protein-coupled receptor 124 [Source:HGNC Symbol;Acc:17849]
EEF1A2		eukaryotic translation elongation factor 1 alpha 2 [Source:HGNC Symbol;Acc:3192]
NFIC		nuclear factor I/C (CCAAT-binding transcription factor) [Source:HGNC Symbol;Acc:7786]
CSRP3		cysteine and glycine-rich protein 3 (cardiac LIM protein) [Source:HGNC Symbol;Acc:2472]
APOBEC2		apolipoprotein B mRNA editing enzyme, catalytic polypeptide-like 2 [Source:HGNC Symbol;Acc:605]
ANXA2		annexin A2 [Source:HGNC Symbol;Acc:537]
DYSF		dysferlin, limb girdle muscular dystrophy 2B (autosomal recessive) [Source:HGNC Symbol;Acc:3097]
RCSD1		RCSD domain containing 1 [Source:HGNC Symbol;Acc:28310]
GUCY1A3		guanylate cyclase 1, soluble, alpha 3 [Source:HGNC Symbol;Acc:4685]
PRKAR1A		protein kinase, cAMP-dependent, regulatory, type I, alpha (tissue specific extinguisher 1) [Source:HGNC Symbol;Acc:9388]
DSC3		desmocollin 3 [Source:HGNC Symbol;Acc:3037]
LTBP1		latent transforming growth factor beta binding protein 1 [Source:HGNC Symbol;Acc:6714]
PDGFD		platelet derived growth factor D [Source:HGNC Symbol;Acc:30620]
TRAK2		trafficking protein, kinesin binding 2 [Source:HGNC Symbol;Acc:13206]
RAC1		ras-related C3 botulinum toxin substrate 1 (rho family, small GTP binding protein Rac1) [Source:HGNC Symbol;Acc:9801]
GADD45B		growth arrest and DNA-damage-inducible, beta [Source:HGNC Symbol;Acc:4096]
DACT1		dapper, antagonist of beta-catenin, homolog 1 (Xenopus laevis) [Source:HGNC Symbol;Acc:17748]
MEF2C		myocyte enhancer factor 2C [Source:HGNC Symbol;Acc:6996]
PINK1		PTEN induced putative kinase 1 [Source:HGNC Symbol;Acc:14581]
INHBA		inhibin, beta A [Source:HGNC Symbol;Acc:6066]
CNTN1		contactin 1 [Source:HGNC Symbol;Acc:2171]
SLC46A3		solute carrier family 46, member 3 [Source:HGNC Symbol;Acc:27501]
CAP2		CAP, adenylate cyclase-associated protein, 2 (yeast) [Source:HGNC Symbol;Acc:20039]
FAM114A1		family with sequence similarity 114, member A1 [Source:HGNC Symbol;Acc:25087]
FAM198B		family with sequence similarity 198, member B [Source:HGNC Symbol;Acc:25312]
GPR87		G protein-coupled receptor 87 [Source:HGNC Symbol;Acc:4538]
CKMT2		creatine kinase, mitochondrial 2 (sarcomeric) [Source:HGNC Symbol;Acc:1996]
HSPG2		heparan sulfate proteoglycan 2 [Source:HGNC Symbol;Acc:5273]
CRIM1		cysteine rich transmembrane BMP regulator 1 (chordin-like) [Source:HGNC Symbol;Acc:2359]
TAGLN		transgelin [Source:HGNC Symbol;Acc:11553]
MMP1		matrix metallopeptidase 1 (interstitial collagenase) [Source:HGNC Symbol;Acc:7155]
DNAJB4		DnaJ (Hsp40) homolog, subfamily B, member 4 [Source:HGNC Symbol;Acc:14886]
THBD		thrombomodulin [Source:HGNC Symbol;Acc:11784]
PTRF		polymerase I and transcript release factor [Source:HGNC Symbol;Acc:9688]
HEG1		HEG homolog 1 (zebrafish) [Source:HGNC Symbol;Acc:29227]
CASQ2		calsequestrin 2 (cardiac muscle) [Source:HGNC Symbol;Acc:1513]
MB		myoglobin [Source:HGNC Symbol;Acc:6915]
EFHD1		EF-hand domain family, member D1 [Source:HGNC Symbol;Acc:29556]
TIMP3		TIMP metallopeptidase inhibitor 3 [Source:HGNC Symbol;Acc:11822]
DDR2		discoidin domain receptor tyrosine kinase 2 [Source:HGNC Symbol;Acc:2731]
FSTL3		follistatin-like 3 (secreted glycoprotein) [Source:HGNC Symbol;Acc:3973]
COL11A1		collagen, type XI, alpha 1 [Source:HGNC Symbol;Acc:2186]
NKX2-5		NK2 homeobox 5 [Source:HGNC Symbol;Acc:2488]
SERPINA3		serpin peptidase inhibitor, clade A (alpha-1 antiproteinase, antitrypsin), member 3 [Source:HGNC Symbol;Acc:16]
G0S2		G0/G1switch 2 [Source:HGNC Symbol;Acc:30229]
KLHL21		kelch-like 21 (Drosophila) [Source:HGNC Symbol;Acc:29041]
EFNA1		ephrin-A1 [Source:HGNC Symbol;Acc:3221]
ADAM9		ADAM metallopeptidase domain 9 [Source:HGNC Symbol;Acc:216]
PKIG		protein kinase (cAMP-dependent, catalytic) inhibitor gamma [Source:HGNC Symbol;Acc:9019]
MGP		matrix Gla protein [Source:HGNC Symbol;Acc:7060]
VTN		vitronectin [Source:HGNC Symbol;Acc:12724]
LAMC1		laminin, gamma 1 (formerly LAMB2) [Source:HGNC Symbol;Acc:6492]
AGT		angiotensinogen (serpin peptidase inhibitor, clade A, member 8) [Source:HGNC Symbol;Acc:333]
RAI2		retinoic acid induced 2 [Source:HGNC Symbol;Acc:9835]
GREM1		gremlin 1 [Source:HGNC Symbol;Acc:2001]
RGN		regucalcin (senescence marker protein-30) [Source:HGNC Symbol;Acc:9989]
PRRX1		paired related homeobox 1 [Source:HGNC Symbol;Acc:9142]
AQP1		aquaporin 1 (Colton blood group) [Source:HGNC Symbol;Acc:633]
KLF5		Kruppel-like factor 5 (intestinal) [Source:HGNC Symbol;Acc:6349]
AMY2B		amylase, alpha 2B (pancreatic) [Source:HGNC Symbol;Acc:478]
PION		pigeon homolog (Drosophila) [Source:HGNC Symbol;Acc:28042]
RELN		reelin [Source:HGNC Symbol;Acc:9957]
CRIP1		cysteine-rich protein 1 (intestinal) [Source:HGNC Symbol;Acc:2360]
FLI1		Friend leukemia virus integration 1 [Source:HGNC Symbol;Acc:3749]
CXCL12		chemokine (C-X-C motif) ligand 12 [Source:HGNC Symbol;Acc:10672]
PPIC		peptidylprolyl isomerase C (cyclophilin C) [Source:HGNC Symbol;Acc:9256]
EPHA2		EPH receptor A2 [Source:HGNC Symbol;Acc:3386]
PLAT		plasminogen activator, tissue [Source:HGNC Symbol;Acc:9051]
CYR61		cysteine-rich, angiogenic inducer, 61 [Source:HGNC Symbol;Acc:2654]
CYP2J2		cytochrome P450, family 2, subfamily J, polypeptide 2 [Source:HGNC Symbol;Acc:2634]
PAM		peptidylglycine alpha-amidating monooxygenase [Source:HGNC Symbol;Acc:8596]
HAND1		heart and neural crest derivatives expressed 1 [Source:HGNC Symbol;Acc:4807]
LTBP2		latent transforming growth factor beta binding protein 2 [Source:HGNC Symbol;Acc:6715]
TM4SF4		transmembrane 4 L six family member 4 [Source:HGNC Symbol;Acc:11856]
GC		group-specific component (vitamin D binding protein) [Source:HGNC Symbol;Acc:4187]
BHLHE40		basic helix-loop-helix family, member e40 [Source:HGNC Symbol;Acc:1046]
FLNC		filamin C, gamma [Source:HGNC Symbol;Acc:3756]
ADRB2		adrenergic, beta-2-, receptor, surface [Source:HGNC Symbol;Acc:286]
MATN2		matrilin 2 [Source:HGNC Symbol;Acc:6908]
LRRC49		leucine rich repeat containing 49 [Source:HGNC Symbol;Acc:25965]
DUSP5		dual specificity phosphatase 5 [Source:HGNC Symbol;Acc:3071]
GADD45A		growth arrest and DNA-damage-inducible, alpha [Source:HGNC Symbol;Acc:4095]
PROS1		protein S (alpha) [Source:HGNC Symbol;Acc:9456]
NPPB		natriuretic peptide B [Source:HGNC Symbol;Acc:7940]
HSPB1		heat shock 27kDa protein 1 [Source:HGNC Symbol;Acc:5246]
ROGDI		rogdi homolog (Drosophila) [Source:HGNC Symbol;Acc:29478]
SMAD7		SMAD family member 7 [Source:HGNC Symbol;Acc:6773]
CRIP2		cysteine-rich protein 2 [Source:HGNC Symbol;Acc:2361]
CNN1		calponin 1, basic, smooth muscle [Source:HGNC Symbol;Acc:2155]
ZFPM2		zinc finger protein, multitype 2 [Source:HGNC Symbol;Acc:16700]
IL13RA1		interleukin 13 receptor, alpha 1 [Source:HGNC Symbol;Acc:5974]
SERPINE1		serpin peptidase inhibitor, clade E (nexin, plasminogen activator inhibitor type 1), member 1 [Source:HGNC Symbol;Acc:8583]
HAND2		heart and neural crest derivatives expressed 2 [Source:HGNC Symbol;Acc:4808]
CPA4		carboxypeptidase A4 [Source:HGNC Symbol;Acc:15740]
SGCA		sarcoglycan, alpha (50kDa dystrophin-associated glycoprotein) [Source:HGNC Symbol;Acc:10805]
P4HA2		prolyl 4-hydroxylase, alpha polypeptide II [Source:HGNC Symbol;Acc:8547]
CTGF		connective tissue growth factor [Source:HGNC Symbol;Acc:2500]
ANXA3		annexin A3 [Source:HGNC Symbol;Acc:541]
ANXA1		annexin A1 [Source:HGNC Symbol;Acc:533]
FAM189A2		family with sequence similarity 189, member A2 [Source:HGNC Symbol;Acc:24820]
CFI		complement factor I [Source:HGNC Symbol;Acc:5394]
DCN		decorin [Source:HGNC Symbol;Acc:2705]
COL1A2		collagen, type I, alpha 2 [Source:HGNC Symbol;Acc:2198]
KRT17		keratin 17 [Source:HGNC Symbol;Acc:6427]
CTSB		cathepsin B [Source:HGNC Symbol;Acc:2527]
SLC4A3		solute carrier family 4, anion exchanger, member 3 [Source:HGNC Symbol;Acc:11029]
GATA3		GATA binding protein 3 [Source:HGNC Symbol;Acc:4172]
SNTA1		syntrophin, alpha 1 (dystrophin-associated protein A1, 59kDa, acidic component) [Source:HGNC Symbol;Acc:11167]
IER3		immediate early response 3 [Source:HGNC Symbol;Acc:5392]
S1PR1		sphingosine-1-phosphate receptor 1 [Source:HGNC Symbol;Acc:3165]
PLAC8		placenta-specific 8 [Source:HGNC Symbol;Acc:19254]
CSRP1		cysteine and glycine-rich protein 1 [Source:HGNC Symbol;Acc:2469]
CHRM2		cholinergic receptor, muscarinic 2 [Source:HGNC Symbol;Acc:1951]
ISL1		ISL LIM homeobox 1 [Source:HGNC Symbol;Acc:6132]
EXTL1		exostoses (multiple)-like 1 [Source:HGNC Symbol;Acc:3515]
VEGFC		vascular endothelial growth factor C [Source:HGNC Symbol;Acc:12682]
TNFRSF12A		tumor necrosis factor receptor superfamily, member 12A [Source:HGNC Symbol;Acc:18152]
MYL7		myosin, light chain 7, regulatory [Source:HGNC Symbol;Acc:21719]
FXYD1		FXYD domain containing ion transport regulator 1 [Source:HGNC Symbol;Acc:4025]
GBE1		glucan (1,4-alpha-), branching enzyme 1 [Source:HGNC Symbol;Acc:4180]
PLP2		proteolipid protein 2 (colonic epithelium-enriched) [Source:HGNC Symbol;Acc:9087]
CRYAB		crystallin, alpha B [Source:HGNC Symbol;Acc:2389]
COL5A2		collagen, type V, alpha 2 [Source:HGNC Symbol;Acc:2210]
GPRC5A		G protein-coupled receptor, family C, group 5, member A [Source:HGNC Symbol;Acc:9836]
MYL9		myosin, light chain 9, regulatory [Source:HGNC Symbol;Acc:15754]
ZCCHC24		zinc finger, CCHC domain containing 24 [Source:HGNC Symbol;Acc:26911]
C1orf105		chromosome 1 open reading frame 105 [Source:HGNC Symbol;Acc:29591]
COL4A1		collagen, type IV, alpha 1 [Source:HGNC Symbol;Acc:2202]
NID2		nidogen 2 (osteonidogen) [Source:HGNC Symbol;Acc:13389]
EFEMP2		EGF containing fibulin-like extracellular matrix protein 2 [Source:HGNC Symbol;Acc:3219]
LIMS2		LIM and senescent cell antigen-like domains 2 [Source:HGNC Symbol;Acc:16084]
FBN1		fibrillin 1 [Source:HGNC Symbol;Acc:3603]
OLFML1		olfactomedin-like 1 [Source:HGNC Symbol;Acc:24473]
LOXL1		lysyl oxidase-like 1 [Source:HGNC Symbol;Acc:6665]
DNAJB9		DnaJ (Hsp40) homolog, subfamily B, member 9 [Source:HGNC Symbol;Acc:6968]
SRPX		sushi-repeat containing protein, X-linked [Source:HGNC Symbol;Acc:11309]
ITIH2		inter-alpha (globulin) inhibitor H2 [Source:HGNC Symbol;Acc:6167]
GHR		growth hormone receptor [Source:HGNC Symbol;Acc:4263]
LUM		lumican [Source:HGNC Symbol;Acc:6724]
COL5A1		collagen, type V, alpha 1 [Source:HGNC Symbol;Acc:2209]
SGMS1		sphingomyelin synthase 1 [Source:HGNC Symbol;Acc:29799]
GPR183		G protein-coupled receptor 183 [Source:HGNC Symbol;Acc:3128]
SPARC		secreted protein, acidic, cysteine-rich (osteonectin) [Source:HGNC Symbol;Acc:11219]
MFAP4		microfibrillar-associated protein 4 [Source:HGNC Symbol;Acc:7035]
KRT8		keratin 8 [Source:HGNC Symbol;Acc:6446]
KIFAP3		kinesin-associated protein 3 [Source:HGNC Symbol;Acc:17060]
DYNLT3		dynein, light chain, Tctex-type 3 [Source:HGNC Symbol;Acc:11694]
COL16A1		collagen, type XVI, alpha 1 [Source:HGNC Symbol;Acc:2193]
TGFB1I1		transforming growth factor beta 1 induced transcript 1 [Source:HGNC Symbol;Acc:11767]
HTRA1		HtrA serine peptidase 1 [Source:HGNC Symbol;Acc:9476]
PTH1R		parathyroid hormone 1 receptor [Source:HGNC Symbol;Acc:9608]
KRT18		keratin 18 [Source:HGNC Symbol;Acc:6430]
NEK7		NIMA (never in mitosis gene a)-related kinase 7 [Source:HGNC Symbol;Acc:13386]
MGST2		microsomal glutathione S-transferase 2 [Source:HGNC Symbol;Acc:7063]
MYBPC3		myosin binding protein C, cardiac [Source:HGNC Symbol;Acc:7551]
LRRC32		leucine rich repeat containing 32 [Source:HGNC Symbol;Acc:4161]
TGFBI		transforming growth factor, beta-induced, 68kDa [Source:HGNC Symbol;Acc:11771]
CAV1		caveolin 1, caveolae protein, 22kDa [Source:HGNC Symbol;Acc:1527]
ARHGDIB		Rho GDP dissociation inhibitor (GDI) beta [Source:HGNC Symbol;Acc:679]
STAT4		signal transducer and activator of transcription 4 [Source:HGNC Symbol;Acc:11365]
ITGA3		integrin, alpha 3 (antigen CD49C, alpha 3 subunit of VLA-3 receptor) [Source:HGNC Symbol;Acc:6139]
ADCY6		adenylate cyclase 6 [Source:HGNC Symbol;Acc:237]
VCAM1		vascular cell adhesion molecule 1 [Source:HGNC Symbol;Acc:12663]
AEBP1		AE binding protein 1 [Source:HGNC Symbol;Acc:303]
ITGAV		integrin, alpha V (vitronectin receptor, alpha polypeptide, antigen CD51) [Source:HGNC Symbol;Acc:6150]
NPPA		natriuretic peptide A [Source:HGNC Symbol;Acc:7939]
CHPF		chondroitin polymerizing factor [Source:HGNC Symbol;Acc:24291]
EMP3		epithelial membrane protein 3 [Source:HGNC Symbol;Acc:3335]
GP1BB		glycoprotein Ib (platelet), beta polypeptide [Source:HGNC Symbol;Acc:4440]
BTK		Bruton agammaglobulinemia tyrosine kinase [Source:HGNC Symbol;Acc:1133]
SCP2		sterol carrier protein 2 [Source:HGNC Symbol;Acc:10606]
SLC7A7		solute carrier family 7 (amino acid transporter light chain, y+L system), member 7 [Source:HGNC Symbol;Acc:11065]
Network Group	Network	Weight	Title	Authors	Year	Publication	PMID	URL	Processing Method	Interactions	Source	Source URL	Tags
Co-expression		88.49
	Postel-Vinay-Delattre-2012	5.35	Common variants near TARDBP and EGR2 are associated with susceptibility to Ewing sarcoma.	Postel-Vinay, VŽron, Tirode, Pierron, Reynaud, Kovar, Oberlin, Lapouble, Ballet, Lucchesi, Kontny, Gonz‡lez-Neira, Picci, Alonso, Patino-Garcia, de Paillerets, Laud, Dina, Froguel, Clavel-Chapelon, Doz, Michon, Chanock, Thomas, Cox, Delattre	2012	Nat Genet	22327514	http://www.ncbi.nlm.nih.gov/pubmed/22327514	Pearson correlation	538560	GEO	http://www.ncbi.nlm.nih.gov/projects/geo/query/acc.cgi?acc=GSE34620	Transcription Factors
	Chen-Zhao-2008	4.46	Gene expression profiling identifies genes predictive of oral squamous cell carcinoma.	Chen, MŽndez, Houck, Fan, Lohavanichbutr, Doody, Yueh, Futran, Upton, Farwell, Schwartz, Zhao	2008	Cancer Epidemiol Biomarkers Prev	18669583	http://www.ncbi.nlm.nih.gov/pubmed/18669583	Pearson correlation	575475	GEO	http://www.ncbi.nlm.nih.gov/projects/geo/query/acc.cgi?acc=GSE30784	Transcription Factors,Cancer
	Wang-McClelland-2010 A	4.32	In silico estimates of tissue components in surgical samples based on expression profiling data.	Wang, Xia, Jia, Sawyers, Yao, Wang-Rodriquez, Mercola, McClelland	2010	Cancer Res	20663908	http://www.ncbi.nlm.nih.gov/pubmed/20663908	Pearson correlation	582084	GEO	http://www.ncbi.nlm.nih.gov/projects/geo/query/acc.cgi?acc=GSE17951	Stromal Cells,Cancer
	Wang-McClelland-2010 B	3.56	In silico estimates of tissue components in surgical samples based on expression profiling data.	Wang, Xia, Jia, Sawyers, Yao, Wang-Rodriquez, Mercola, McClelland	2010	Cancer Res	20663908	http://www.ncbi.nlm.nih.gov/pubmed/20663908	Pearson correlation	450181	GEO	http://www.ncbi.nlm.nih.gov/projects/geo/query/acc.cgi?acc=GSE8218	Stromal Cells,Cancer
	Hannenhalli-Cappola-2006	3.37	Transcriptional genomics associates FOX transcription factors with human heart failure.	Hannenhalli, Putt, Gilmore, Wang, Parmacek, Epstein, Morrisey, Margulies, Cappola	2006	Circulation	16952980	http://www.ncbi.nlm.nih.gov/pubmed/16952980	Pearson correlation	439868	GEO	http://www.ncbi.nlm.nih.gov/projects/geo/query/acc.cgi?acc=GSE5406	Transcription Factors
	Huang-Perlman-2009	3.25	Predicting relapse in favorable histology Wilms tumor using gene expression analysis: a report from the Renal Tumor Committee of the Children's Oncology Group.	Huang, Gadd, Breslow, Cutcliffe, Sredni, Helenowski, Dome, Grundy, Green, Fritsch, Perlman	2009	Clin Cancer Res	19208794	http://www.ncbi.nlm.nih.gov/pubmed/19208794	Pearson correlation	397991	GEO	http://www.ncbi.nlm.nih.gov/projects/geo/query/acc.cgi?acc=GSE10320	Cancer
	Wang-Maris-2006	3.19	Integrative genomics identifies distinct molecular classes of neuroblastoma and shows that multiple genes are targeted by regional alterations in DNA copy number.	Wang, Diskin, Rappaport, Attiyeh, Mosse, Shue, Seiser, Jagannathan, Shusterman, Bansal, Khazi, Winter, Okawa, Grant, Cnaan, Zhao, Cheung, Gerald, London, Matthay, Brodeur, Maris	2006	Cancer Res	16778177	http://www.ncbi.nlm.nih.gov/pubmed/16778177	Pearson correlation	231830	GEO	http://www.ncbi.nlm.nih.gov/projects/geo/query/acc.cgi?acc=GSE3960	Transcription Factors,Cancer
	Gibault-Aurias-2012	3.07	From PTEN loss of expression to RICTOR role in smooth muscle differentiation: complex involvement of the mTOR pathway in leiomyosarcomas and pleomorphic sarcomas.	Gibault, Ferreira, PŽrot, Audebourg, Chibon, Bonnin, Lagarde, Vacher-Lavenu, Terrier, Coindre, Aurias	2012	Mod Pathol	22080063	http://www.ncbi.nlm.nih.gov/pubmed/22080063	Pearson correlation	432018	GEO	http://www.ncbi.nlm.nih.gov/projects/geo/query/acc.cgi?acc=GSE23980	Cell Proliferation,Muscle,Signal Transduction,Cancer,Immune System
	Skrzypczak-Ostrowsk-2010	3.05	Modeling oncogenic signaling in colon tumors by multidirectional analyses of microarray data directed for maximization of analytical reliability.	Skrzypczak, Goryca, Rubel, Paziewska, Mikula, Jarosz, Pachlewski, Oledzki, Ostrowski, Ostrowsk	2010	PLoS One	20957034	http://www.ncbi.nlm.nih.gov/pubmed/20957034	Pearson correlation	357123	GEO	http://www.ncbi.nlm.nih.gov/projects/geo/query/acc.cgi?acc=GSE20916	Signal Transduction,Cancer
	Nakayama-Hasegawa-2007	2.89	Gene expression analysis of soft tissue sarcomas: characterization and reclassification of malignant fibrous histiocytoma.	Nakayama, Nemoto, Takahashi, Ohta, Kawai, Seki, Yoshida, Toyama, Ichikawa, Hasegawa	2007	Mod Pathol	17464315	http://www.ncbi.nlm.nih.gov/pubmed/17464315	Pearson correlation	361398	GEO	http://www.ncbi.nlm.nih.gov/projects/geo/query/acc.cgi?acc=GSE6481	Transcription Factors,Cancer
	Gobble-Singer-2011	2.43	Expression profiling of liposarcoma yields a multigene predictor of patient outcome and identifies genes that contribute to liposarcomagenesis.	Gobble, Qin, Brill, Angeles, Ugras, O'Connor, Moraco, Decarolis, Antonescu, Singer	2011	Cancer Res	21335544	http://www.ncbi.nlm.nih.gov/pubmed/21335544	Pearson correlation	449507	GEO	http://www.ncbi.nlm.nih.gov/projects/geo/query/acc.cgi?acc=GSE30929	Apoptosis,Cell Line,Cultured Cells,Cancer,Transcription Factors
	Smeets-Christiaens-2011	2.38	Prediction of lymph node involvement in breast cancer from primary tumor tissue using gene expression profiling and miRNAs.	Smeets, Daemen, Vanden Bempt, Gevaert, Claes, Wildiers, Drijkoningen, Van Hummelen, Lambrechts, De Moor, Neven, Sotiriou, Vandorpe, Paridaens, Christiaens	2011	Breast Cancer Res Treat	21116709	http://www.ncbi.nlm.nih.gov/pubmed/21116709	Pearson correlation	331692	GEO	http://www.ncbi.nlm.nih.gov/projects/geo/query/acc.cgi?acc=GSE23177
	Stratford-Yeh-2010	2.1	A six-gene signature predicts survival of patients with localized pancreatic ductal adenocarcinoma.	Stratford, Bentrem, Anderson, Fan, Volmar, Marron, Routh, Caskey, Samuel, Der, Thorne, Calvo, Kim, Talamonti, Iacobuzio-Donahue, Hollingsworth, Perou, Yeh	2010	PLoS Med	20644708	http://www.ncbi.nlm.nih.gov/pubmed/20644708	Pearson correlation	505226	GEO	http://www.ncbi.nlm.nih.gov/projects/geo/query/acc.cgi?acc=GSE21501	Transcription Factors,Cancer
	Folkersen-Paulsson-Berne-2012	2.02	Prediction of ischemic events on the basis of transcriptomic and genomic profiling in patients undergoing carotid endarterectomy.	Folkersen, Persson, Ekstrand, Agardh, Hansson, Gabrielsen, Hedin, Paulsson-Berne	2012	Mol Med	22371308	http://www.ncbi.nlm.nih.gov/pubmed/22371308	Pearson correlation	652276	GEO	http://www.ncbi.nlm.nih.gov/projects/geo/query/acc.cgi?acc=GSE21545
	Chen-Yeatman-2010	1.91	Proliferative genes dominate malignancy-risk gene signature in histologically-normal breast tissue.	Chen, Nasir, Culhane, Venkataramu, Fulp, Rubio, Wang, Agrawal, McCarthy, Gruidl, Bloom, Anderson, White, Quackenbush, Yeatman	2010	Breast Cancer Res Treat	19266279	http://www.ncbi.nlm.nih.gov/pubmed/19266279	Pearson correlation	645722	GEO	http://www.ncbi.nlm.nih.gov/projects/geo/query/acc.cgi?acc=GSE10780	Cell Proliferation,Transcription Factors,Breast Cancer,Cancer
	Bild-Nevins-2006 C	1.85	Oncogenic pathway signatures in human cancers as a guide to targeted therapies.	Bild, Yao, Chang, Wang, Potti, Chasse, Joshi, Harpole, Lancaster, Berchuck, Olson, Marks, Dressman, West, Nevins	2006	Nature	16273092	http://www.ncbi.nlm.nih.gov/pubmed/16273092	Pearson correlation	387551	GEO	http://www.ncbi.nlm.nih.gov/projects/geo/query/acc.cgi?acc=GSE3149	Cultured Cells,Signal Transduction,Cancer,Epithelial Cells,Cell Line,Disease,Breast,Transcription Factors,Breast Cancer
	Chowdary-Mazumder-2006	1.85	Prognostic gene expression signatures can be measured in tissues collected in RNAlater preservative.	Chowdary, Lathrop, Skelton, Curtin, Briggs, Zhang, Yu, Wang, Mazumder	2006	J Mol Diagn	16436632	http://www.ncbi.nlm.nih.gov/pubmed/16436632	Pearson correlation	367475	GEO	http://www.ncbi.nlm.nih.gov/projects/geo/query/acc.cgi?acc=GSE3726	Breast Cancer,Cancer
	Chen-Brown-2002	1.74	Gene expression patterns in human liver cancers.	Chen, Cheung, So, Fan, Barry, Higgins, Lai, Ji, Dudoit, Ng, Van De Rijn, Botstein, Brown	2002	Mol Biol Cell	12058060	http://www.ncbi.nlm.nih.gov/pubmed/12058060	Pearson correlation	237148	SUPPLEMENTARY_MATERIAL		Cell Proliferation,Transcription Factors,Liver,Cancer
	Ramaswamy-Golub-2001	1.7	Multiclass cancer diagnosis using tumor gene expression signatures.	Ramaswamy, Tamayo, Rifkin, Mukherjee, Yeang, Angelo, Ladd, Reich, Latulippe, Mesirov, Poggio, Gerald, Loda, Lander, Golub	2001	Proc Natl Acad Sci U S A	11742071	http://www.ncbi.nlm.nih.gov/pubmed/11742071	Pearson correlation	226615	SUPPLEMENTARY_MATERIAL		Cancer
	Barretina-Singer-2010	1.63	Subtype-specific genomic alterations define new targets for soft-tissue sarcoma therapy.	Barretina, Taylor, Banerji, Ramos, Lagos-Quintana, Decarolis, Shah, Socci, Weir, Ho, Chiang, Reva, Mermel, Getz, Antipin, Beroukhim, Major, Hatton, Nicoletti, Hanna, Sharpe, Fennell, Cibulskis, Onofrio, Saito, Shukla, Lau, Nelander, Silver, Sougnez, Viale, Winckler, Maki, Garraway, Lash, Greulich, Root, Sellers, Schwartz, Antonescu, Lander, Varmus, Ladanyi, Sander, Meyerson, Singer	2010	Nat Genet	20601955	http://www.ncbi.nlm.nih.gov/pubmed/20601955	Pearson correlation	441106	GEO	http://www.ncbi.nlm.nih.gov/projects/geo/query/acc.cgi?acc=GSE21122	Cancer
	Wagner-Ashkenazi-2007	1.62	Death-receptor O-glycosylation controls tumor-cell sensitivity to the proapoptotic ligand Apo2L/TRAIL.	Wagner, Punnoose, Januario, Lawrence, Pitti, Lancaster, Lee, von Goetz, Yee, Totpal, Huw, Katta, Cavet, Hymowitz, Amler, Ashkenazi	2007	Nat Med	17767167	http://www.ncbi.nlm.nih.gov/pubmed/17767167	Pearson correlation	457076	GEO	http://www.ncbi.nlm.nih.gov/projects/geo/query/acc.cgi?acc=GSE8332	Cultured Cells,Cancer,Cell Proliferation,Apoptosis,Cell Line,Cell Signalling
	Lee-Fine-2006	1.6	Tumor stem cells derived from glioblastomas cultured in bFGF and EGF more closely mirror the phenotype and genotype of primary tumors than do serum-cultured cell lines.	Lee, Kotliarova, Kotliarov, Li, Su, Donin, Pastorino, Purow, Christopher, Zhang, Park, Fine	2006	Cancer Cell	16697959	http://www.ncbi.nlm.nih.gov/pubmed/16697959	Pearson correlation	472034	GEO	http://www.ncbi.nlm.nih.gov/projects/geo/query/acc.cgi?acc=GSE4536	Cultured Cells,Cell Line,Stem Cells,Cancer
	Hou-Philipsen-2010	1.46	Gene expression-based classification of non-small cell lung carcinomas and survival prediction.	Hou, Aerts, den Hamer, van Ijcken, den Bakker, Riegman, van der Leest, van der Spek, Foekens, Hoogsteden, Grosveld, Philipsen	2010	PLoS One	20421987	http://www.ncbi.nlm.nih.gov/pubmed/20421987	Pearson correlation	652275	GEO	http://www.ncbi.nlm.nih.gov/projects/geo/query/acc.cgi?acc=GSE19188	Transcription Factors,Cancer
	Ooi-Tan-2009	1.37	Oncogenic pathway combinations predict clinical prognosis in gastric cancer.	Ooi, Ivanova, Wu, Lee, Tan, Tao, Ward, Koo, Gopalakrishnan, Zhu, Cheng, Lee, Rha, Chung, Ganesan, So, Soo, Lim, Chan, Wong, Bowtell, Yeoh, Grabsch, Boussioutas, Tan	2009	PLoS Genet	19798449	http://www.ncbi.nlm.nih.gov/pubmed/19798449	Pearson correlation	571825	GEO	http://www.ncbi.nlm.nih.gov/projects/geo/query/acc.cgi?acc=GSE15459	Transcription Factors,Cell Line,Cultured Cells,Signal Transduction,Cancer
	Bos-MassaguŽ-2009	1.35	Genes that mediate breast cancer metastasis to the brain.	Bos, Zhang, Nadal, Shu, Gomis, Nguyen, Minn, van de Vijver, Gerald, Foekens, MassaguŽ	2009	Nature	19421193	http://www.ncbi.nlm.nih.gov/pubmed/19421193	Pearson correlation	543640	GEO	http://www.ncbi.nlm.nih.gov/projects/geo/query/acc.cgi?acc=GSE12276	Cultured Cells,Cancer,Cell Line,Brain,Transcription Factors,Breast Cancer
	Perou-Botstein-1999	1.31	Distinctive gene expression patterns in human mammary epithelial cells and breast cancers.	Perou, Jeffrey, van de Rijn, Rees, Eisen, Ross, Pergamenschikov, Williams, Zhu, Lee, Lashkari, Shalon, Brown, Botstein	1999	Proc Natl Acad Sci U S A	10430922	http://www.ncbi.nlm.nih.gov/pubmed/10430922	Pearson correlation	50804	SUPPLEMENTARY_MATERIAL		Cultured Cells,Cancer,Epithelial Cells,Signal Transduction,Breast,Stromal Cells,Transcription Factors,Breast Cancer
	Perou-Botstein-2000	1.29	Molecular portraits of human breast tumours.	Perou, S¿rlie, Eisen, van de Rijn, Jeffrey, Rees, Pollack, Ross, Johnsen, Akslen, Fluge, Pergamenschikov, Williams, Zhu, L¿nning, B¿rresen-Dale, Brown, Botstein	2000	Nature	10963602	http://www.ncbi.nlm.nih.gov/pubmed/10963602	Pearson correlation	163893	SUPPLEMENTARY_MATERIAL		Cultured Cells,Breast Cancer,Cancer
	Creighton-Chang-2012	1.19	A gene transcription signature of obesity in breast cancer.	Creighton, Sada, Zhang, Tsimelzon, Wong, Dave, Landis, Bear, Rodriguez, Chang	2012	Breast Cancer Res Treat	21750966	http://www.ncbi.nlm.nih.gov/pubmed/21750966	Pearson correlation	410364	GEO	http://www.ncbi.nlm.nih.gov/projects/geo/query/acc.cgi?acc=GSE24185
	Li-Wang-2010 A	1.13	Amplification of LAPTM4B and YWHAZ contributes to chemotherapy resistance and recurrence of breast cancer.	Li, Zou, Li, Haibe-Kains, Tian, Li, Desmedt, Sotiriou, Szallasi, Iglehart, Richardson, Wang	2010	Nat Med	20098429	http://www.ncbi.nlm.nih.gov/pubmed/20098429	Pearson correlation	612687	GEO	http://www.ncbi.nlm.nih.gov/projects/geo/query/acc.cgi?acc=GSE16446	Chemotherapy,Cell Line,Cultured Cells,Breast Cancer,Cancer
	Pfister-Pommier-2009	1.12	Topoisomerase I levels in the NCI-60 cancer cell line panel determined by validated ELISA and microarray analysis and correlation with indenoisoquinoline sensitivity.	Pfister, Reinhold, Agama, Gupta, Khin, Kinders, Parchment, Tomaszewski, Doroshow, Pommier	2009	Mol Cancer Ther	19584232	http://www.ncbi.nlm.nih.gov/pubmed/19584232	Pearson correlation	506497	GEO	http://www.ncbi.nlm.nih.gov/projects/geo/query/acc.cgi?acc=GSE32474	Cell Proliferation,Cultured Cells,Cell Line,Cancer,Immune System
	Raue-Trappe-2012	1.08	Transcriptome signature of resistance exercise adaptations: mixed muscle and fiber type specific profiles in young and old adults.	Raue, Trappe, Estrem, Qian, Helvering, Smith, Trappe	2012	J Appl Physiol	22302958	http://www.ncbi.nlm.nih.gov/pubmed/22302958	Pearson correlation	483849	GEO	http://www.ncbi.nlm.nih.gov/projects/geo/query/acc.cgi?acc=GSE28422
	S¿rlie-B¿rresen-Dale-2001	1	Gene expression patterns of breast carcinomas distinguish tumor subclasses with clinical implications.	S¿rlie, Perou, Tibshirani, Aas, Geisler, Johnsen, Hastie, Eisen, van de Rijn, Jeffrey, Thorsen, Quist, Matese, Brown, Botstein, L¿nning, B¿rresen-Dale	2001	Proc Natl Acad Sci U S A	11553815	http://www.ncbi.nlm.nih.gov/pubmed/11553815	Pearson correlation	134441	SUPPLEMENTARY_MATERIAL		Transcription Factors,Breast Cancer,Cancer
	Hummel-Siebert-2006	1	A biologic definition of Burkitt's lymphoma from transcriptional and genomic profiling.	Hummel, Bentink, Berger, Klapper, Wessendorf, Barth, Bernd, Cogliatti, Dierlamm, Feller, Hansmann, Haralambieva, Harder, Hasenclever, KŸhn, Lenze, Lichter, Martin-Subero, Mšller, MŸller-Hermelink, Ott, Parwaresch, Pott, Rosenwald, Rosolowski, Schwaenen, StŸrzenhofecker, Szczepanowski, Trautmann, Wacker, Spang, Loeffler, TrŸmper, Stein, Siebert	2006	N Engl J Med	16760442	http://www.ncbi.nlm.nih.gov/pubmed/16760442	Pearson correlation	466765	GEO	http://www.ncbi.nlm.nih.gov/projects/geo/query/acc.cgi?acc=GSE4475	Cancer
	Hendrix-Cho-2006	0.94	Fibroblast growth factor 9 has oncogenic activity and is a downstream target of Wnt signaling in ovarian endometrioid adenocarcinomas.	Hendrix, Wu, Kuick, Schwartz, Fearon, Cho	2006	Cancer Res	16452189	http://www.ncbi.nlm.nih.gov/pubmed/16452189	Pearson correlation	371478	GEO	http://www.ncbi.nlm.nih.gov/projects/geo/query/acc.cgi?acc=GSE6008	Epithelial Cells,Transcription Factors,Endothelial Cells,Signal Transduction,Cancer
	Watanabe-Nagawa-2007	0.94	Gene expression signature and the prediction of ulcerative colitis-associated colorectal cancer by DNA microarray.	Watanabe, Kobunai, Toda, Kanazawa, Kazama, Tanaka, Tanaka, Yamamoto, Hata, Kojima, Yokoyama, Konishi, Okayama, Sugimoto, Oka, Sasaki, Ajioka, Muto, Nagawa	2007	Clin Cancer Res	17255260	http://www.ncbi.nlm.nih.gov/pubmed/17255260	Pearson correlation	466794	GEO	http://www.ncbi.nlm.nih.gov/projects/geo/query/acc.cgi?acc=GSE3629	Transcription Factors,Cancer
	Miyake-Noguchi-2012	0.86	GSTP1 expression predicts poor pathological complete response to neoadjuvant chemotherapy in ER-negative breast cancer.	Miyake, Nakayama, Naoi, Yamamoto, Otani, Kim, Shimazu, Shimomura, Maruyama, Tamaki, Noguchi	2012	Cancer Sci	22320227	http://www.ncbi.nlm.nih.gov/pubmed/22320227	Pearson correlation	555179	GEO	http://www.ncbi.nlm.nih.gov/projects/geo/query/acc.cgi?acc=GSE32646	Transcription Factors,Breast Cancer,Cancer,Chemotherapy
	Shalhoub-Martin-2010	0.86	Chondro/osteoblastic and cardiovascular gene modulation in human artery smooth muscle cells that calcify in the presence of phosphate and calcitriol or paricalcitol.	Shalhoub, Shatzen, Ward, Young, Boedigheimer, Twehues, McNinch, Scully, Twomey, Baker, Kiaei, Damore, Pan, Haas, Martin	2010	J Cell Biochem	20665672	http://www.ncbi.nlm.nih.gov/pubmed/20665672	Pearson correlation	499590	GEO	http://www.ncbi.nlm.nih.gov/projects/geo/query/acc.cgi?acc=GSE11917	Cell Proliferation,Transcription Factors
	Ross-Perou-2001	0.85	A comparison of gene expression signatures from breast tumors and breast tissue derived cell lines.	Ross, Perou	2001	Dis Markers	11673656	http://www.ncbi.nlm.nih.gov/pubmed/11673656	Pearson correlation	121018	SUPPLEMENTARY_MATERIAL		Cell Line,Cultured Cells,Breast Cancer,Breast,Cancer
	Garber-Petersen-2001	0.83	Diversity of gene expression in adenocarcinoma of the lung.	Garber, Troyanskaya, Schluens, Petersen, Thaesler, Pacyna-Gengelbach, van de Rijn, Rosen, Perou, Whyte, Altman, Brown, Botstein, Petersen	2001	Proc Natl Acad Sci U S A	11707590	http://www.ncbi.nlm.nih.gov/pubmed/11707590	Pearson correlation	214707	SUPPLEMENTARY_MATERIAL		Cancer
	Ross-Brown-2000	0.83	Systematic variation in gene expression patterns in human cancer cell lines.	Ross, Scherf, Eisen, Perou, Rees, Spellman, Iyer, Jeffrey, Van de Rijn, Waltham, Pergamenschikov, Lee, Lashkari, Shalon, Myers, Weinstein, Botstein, Brown	2000	Nat Genet	10700174	http://www.ncbi.nlm.nih.gov/pubmed/10700174	Pearson correlation	122820	SUPPLEMENTARY_MATERIAL		Transcription Factors,Cultured Cells,Breast Cancer,Breast,Cancer
	Bild-Nevins-2006 B	0.72	Oncogenic pathway signatures in human cancers as a guide to targeted therapies.	Bild, Yao, Chang, Wang, Potti, Chasse, Joshi, Harpole, Lancaster, Berchuck, Olson, Marks, Dressman, West, Nevins	2006	Nature	16273092	http://www.ncbi.nlm.nih.gov/pubmed/16273092	Pearson correlation	254105	GEO	http://www.ncbi.nlm.nih.gov/projects/geo/query/acc.cgi?acc=GSE3143	Cultured Cells,Signal Transduction,Cancer,Epithelial Cells,Cell Line,Disease,Breast,Transcription Factors,Breast Cancer
	Hatzis-Symmans-2011	0.69	A genomic predictor of response and survival following taxane-anthracycline chemotherapy for invasive breast cancer.	Hatzis, Pusztai, Valero, Booser, Esserman, Lluch, Vidaurre, Holmes, Souchon, Wang, Martin, Cotrina, Gomez, Hubbard, Chac—n, Ferrer-Lozano, Dyer, Buxton, Gong, Wu, Ibrahim, Andreopoulou, Ueno, Hunt, Yang, Nazario, DeMichele, O'Shaughnessy, Hortobagyi, Symmans	2011	JAMA	21558518	http://www.ncbi.nlm.nih.gov/pubmed/21558518	Pearson correlation	434712	GEO	http://www.ncbi.nlm.nih.gov/projects/geo/query/acc.cgi?acc=GSE25065	Transcription Factors,Breast Cancer,Cancer,Chemotherapy
	Iqbal-Chan-2010	0.63	Molecular signatures to improve diagnosis in peripheral T-cell lymphoma and prognostication in angioimmunoblastic T-cell lymphoma.	Iqbal, Weisenburger, Greiner, Vose, McKeithan, Kucuk, Geng, Deffenbacher, Smith, Dybkaer, Nakamura, Seto, Delabie, Berger, Loong, Au, Ko, Sng, Armitage, Chan	2010	Blood	19965671	http://www.ncbi.nlm.nih.gov/pubmed/19965671	Pearson correlation	643921	GEO	http://www.ncbi.nlm.nih.gov/projects/geo/query/acc.cgi?acc=GSE19069	Cultured Cells,Cell Line,Cancer,Localization
	Raponi-Beer-2006	0.63	Gene expression signatures for predicting prognosis of squamous cell and adenocarcinomas of the lung.	Raponi, Zhang, Yu, Chen, Lee, Taylor, Macdonald, Thomas, Moskaluk, Wang, Beer	2006	Cancer Res	16885343	http://www.ncbi.nlm.nih.gov/pubmed/16885343	Pearson correlation	382281	GEO	http://www.ncbi.nlm.nih.gov/projects/geo/query/acc.cgi?acc=GSE4573	Cancer
	Jorissen-Sieber-2008	0.61	DNA copy-number alterations underlie gene expression differences between microsatellite stable and unstable colorectal cancers.	Jorissen, Lipton, Gibbs, Chapman, Desai, Jones, Yeatman, East, Tomlinson, Verspaget, Aaltonen, Kruh¿ffer, Orntoft, Andersen, Sieber	2008	Clin Cancer Res	19088021	http://www.ncbi.nlm.nih.gov/pubmed/19088021	Pearson correlation	562978	GEO	http://www.ncbi.nlm.nih.gov/projects/geo/query/acc.cgi?acc=GSE13294	Cell Line,Cultured Cells,Cancer
	Williams-Gascoyne-2010	0.59	A novel method of amplification of FFPET-derived RNA enables accurate disease classification with microarrays.	Williams, Li, Johnson, Wright, Heath, Gascoyne	2010	J Mol Diagn	20688907	http://www.ncbi.nlm.nih.gov/pubmed/20688907	Pearson correlation	520712	GEO	http://www.ncbi.nlm.nih.gov/projects/geo/query/acc.cgi?acc=GSE19246	Cancer
	Scatolini-Chiorino-2010	0.58	Altered molecular pathways in melanocytic lesions.	Scatolini, Grand, Grosso, Venesio, Pisacane, Balsamo, Sirovich, Risio, Chiorino	2010	Int J Cancer	19795447	http://www.ncbi.nlm.nih.gov/pubmed/19795447	Pearson correlation	443419	GEO	http://www.ncbi.nlm.nih.gov/projects/geo/query/acc.cgi?acc=GSE12391	Apoptosis,Cancer
	Nair-Abecasis-2009	0.55	Genome-wide scan reveals association of psoriasis with IL-23 and NF-kappaB pathways.	Nair, Duffin, Helms, Ding, Stuart, Goldgar, Gudjonsson, Li, Tejasvi, Feng, Ruether, Schreiber, Weichenthal, Gladman, Rahman, Schrodi, Prahalad, Guthery, Fischer, Liao, Kwok, Menter, Lathrop, Wise, Begovich, Voorhees, Elder, Krueger, Bowcock, Abecasis	2009	Nat Genet	19169254	http://www.ncbi.nlm.nih.gov/pubmed/19169254	Pearson correlation	625048	GEO	http://www.ncbi.nlm.nih.gov/projects/geo/query/acc.cgi?acc=GSE13355	Transcription Factors,Cell Signalling,Signal Transduction
	Steidl-Gascoyne-2010	0.41	Tumor-associated macrophages and survival in classic Hodgkin's lymphoma.	Steidl, Lee, Shah, Farinha, Han, Nayar, Delaney, Jones, Iqbal, Weisenburger, Bast, Rosenwald, Muller-Hermelink, Rimsza, Campo, Delabie, Braziel, Cook, Tubbs, Jaffe, Lenz, Connors, Staudt, Chan, Gascoyne	2010	N Engl J Med	20220182	http://www.ncbi.nlm.nih.gov/pubmed/20220182	Pearson correlation	620920	GEO	http://www.ncbi.nlm.nih.gov/projects/geo/query/acc.cgi?acc=GSE17920	Transcription Factors,Cancer,Immune System
	Day-Maxwell-2011	0.41	Identifier mapping performance for integrating transcriptomics and proteomics experimental results.	Day, McDade, Chandran, Lisovich, Conrads, Hood, Kolli, Kirchner, Litzi, Maxwell	2011	BMC Bioinformatics	21619611	http://www.ncbi.nlm.nih.gov/pubmed/21619611	Pearson correlation	507214	GEO	http://www.ncbi.nlm.nih.gov/projects/geo/query/acc.cgi?acc=GSE17025	Cancer
	Bild-Nevins-2006 A	0.41	Oncogenic pathway signatures in human cancers as a guide to targeted therapies.	Bild, Yao, Chang, Wang, Potti, Chasse, Joshi, Harpole, Lancaster, Berchuck, Olson, Marks, Dressman, West, Nevins	2006	Nature	16273092	http://www.ncbi.nlm.nih.gov/pubmed/16273092	Pearson correlation	539014	GEO	http://www.ncbi.nlm.nih.gov/projects/geo/query/acc.cgi?acc=GSE3141	Cultured Cells,Signal Transduction,Cancer,Epithelial Cells,Cell Line,Disease,Breast,Transcription Factors,Breast Cancer
	Desmedt-Sotiriou-2007	0.32	Strong time dependence of the 76-gene prognostic signature for node-negative breast cancer patients in the TRANSBIG multicenter independent validation series.	Desmedt, Piette, Loi, Wang, Lallemand, Haibe-Kains, Viale, Delorenzi, Zhang, d'Assignies, Bergh, Lidereau, Ellis, Harris, Klijn, Foekens, Cardoso, Piccart, Buyse, Sotiriou	2007	Clin Cancer Res	17545524	http://www.ncbi.nlm.nih.gov/pubmed/17545524	Pearson correlation	440505	GEO	http://www.ncbi.nlm.nih.gov/projects/geo/query/acc.cgi?acc=GSE7390	Breast Cancer,Time Series,Cancer
	Cuadras-Greenberg-2002	0.31	Gene expression pattern in Caco-2 cells following rotavirus infection.	Cuadras, Feigelstock, An, Greenberg	2002	J Virol	11932413	http://www.ncbi.nlm.nih.gov/pubmed/11932413	Pearson correlation	145630	SUPPLEMENTARY_MATERIAL		Epithelial Cells,Cell Signalling,Cell Line,Cultured Cells,Cancer
	Wu-Garvey-2007	0.31	The effect of insulin on expression of genes and biochemical pathways in human skeletal muscle.	Wu, Wang, Cui, Maianu, Rhees, Rosinski, So, Willi, Osier, Hill, Page, Allison, Martin, Garvey	2007	Endocrine	17709892	http://www.ncbi.nlm.nih.gov/pubmed/17709892	Pearson correlation	223988	GEO	http://www.ncbi.nlm.nih.gov/projects/geo/query/acc.cgi?acc=GSE22309	Transcription Factors,Muscle,Cultured Cells
	Yao-Jallal-2008	0.3	Type I interferon: potential therapeutic target for psoriasis?	Yao, Richman, Morehouse, de los Reyes, Higgs, Boutrin, White, Coyle, Krueger, Kiener, Jallal	2008	PLoS One	18648529	http://www.ncbi.nlm.nih.gov/pubmed/18648529	Pearson correlation	543994	GEO	http://www.ncbi.nlm.nih.gov/projects/geo/query/acc.cgi?acc=GSE14905	Cell Proliferation,Immune System,Epithelial Cells,Cell Signalling,Skin,Transcription Factors
	Lu-Chuang-2010	0.28	Identification of a novel biomarker, SEMA5A, for non-small cell lung carcinoma in nonsmoking women.	Lu, Tsai, Lee, Hsu, Chen, Lin, Shih, Yang, Hsiao, Lai, Chuang	2010	Cancer Epidemiol Biomarkers Prev	20802022	http://www.ncbi.nlm.nih.gov/pubmed/20802022	Pearson correlation	625039	GEO	http://www.ncbi.nlm.nih.gov/projects/geo/query/acc.cgi?acc=GSE19804	Nervous System,Signal Transduction,Cancer,Immune System
	Matsuyama-Sugihara-2010	0.26	MUC12 mRNA expression is an independent marker of prognosis in stage II and stage III colorectal cancer.	Matsuyama, Ishikawa, Mogushi, Yoshida, Iida, Uetake, Mizushima, Tanaka, Sugihara	2010	Int J Cancer	20162577	http://www.ncbi.nlm.nih.gov/pubmed/20162577	Pearson correlation	685160	GEO	http://www.ncbi.nlm.nih.gov/projects/geo/query/acc.cgi?acc=GSE18105	Transcription Factors,Cancer,Immune System
	Sotiriou-Delorenzi-2006	0.26	Gene expression profiling in breast cancer: understanding the molecular basis of histologic grade to improve prognosis.	Sotiriou, Wirapati, Loi, Harris, Fox, Smeds, Nordgren, Farmer, Praz, Haibe-Kains, Desmedt, Larsimont, Cardoso, Peterse, Nuyten, Buyse, Van de Vijver, Bergh, Piccart, Delorenzi	2006	J Natl Cancer Inst	16478745	http://www.ncbi.nlm.nih.gov/pubmed/16478745	Pearson correlation	419900	GEO	http://www.ncbi.nlm.nih.gov/projects/geo/query/acc.cgi?acc=GSE2990	Cell Proliferation,Transcription Factors,Breast Cancer,Cancer
	Potti-Nevins-2006	0.24	A genomic strategy to refine prognosis in early-stage non-small-cell lung cancer.	Potti, Mukherjee, Petersen, Dressman, Bild, Koontz, Kratzke, Watson, Kelley, Ginsburg, West, Harpole, Nevins	2006	N Engl J Med	16899777	http://www.ncbi.nlm.nih.gov/pubmed/16899777	Pearson correlation	445713	GEO	http://www.ncbi.nlm.nih.gov/projects/geo/query/acc.cgi?acc=GSE3593	Cancer
	Minn-MassaguŽ-2005	0.23	Genes that mediate breast cancer metastasis to lung.	Minn, Gupta, Siegel, Bos, Shu, Giri, Viale, Olshen, Gerald, MassaguŽ	2005	Nature	16049480	http://www.ncbi.nlm.nih.gov/pubmed/16049480	Pearson correlation	399957	GEO	http://www.ncbi.nlm.nih.gov/projects/geo/query/acc.cgi?acc=GSE2603	Transcription Factors,Cell Line,Cultured Cells,Breast Cancer,Cancer
	Smith-Beauchamp-2010	0.21	Experimentally derived metastasis gene expression profile predicts recurrence and death in patients with colon cancer.	Smith, Deane, Wu, Merchant, Zhang, Jiang, Lu, Johnson, Schmidt, Bailey, Eschrich, Kis, Levy, Washington, Heslin, Coffey, Yeatman, Shyr, Beauchamp	2010	Gastroenterology	19914252	http://www.ncbi.nlm.nih.gov/pubmed/19914252	Pearson correlation	672629	GEO	http://www.ncbi.nlm.nih.gov/projects/geo/query/acc.cgi?acc=GSE17536	Cultured Cells,Cell Line,Time Series,Cancer,Transcription Factors
	Sun-Fine-2006	0.18	Neuronal and glioma-derived stem cell factor induces angiogenesis within the brain.	Sun, Hui, Su, Vortmeyer, Kotliarov, Pastorino, Passaniti, Menon, Walling, Bailey, Rosenblum, Mikkelsen, Fine	2006	Cancer Cell	16616334	http://www.ncbi.nlm.nih.gov/pubmed/16616334	Pearson correlation	551939	GEO	http://www.ncbi.nlm.nih.gov/projects/geo/query/acc.cgi?acc=GSE4290	Cell Signalling,Nervous System,Cancer,Epithelial Cells,Signal Transduction,Brain,Cultured Cells,Transcription Factors,Endothelial Cells
	Berchtold-Cotman-2008	0.16	Gene expression changes in the course of normal brain aging are sexually dimorphic.	Berchtold, Cribbs, Coleman, Rogers, Head, Kim, Beach, Miller, Troncoso, Trojanowski, Zielke, Cotman	2008	Proc Natl Acad Sci U S A	18832152	http://www.ncbi.nlm.nih.gov/pubmed/18832152	Pearson correlation	507933	GEO	http://www.ncbi.nlm.nih.gov/projects/geo/query/acc.cgi?acc=GSE11882	Aging,Brain
	Tsukamoto-Sugihara-2011	0.11	Clinical significance of osteoprotegerin expression in human colorectal cancer.	Tsukamoto, Ishikawa, Iida, Ishiguro, Mogushi, Mizushima, Uetake, Tanaka, Sugihara	2011	Clin Cancer Res	21270110	http://www.ncbi.nlm.nih.gov/pubmed/21270110	Pearson correlation	688586	GEO	http://www.ncbi.nlm.nih.gov/projects/geo/query/acc.cgi?acc=GSE21510	Transcription Factors,Cancer,Immune System
	Alizadeh-Staudt-2000	0.1	Distinct types of diffuse large B-cell lymphoma identified by gene expression profiling.	Alizadeh, Eisen, Davis, Ma, Lossos, Rosenwald, Boldrick, Sabet, Tran, Yu, Powell, Yang, Marti, Moore, Hudson, Lu, Lewis, Tibshirani, Sherlock, Chan, Greiner, Weisenburger, Armitage, Warnke, Levy, Wilson, Grever, Byrd, Botstein, Brown, Staudt	2000	Nature	10676951	http://www.ncbi.nlm.nih.gov/pubmed/10676951	Pearson correlation	82002	SUPPLEMENTARY_MATERIAL		Cultured Cells,Cancer
	Landi-Jen-2008	0.08	Gene expression signature of cigarette smoking and its role in lung adenocarcinoma development and survival.	Landi, Dracheva, Rotunno, Figueroa, Liu, Dasgupta, Mann, Fukuoka, Hames, Bergen, Murphy, Yang, Pesatori, Consonni, Bertazzi, Wacholder, Shih, Caporaso, Jen	2008	PLoS One	18297132	http://www.ncbi.nlm.nih.gov/pubmed/18297132	Pearson correlation	462346	GEO	http://www.ncbi.nlm.nih.gov/projects/geo/query/acc.cgi?acc=GSE10072	Cancer
	Kaiser-Aronow-2007	0.06	Transcriptional recapitulation and subversion of embryonic colon development by mouse colon tumor models and human colon cancer.	Kaiser, Park, Franklin, Halberg, Yu, Jessen, Freudenberg, Chen, Haigis, Jegga, Kong, Sakthivel, Xu, Reichling, Azhar, Boivin, Roberts, Bissahoyo, Gonzales, Bloom, Eschrich, Carter, Aronow, Kleimeyer, Kleimeyer, Ramaswamy, Settle, Boone, Levy, Graff, Doetschman, Groden, Dove, Threadgill, Yeatman, Coffey, Aronow	2007	Genome Biol	17615082	http://www.ncbi.nlm.nih.gov/pubmed/17615082	Pearson correlation	639308	GEO	http://www.ncbi.nlm.nih.gov/projects/geo/query/acc.cgi?acc=GSE5206	Development,Transcription Factors,Disease,Cancer
	Watanabe-Muto-2011	0.05	Gene expression signature and response to the use of leucovorin, fluorouracil and oxaliplatin in colorectal cancer patients.	Watanabe, Kobunai, Yamamoto, Matsuda, Ishihara, Nozawa, Iinuma, Konishi, Horie, Ikeuchi, Eshima, Muto	2011	Clin Transl Oncol	21680303	http://www.ncbi.nlm.nih.gov/pubmed/21680303	Pearson correlation	513759	GEO	http://www.ncbi.nlm.nih.gov/projects/geo/query/acc.cgi?acc=GSE14095	Chemotherapy,Cancer
	Schmidt-Gehrmann-2008	0.03	The humoral immune system has a key prognostic impact in node-negative breast cancer.	Schmidt, Bšhm, von Tšrne, Steiner, Puhl, Pilch, Lehr, Hengstler, Kšlbl, Gehrmann	2008	Cancer Res	18593943	http://www.ncbi.nlm.nih.gov/pubmed/18593943	Pearson correlation	435327	GEO	http://www.ncbi.nlm.nih.gov/projects/geo/query/acc.cgi?acc=GSE11121	Cell Proliferation,Transcription Factors,Breast Cancer,Cancer
	Compagno-Pasqualucci-2009	0.02	Mutations of multiple genes cause deregulation of NF-kappaB in diffuse large B-cell lymphoma.	Compagno, Lim, Grunn, Nandula, Brahmachary, Shen, Bertoni, Ponzoni, Scandurra, Califano, Bhagat, Chadburn, Dalla-Favera, Pasqualucci	2009	Nature	19412164	http://www.ncbi.nlm.nih.gov/pubmed/19412164	Pearson correlation	456508	GEO	http://www.ncbi.nlm.nih.gov/projects/geo/query/acc.cgi?acc=GSE12195	Transcription Factors,Cell Line,Cultured Cells,Cancer,Apoptosis
	Noble-Diehl-2010	0.01	Characterization of intestinal gene expression profiles in Crohn's disease by genome-wide microarray analysis.	Noble, Abbas, Lees, Cornelius, Toy, Modrusan, Clark, Arnott, Penman, Satsangi, Diehl	2010	Inflamm Bowel Dis	20848455	http://www.ncbi.nlm.nih.gov/pubmed/20848455	Pearson correlation	596222	GEO	http://www.ncbi.nlm.nih.gov/projects/geo/query/acc.cgi?acc=GSE20881
	Noble-Diehl-2008	0.01	Regional variation in gene expression in the healthy colon is dysregulated in ulcerative colitis.	Noble, Abbas, Cornelius, Lees, Ho, Toy, Modrusan, Pal, Zhong, Chalasani, Clark, Arnott, Penman, Satsangi, Diehl	2008	Gut	18523026	http://www.ncbi.nlm.nih.gov/pubmed/18523026	Pearson correlation	603016	GEO	http://www.ncbi.nlm.nih.gov/projects/geo/query/acc.cgi?acc=GSE11223
Co-localization		8.55
	Schadt-Shoemaker-2004	4.32	A comprehensive transcript index of the human genome generated using microarrays and computational approaches.	Schadt, Edwards, GuhaThakurta, Holder, Ying, Svetnik, Leonardson, Hart, Russell, Li, Cavet, Castle, McDonagh, Kan, Chen, Kasarskis, Margarint, Caceres, Johnson, Armour, Garrett-Engele, Tsinoremas, Shoemaker	2004	Genome Biol	15461792	http://www.ncbi.nlm.nih.gov/pubmed/15461792	Pearson correlation	60454	GEO	http://www.ncbi.nlm.nih.gov/geo/
	Johnson-Shoemaker-2003	4.23	Genome-wide survey of human alternative pre-mRNA splicing with exon junction microarrays.	Johnson, Castle, Garrett-Engele, Kan, Loerch, Armour, Santos, Schadt, Stoughton, Shoemaker	2003	Science	14684825	http://www.ncbi.nlm.nih.gov/pubmed/14684825	Pearson correlation	426934	GEO	http://www.ncbi.nlm.nih.gov/geo/	Cultured Cells,Cell Line
Physical interactions		1.01
	Miyamoto-Sato-Yanagawa-2010	0.34	A comprehensive resource of interacting protein regions for refining human transcription factor networks.	Miyamoto-Sato, Fujimori, Ishizaka, Hirai, Masuoka, Saito, Ozawa, Hino, Washio, Tomita, Yamashita, Oshikubo, Akasaka, Sugiyama, Matsumoto, Yanagawa	2010	PLoS One	20195357	http://www.ncbi.nlm.nih.gov/pubmed/20195357	Direct interaction	921	IREF	http://irefindex.uio.no/wiki/iRefIndex	Transcription Factors
	Ravasi-Hayashizaki-2010	0.17	An atlas of combinatorial transcriptional regulation in mouse and man.	Ravasi, Suzuki, Cannistraci, Katayama, Bajic, Tan, Akalin, Schmeier, Kanamori-Katayama, Bertin, Carninci, Daub, Forrest, Gough, Grimmond, Han, Hashimoto, Hide, Hofmann, Kamburov, Kaur, Kawaji, Kubosaki, Lassmann, van Nimwegen, MacPherson, Ogawa, Radovanovic, Schwartz, Teasdale, TegnŽr, Lenhard, Teichmann, Arakawa, Ninomiya, Murakami, Tagami, Fukuda, Imamura, Kai, Ishihara, Kitazume, Kawai, Hume, …	2010	Cell	20211142	http://www.ncbi.nlm.nih.gov/pubmed/20211142	Direct interaction	653	IREF	http://irefindex.uio.no/wiki/iRefIndex	Cell Proliferation,Transcription Factors
	IREF-SMALL-SCALE-STUDIES	0.14							Direct interaction	41955	IREF	http://irefindex.uio.no/wiki/iRefIndex
	IREF-CORUM	0.11							Direct interaction	637	IREF	http://irefindex.uio.no/wiki/iRefIndex
	IREF-GRID	0.09							Direct interaction	33623	IREF	http://irefindex.uio.no/wiki/iRefIndex
	IREF-OPHID	0.07							Direct interaction	43249	IREF	http://irefindex.uio.no/wiki/iRefIndex
	Bandyopadhyay-Ideker-2010	0.06	A human MAP kinase interactome.	Bandyopadhyay, Chiang, Srivastava, Gersten, White, Bell, Kurschner, Martin, Smoot, Sahasrabudhe, Barber, Chanda, Ideker	2010	Nat Methods	20936779	http://www.ncbi.nlm.nih.gov/pubmed/20936779	Direct interaction	556	IREF	http://irefindex.uio.no/wiki/iRefIndex	Transcription Factors,Signal Transduction,Cell Line,Cultured Cells
	Ewing-Figeys-2007 A	0.02	Large-scale mapping of human protein-protein interactions by mass spectrometry.	Ewing, Chu, Elisma, Li, Taylor, Climie, McBroom-Cerajewski, Robinson, O'Connor, Li, Taylor, Dharsee, Ho, Heilbut, Moore, Zhang, Ornatsky, Bukhman, Ethier, Sheng, Vasilescu, Abu-Farha, Lambert, Duewel, Stewart, Kuehl, Hogue, Colwill, Gladwish, Muskat, Kinach, Adams, Moran, Morin, Topaloglou, Figeys	2007	Mol Syst Biol	17353931	http://www.ncbi.nlm.nih.gov/pubmed/17353931	Direct interaction	2036	BIOGRID	http://thebiogrid.org/
	IREF-BIND	0.01							Direct interaction	5310	IREF	http://irefindex.uio.no/wiki/iRefIndex
Predicted		0.83
	Wu-Stein-2010	0.22	A human functional protein interaction network and its application to cancer data analysis.	Wu, Feng, Stein	2010	Genome Biol	20482850	http://www.ncbi.nlm.nih.gov/pubmed/20482850		83482	SUPPLEMENTARY_MATERIAL		Transcription Factors,Cancer
	I2D-IntAct-Mouse2Human	0.18	The IntAct molecular interaction database in 2010.	Aranda, Achuthan, Alam-Faruque, Armean, Bridge, Derow, Feuermann, Ghanbarian, Kerrien, Khadake, Kerssemakers, Leroy, Menden, Michaut, Montecchi-Palazzi, Neuhauser, Orchard, Perreau, Roechert, van Eijk, Hermjakob	2010	Nucleic Acids Res	19850723	http://www.ncbi.nlm.nih.gov/pubmed/19850723	Direct interaction	3422	I2D	http://ophid.utoronto.ca/
	I2D-Krogan-Greenblatt-2006-NonCore-Yeast2Human	0.16	Global landscape of protein complexes in the yeast Saccharomyces cerevisiae.	Krogan, Cagney, Yu, Zhong, Guo, Ignatchenko, Li, Pu, Datta, Tikuisis, Punna, Peregr’n-Alvarez, Shales, Zhang, Davey, Robinson, Paccanaro, Bray, Sheung, Beattie, Richards, Canadien, Lalev, Mena, Wong, Starostine, Canete, Vlasblom, Wu, Orsi, Collins, Chandran, Haw, Rilstone, Gandi, Thompson, Musso, St Onge, Ghanny, Lam, Butland, Altaf-Ul, Kanaya, Shilatifard, O'Shea, Weissman, Ingles, Hughes, Parki…	2006	Nature	16554755	http://www.ncbi.nlm.nih.gov/pubmed/16554755	Direct interaction	1794	I2D	http://ophid.utoronto.ca/
	I2D-BioGRID-Mouse2Human	0.09	BioGRID: a general repository for interaction datasets.	Stark, Breitkreutz, Reguly, Boucher, Breitkreutz, Tyers	2006	Nucleic Acids Res	16381927	http://www.ncbi.nlm.nih.gov/pubmed/16381927	Direct interaction	288	I2D	http://ophid.utoronto.ca/
	I2D-MINT-Mouse2Human	0.08	MINT: a Molecular INTeraction database.	Zanzoni, Montecchi-Palazzi, Quondam, Ausiello, Helmer-Citterich, Cesareni	2002	FEBS Lett	11911893	http://www.ncbi.nlm.nih.gov/pubmed/11911893	Direct interaction	977	I2D	http://ophid.utoronto.ca/
	I2D-Formstecher-Daviet-2005-Embryo-Fly2Human	0.07	Protein interaction mapping: a Drosophila case study.	Formstecher, Aresta, Collura, Hamburger, Meil, Trehin, Reverdy, Betin, Maire, Brun, Jacq, Arpin, Bellaiche, Bellusci, Benaroch, Bornens, Chanet, Chavrier, Delattre, Doye, Fehon, Faye, Galli, Girault, Goud, de Gunzburg, Johannes, Junier, Mirouse, Mukherjee, Papadopoulo, Perez, Plessis, RossŽ, Saule, Stoppa-Lyonnet, Vincent, White, Legrain, Wojcik, Camonis, Daviet	2005	Genome Res	15710747	http://www.ncbi.nlm.nih.gov/pubmed/15710747	Direct interaction	488	I2D	http://ophid.utoronto.ca/	Cancer
	I2D-BIND-Mouse2Human	0.03	BIND--a data specification for storing and describing biomolecular interactions, molecular complexes and pathways.	Bader, Hogue	2000	Bioinformatics	10871269	http://www.ncbi.nlm.nih.gov/pubmed/10871269	Direct interaction	1198	I2D	http://ophid.utoronto.ca/
	I2D-INNATEDB-Mouse2Human	0.01	InnateDB: facilitating systems-level analyses of the mammalian innate immune response.	Lynn, Winsor, Chan, Richard, Laird, Barsky, Gardy, Roche, Chan, Shah, Lo, Naseer, Que, Yau, Acab, Tulpan, Whiteside, Chikatamarla, Mah, Munzner, Hokamp, Hancock, Brinkman	2008	Mol Syst Biol	18766178	http://www.ncbi.nlm.nih.gov/pubmed/18766178	Direct interaction	1455	I2D	http://ophid.utoronto.ca/	Signal Transduction,Immune System
	I2D-MGI-Mouse2Human	0	Ontological visualization of protein-protein interactions.	Drabkin, Hollenbeck, Hill, Blake	2005	BMC Bioinformatics	15707487	http://www.ncbi.nlm.nih.gov/pubmed/15707487	Direct interaction	724	I2D	http://ophid.utoronto.ca/
Pathway		0.71
	Wu-Stein-2010	0.35	A human functional protein interaction network and its application to cancer data analysis.	Wu, Feng, Stein	2010	Genome Biol	20482850	http://www.ncbi.nlm.nih.gov/pubmed/20482850		78448	SUPPLEMENTARY_MATERIAL		Transcription Factors,Cancer
	PATHWAYCOMMONS-NCI_NATURE	0.22							Direct interaction	10118	PATHWAYCOMMONS	http://www.pathwaycommons.org/
	PATHWAYCOMMONS-REACTOME	0.09							Direct interaction	24924	PATHWAYCOMMONS	http://www.pathwaycommons.org/
	PATHWAYCOMMONS-CELL_MAP	0.03							Direct interaction	598	PATHWAYCOMMONS	http://www.pathwaycommons.org/
	PATHWAYCOMMONS-HUMANCYC	0.01							Direct interaction	685	PATHWAYCOMMONS	http://www.pathwaycommons.org/
Shared protein domains		0.23
	PFAM	0.23							Pearson correlation	530357	PFAM	http://pfam.sanger.ac.uk/
Genetic interactions		0.18
	BIOGRID-SMALL-SCALE-STUDIES	0.18							Direct interaction	345	BIOGRID	http://thebiogrid.org/
Gene 1	Gene 2	Weight	Type	Source
ADRB2	RAC1	0.0013234	Co-expression	Alizadeh-Staudt-2000
AK2	DUSP3	0.00103569	Co-expression	Alizadeh-Staudt-2000
ANKRD1	WT1	0.00177304	Co-expression	Alizadeh-Staudt-2000
ANTXR1	BVES	0.00102955	Co-expression	Alizadeh-Staudt-2000
AREG	SSPN	0.00216968	Co-expression	Alizadeh-Staudt-2000
ARHGAP29	BVES	0.00106903	Co-expression	Alizadeh-Staudt-2000
ARHGAP29	SLCO3A1	0.00180103	Co-expression	Alizadeh-Staudt-2000
ARHGAP29	SSPN	0.00157228	Co-expression	Alizadeh-Staudt-2000
ARHGDIB	FLI1	0.00257035	Co-expression	Alizadeh-Staudt-2000
BHLHE40	ASPH	0.00131087	Co-expression	Alizadeh-Staudt-2000
BHLHE40	EPHA2	0.00165668	Co-expression	Alizadeh-Staudt-2000
BHLHE40	MCC	0.00150685	Co-expression	Alizadeh-Staudt-2000
BHLHE40	MMP1	0.00194777	Co-expression	Alizadeh-Staudt-2000
BHLHE40	PTPRM	0.00102213	Co-expression	Alizadeh-Staudt-2000
BTK	EPSTI1	0.00171558	Co-expression	Alizadeh-Staudt-2000
CAPN3	MCC	0.00203415	Co-expression	Alizadeh-Staudt-2000
CAPN3	PDLIM3	0.00206988	Co-expression	Alizadeh-Staudt-2000
CEBPD	DES	0.000487139	Co-expression	Alizadeh-Staudt-2000
CEBPD	FN1	0.000545198	Co-expression	Alizadeh-Staudt-2000
CEBPD	GATA6	0.000519778	Co-expression	Alizadeh-Staudt-2000
CEBPD	MMP15	0.000718199	Co-expression	Alizadeh-Staudt-2000
CEBPD	PDE4DIP	0.000835291	Co-expression	Alizadeh-Staudt-2000
CEBPD	SPTB	0.000695499	Co-expression	Alizadeh-Staudt-2000
CEBPD	THBS1	0.000662258	Co-expression	Alizadeh-Staudt-2000
CNTN1	FAM40B	0.00112811	Co-expression	Alizadeh-Staudt-2000
CNTN1	MRAS	0.000404513	Co-expression	Alizadeh-Staudt-2000
CNTN1	MYL3	0.0015273	Co-expression	Alizadeh-Staudt-2000
CRIP2	CREM	0.00225785	Co-expression	Alizadeh-Staudt-2000
CRIP2	SMAD7	0.00192537	Co-expression	Alizadeh-Staudt-2000
CTSB	CEBPD	0.000895992	Co-expression	Alizadeh-Staudt-2000
CTSB	CXCL12	0.00147306	Co-expression	Alizadeh-Staudt-2000
CTSB	CYR61	0.00193439	Co-expression	Alizadeh-Staudt-2000
CTSB	THBS1	0.00121113	Co-expression	Alizadeh-Staudt-2000
CXCL12	CEBPD	0.000726373	Co-expression	Alizadeh-Staudt-2000
CXCL12	DDR2	0.00144429	Co-expression	Alizadeh-Staudt-2000
CXCL12	DES	0.000778137	Co-expression	Alizadeh-Staudt-2000
CXCL12	FN1	0.00075307	Co-expression	Alizadeh-Staudt-2000
CXCL12	GATA6	0.00112951	Co-expression	Alizadeh-Staudt-2000
CXCL12	NT5E	0.00130138	Co-expression	Alizadeh-Staudt-2000
CXCL12	THBS1	0.000941516	Co-expression	Alizadeh-Staudt-2000
CXCL12	TIMP3	0.000813197	Co-expression	Alizadeh-Staudt-2000
CYP24A1	FGF1	0.0019927	Co-expression	Alizadeh-Staudt-2000
CYP2J2	MRAS	0.000430001	Co-expression	Alizadeh-Staudt-2000
CYR61	DES	0.000724138	Co-expression	Alizadeh-Staudt-2000
CYR61	RAC1	0.00167074	Co-expression	Alizadeh-Staudt-2000
CYR61	TIMP3	0.000816068	Co-expression	Alizadeh-Staudt-2000
DDR2	CYP24A1	0.00186053	Co-expression	Alizadeh-Staudt-2000
DDR2	DES	0.000740648	Co-expression	Alizadeh-Staudt-2000
DDR2	FN1	0.000830007	Co-expression	Alizadeh-Staudt-2000
DDR2	GATA6	0.0012084	Co-expression	Alizadeh-Staudt-2000
DDR2	ITGA1	0.00117023	Co-expression	Alizadeh-Staudt-2000
DDR2	PTP4A3	0.001633	Co-expression	Alizadeh-Staudt-2000
DDR2	TIMP3	0.000723839	Co-expression	Alizadeh-Staudt-2000
DES	ETV5	0.000671979	Co-expression	Alizadeh-Staudt-2000
DES	IGF2	0.000856514	Co-expression	Alizadeh-Staudt-2000
DES	ITGA1	0.000448031	Co-expression	Alizadeh-Staudt-2000
DHRS9	MICALCL	0.00207817	Co-expression	Alizadeh-Staudt-2000
DHRS9	PTPLA	0.00233662	Co-expression	Alizadeh-Staudt-2000
DHRS9	RUNX1	0.00189643	Co-expression	Alizadeh-Staudt-2000
DHRS9	SH3BP5	0.00190763	Co-expression	Alizadeh-Staudt-2000
DUSP3	SMAD6	0.00119183	Co-expression	Alizadeh-Staudt-2000
EFNA1	EDN1	0.00187822	Co-expression	Alizadeh-Staudt-2000
EFNA1	WT1	0.00169172	Co-expression	Alizadeh-Staudt-2000
EPHA2	ASPH	0.00164067	Co-expression	Alizadeh-Staudt-2000
EPHA2	MCC	0.00191882	Co-expression	Alizadeh-Staudt-2000
EPHA2	PLCL1	0.00209688	Co-expression	Alizadeh-Staudt-2000
EPHB3	ANKRD1	0.00160457	Co-expression	Alizadeh-Staudt-2000
EPHB3	MYL3	0.00119046	Co-expression	Alizadeh-Staudt-2000
EPSTI1	CAMK2D	0.00191711	Co-expression	Alizadeh-Staudt-2000
FABP3	PPFIBP1	0.00153094	Co-expression	Alizadeh-Staudt-2000
FGF5	BVES	0.000910917	Co-expression	Alizadeh-Staudt-2000
FLI1	SMPX	0.00164699	Co-expression	Alizadeh-Staudt-2000
FN1	DES	0.000606286	Co-expression	Alizadeh-Staudt-2000
FN1	ETV5	0.000850753	Co-expression	Alizadeh-Staudt-2000
FN1	GATA6	0.000629343	Co-expression	Alizadeh-Staudt-2000
FN1	ITGA1	0.000524875	Co-expression	Alizadeh-Staudt-2000
FN1	NEBL	0.0012756	Co-expression	Alizadeh-Staudt-2000
FN1	PTPLA	0.000792475	Co-expression	Alizadeh-Staudt-2000
FN1	THBS1	0.000711636	Co-expression	Alizadeh-Staudt-2000
GATA3	WT1	0.00160153	Co-expression	Alizadeh-Staudt-2000
GATA4	IGF2	0.00208917	Co-expression	Alizadeh-Staudt-2000
GATA6	DES	0.000590076	Co-expression	Alizadeh-Staudt-2000
GATA6	ITGA1	0.000739674	Co-expression	Alizadeh-Staudt-2000
GATA6	ITGA9	0.00122158	Co-expression	Alizadeh-Staudt-2000
GPR183	BHLHE40	0.00145934	Co-expression	Alizadeh-Staudt-2000
GPR183	CAPN3	0.00227324	Co-expression	Alizadeh-Staudt-2000
GPR183	DUSP5	0.00263464	Co-expression	Alizadeh-Staudt-2000
GPR183	FOXP1	0.00167065	Co-expression	Alizadeh-Staudt-2000
GPR183	S1PR1	0.00278565	Co-expression	Alizadeh-Staudt-2000
IGF2	ITGA1	0.000989469	Co-expression	Alizadeh-Staudt-2000
IL11RA	FABP3	0.00157693	Co-expression	Alizadeh-Staudt-2000
IL13RA1	DDR2	0.0016122	Co-expression	Alizadeh-Staudt-2000
IL13RA1	DES	0.000682176	Co-expression	Alizadeh-Staudt-2000
IL13RA1	FN1	0.000724392	Co-expression	Alizadeh-Staudt-2000
IL13RA1	ITGA1	0.00116701	Co-expression	Alizadeh-Staudt-2000
ITGA3	C6orf114	0.00187594	Co-expression	Alizadeh-Staudt-2000
ITGA3	SPTB	0.00165672	Co-expression	Alizadeh-Staudt-2000
ITGAV	FOXP1	0.00102841	Co-expression	Alizadeh-Staudt-2000
ITGB6	GATA4	0.00231286	Co-expression	Alizadeh-Staudt-2000
JPH2	MYL3	0.00261882	Co-expression	Alizadeh-Staudt-2000
JPH2	SPTB	0.0013811	Co-expression	Alizadeh-Staudt-2000
KLF2	EPSTI1	0.0026011	Co-expression	Alizadeh-Staudt-2000
LBH	PDLIM3	0.00124998	Co-expression	Alizadeh-Staudt-2000
MCC	FOXP1	0.00170165	Co-expression	Alizadeh-Staudt-2000
MCC	MICALCL	0.00208725	Co-expression	Alizadeh-Staudt-2000
MCC	NIPAL2	0.00211262	Co-expression	Alizadeh-Staudt-2000
MGST2	ADRB2	0.000965234	Co-expression	Alizadeh-Staudt-2000
MGST2	CEBPD	0.000539472	Co-expression	Alizadeh-Staudt-2000
MGST2	CTSB	0.000926821	Co-expression	Alizadeh-Staudt-2000
MGST2	CXCL12	0.000805874	Co-expression	Alizadeh-Staudt-2000
MGST2	DES	0.000483141	Co-expression	Alizadeh-Staudt-2000
MGST2	EPHA2	0.000821222	Co-expression	Alizadeh-Staudt-2000
MGST2	ETV5	0.000695882	Co-expression	Alizadeh-Staudt-2000
MGST2	MMP15	0.000797145	Co-expression	Alizadeh-Staudt-2000
MGST2	PTPRM	0.000666713	Co-expression	Alizadeh-Staudt-2000
MGST2	RAC1	0.000693615	Co-expression	Alizadeh-Staudt-2000
MGST2	SPARC	0.000485142	Co-expression	Alizadeh-Staudt-2000
MGST2	SPTB	0.000769145	Co-expression	Alizadeh-Staudt-2000
MGST2	TIMP3	0.000524359	Co-expression	Alizadeh-Staudt-2000
MGST2	VEGFC	0.000703913	Co-expression	Alizadeh-Staudt-2000
MMP1	CEBPD	0.000812038	Co-expression	Alizadeh-Staudt-2000
MMP1	DES	0.000959239	Co-expression	Alizadeh-Staudt-2000
MMP1	ETV5	0.00152393	Co-expression	Alizadeh-Staudt-2000
MMP1	FN1	0.00118175	Co-expression	Alizadeh-Staudt-2000
MMP1	THBS1	0.00139131	Co-expression	Alizadeh-Staudt-2000
MMP15	DES	0.000831895	Co-expression	Alizadeh-Staudt-2000
MMP15	FGF5	0.00155608	Co-expression	Alizadeh-Staudt-2000
MMP15	FN1	0.000821513	Co-expression	Alizadeh-Staudt-2000
MMP15	GATA4	0.00168745	Co-expression	Alizadeh-Staudt-2000
MMP15	GATA6	0.00110055	Co-expression	Alizadeh-Staudt-2000
MRAS	AREG	0.000438148	Co-expression	Alizadeh-Staudt-2000
MRAS	EDN1	0.000378729	Co-expression	Alizadeh-Staudt-2000
MRAS	EPHB3	0.000292979	Co-expression	Alizadeh-Staudt-2000
MRAS	FABP3	0.000364306	Co-expression	Alizadeh-Staudt-2000
MRAS	FGF5	0.000398303	Co-expression	Alizadeh-Staudt-2000
MRAS	KLF2	0.000489559	Co-expression	Alizadeh-Staudt-2000
MRAS	MMP23A	0.000448214	Co-expression	Alizadeh-Staudt-2000
MRAS	MYL2	0.000342791	Co-expression	Alizadeh-Staudt-2000
MRAS	NCAM1	0.000445673	Co-expression	Alizadeh-Staudt-2000
MRAS	SSPN	0.000407524	Co-expression	Alizadeh-Staudt-2000
MYL2	FABP3	0.00148029	Co-expression	Alizadeh-Staudt-2000
MYL2	JPH2	0.00171676	Co-expression	Alizadeh-Staudt-2000
MYL3	GATA6	0.0011404	Co-expression	Alizadeh-Staudt-2000
MYL3	PTP4A3	0.00217144	Co-expression	Alizadeh-Staudt-2000
NEBL	DES	0.000947496	Co-expression	Alizadeh-Staudt-2000
NEBL	RSPO3	0.00238542	Co-expression	Alizadeh-Staudt-2000
NIPAL2	PDLIM3	0.0023756	Co-expression	Alizadeh-Staudt-2000
NIPAL2	PPFIBP1	0.00212948	Co-expression	Alizadeh-Staudt-2000
NIPAL2	ST3GAL1	0.00187086	Co-expression	Alizadeh-Staudt-2000
NT5E	MYL3	0.00211532	Co-expression	Alizadeh-Staudt-2000
NT5E	NEBL	0.0021846	Co-expression	Alizadeh-Staudt-2000
NT5E	PTPLA	0.00204153	Co-expression	Alizadeh-Staudt-2000
PDGFD	ARHGAP29	0.00161631	Co-expression	Alizadeh-Staudt-2000
PDGFD	MRAS	0.000308037	Co-expression	Alizadeh-Staudt-2000
PDGFD	POSTN	0.00135555	Co-expression	Alizadeh-Staudt-2000
PDGFD	SLCO3A1	0.00109781	Co-expression	Alizadeh-Staudt-2000
PLCL1	BDNF	0.00179977	Co-expression	Alizadeh-Staudt-2000
PLCL1	CEBPD	0.000876501	Co-expression	Alizadeh-Staudt-2000
PLCL1	FN1	0.000970653	Co-expression	Alizadeh-Staudt-2000
PLCL1	SPTB	0.00165831	Co-expression	Alizadeh-Staudt-2000
POSTN	DES	0.000602321	Co-expression	Alizadeh-Staudt-2000
POSTN	MICAL2	0.00152776	Co-expression	Alizadeh-Staudt-2000
POSTN	SLCO3A1	0.00109733	Co-expression	Alizadeh-Staudt-2000
PRKAR1A	CDKN1A	0.0021697	Co-expression	Alizadeh-Staudt-2000
PRKAR1A	STX11	0.00211798	Co-expression	Alizadeh-Staudt-2000
PTP4A3	ITGA1	0.000925069	Co-expression	Alizadeh-Staudt-2000
PTPRM	CEBPD	0.000585806	Co-expression	Alizadeh-Staudt-2000
PTPRM	DES	0.000576276	Co-expression	Alizadeh-Staudt-2000
PTPRM	ETV5	0.00102143	Co-expression	Alizadeh-Staudt-2000
PTPRM	FN1	0.000666441	Co-expression	Alizadeh-Staudt-2000
PTPRM	PDE4DIP	0.00123407	Co-expression	Alizadeh-Staudt-2000
PTPRM	SLCO3A1	0.000867181	Co-expression	Alizadeh-Staudt-2000
PTPRM	THBS1	0.000778267	Co-expression	Alizadeh-Staudt-2000
S1PR1	BHLHE40	0.00146894	Co-expression	Alizadeh-Staudt-2000
S1PR1	MCC	0.00282605	Co-expression	Alizadeh-Staudt-2000
S1PR1	SH3BP5	0.00232642	Co-expression	Alizadeh-Staudt-2000
SH3BP5	ADAM19	0.00262371	Co-expression	Alizadeh-Staudt-2000
SH3BP5	FOXP1	0.00167482	Co-expression	Alizadeh-Staudt-2000
SH3BP5	MCC	0.00269674	Co-expression	Alizadeh-Staudt-2000
SH3BP5	MICALCL	0.00224532	Co-expression	Alizadeh-Staudt-2000
SLCO3A1	BVES	0.000814041	Co-expression	Alizadeh-Staudt-2000
SLMAP	FAM40B	0.00132305	Co-expression	Alizadeh-Staudt-2000
SMAD7	CEBPD	0.000757704	Co-expression	Alizadeh-Staudt-2000
SMAD7	CREM	0.00183873	Co-expression	Alizadeh-Staudt-2000
SMAD7	DES	0.000674076	Co-expression	Alizadeh-Staudt-2000
SMAD7	PTPRM	0.00110305	Co-expression	Alizadeh-Staudt-2000
SMAD7	STX11	0.0016849	Co-expression	Alizadeh-Staudt-2000
SMAD7	THBS1	0.00105301	Co-expression	Alizadeh-Staudt-2000
SPARC	CEBPD	0.000513771	Co-expression	Alizadeh-Staudt-2000
SPARC	CTSB	0.000813937	Co-expression	Alizadeh-Staudt-2000
SPARC	CXCL12	0.000694806	Co-expression	Alizadeh-Staudt-2000
SPARC	CYR61	0.000718615	Co-expression	Alizadeh-Staudt-2000
SPARC	DES	0.000534496	Co-expression	Alizadeh-Staudt-2000
SPARC	ETV5	0.000689301	Co-expression	Alizadeh-Staudt-2000
SPARC	FN1	0.000638744	Co-expression	Alizadeh-Staudt-2000
SPARC	GATA6	0.000503082	Co-expression	Alizadeh-Staudt-2000
SPARC	IGF2	0.000749674	Co-expression	Alizadeh-Staudt-2000
SPARC	MMP1	0.000808621	Co-expression	Alizadeh-Staudt-2000
SPARC	MMP15	0.000717253	Co-expression	Alizadeh-Staudt-2000
SPARC	NEBL	0.000798468	Co-expression	Alizadeh-Staudt-2000
SPARC	PDE4DIP	0.000746773	Co-expression	Alizadeh-Staudt-2000
SPARC	PLCL1	0.000851419	Co-expression	Alizadeh-Staudt-2000
SPARC	POSTN	0.00064093	Co-expression	Alizadeh-Staudt-2000
SPARC	PTPRM	0.000582647	Co-expression	Alizadeh-Staudt-2000
SPARC	THBS1	0.000632515	Co-expression	Alizadeh-Staudt-2000
SPARC	TIMP3	0.000593977	Co-expression	Alizadeh-Staudt-2000
SPARC	VEGFC	0.00059002	Co-expression	Alizadeh-Staudt-2000
SPTB	ANTXR1	0.0014988	Co-expression	Alizadeh-Staudt-2000
SSPN	FILIP1	0.00208082	Co-expression	Alizadeh-Staudt-2000
STAT4	DUSP5	0.00165655	Co-expression	Alizadeh-Staudt-2000
STAT4	GATA4	0.00181975	Co-expression	Alizadeh-Staudt-2000
STAT4	SMAD7	0.00163905	Co-expression	Alizadeh-Staudt-2000
STX11	CDKN1A	0.00252352	Co-expression	Alizadeh-Staudt-2000
TGFBI	CAPN3	0.00201443	Co-expression	Alizadeh-Staudt-2000
TGFBI	FOXP1	0.00164378	Co-expression	Alizadeh-Staudt-2000
TGFBI	RUNX1	0.00215809	Co-expression	Alizadeh-Staudt-2000
TGFBI	S1PR1	0.00261154	Co-expression	Alizadeh-Staudt-2000
THBS1	DES	0.000664645	Co-expression	Alizadeh-Staudt-2000
THBS1	GATA6	0.000774636	Co-expression	Alizadeh-Staudt-2000
THBS1	IGF2	0.00122299	Co-expression	Alizadeh-Staudt-2000
THBS1	NEBL	0.00113052	Co-expression	Alizadeh-Staudt-2000
TIMP3	CEBPD	0.000556578	Co-expression	Alizadeh-Staudt-2000
TIMP3	CYP24A1	0.000733282	Co-expression	Alizadeh-Staudt-2000
TIMP3	DES	0.000578072	Co-expression	Alizadeh-Staudt-2000
TIMP3	ETV5	0.000819141	Co-expression	Alizadeh-Staudt-2000
TIMP3	FN1	0.000687843	Co-expression	Alizadeh-Staudt-2000
TIMP3	GATA6	0.000648823	Co-expression	Alizadeh-Staudt-2000
TIMP3	IGF2	0.00098645	Co-expression	Alizadeh-Staudt-2000
TIMP3	ITGA1	0.000482691	Co-expression	Alizadeh-Staudt-2000
TIMP3	MMP1	0.00090554	Co-expression	Alizadeh-Staudt-2000
TIMP3	MMP15	0.000864122	Co-expression	Alizadeh-Staudt-2000
TIMP3	POSTN	0.000732934	Co-expression	Alizadeh-Staudt-2000
TIMP3	PTPRM	0.000691646	Co-expression	Alizadeh-Staudt-2000
TIMP3	THBS1	0.000736574	Co-expression	Alizadeh-Staudt-2000
VCAM1	CEBPD	0.000712043	Co-expression	Alizadeh-Staudt-2000
VCAM1	CTSB	0.00144195	Co-expression	Alizadeh-Staudt-2000
VCAM1	CXCL12	0.00105852	Co-expression	Alizadeh-Staudt-2000
VCAM1	DDR2	0.0012353	Co-expression	Alizadeh-Staudt-2000
VCAM1	DES	0.0005541	Co-expression	Alizadeh-Staudt-2000
VCAM1	FN1	0.000669305	Co-expression	Alizadeh-Staudt-2000
VCAM1	MGST2	0.000670286	Co-expression	Alizadeh-Staudt-2000
VCAM1	SPARC	0.000584617	Co-expression	Alizadeh-Staudt-2000
VCAM1	TIMP3	0.000677456	Co-expression	Alizadeh-Staudt-2000
VCAM1	VEGFC	0.000987436	Co-expression	Alizadeh-Staudt-2000
VEGFC	CEBPD	0.000716606	Co-expression	Alizadeh-Staudt-2000
VEGFC	CXCL12	0.00123118	Co-expression	Alizadeh-Staudt-2000
VEGFC	DES	0.000569382	Co-expression	Alizadeh-Staudt-2000
VEGFC	EFNA1	0.00145883	Co-expression	Alizadeh-Staudt-2000
VEGFC	FGF5	0.0012837	Co-expression	Alizadeh-Staudt-2000
VEGFC	FN1	0.000731617	Co-expression	Alizadeh-Staudt-2000
VEGFC	GATA3	0.00137982	Co-expression	Alizadeh-Staudt-2000
VEGFC	ITGA1	0.000764109	Co-expression	Alizadeh-Staudt-2000
VEGFC	MYL3	0.00157446	Co-expression	Alizadeh-Staudt-2000
VEGFC	NT5E	0.00162064	Co-expression	Alizadeh-Staudt-2000
VEGFC	PDE4DIP	0.00150167	Co-expression	Alizadeh-Staudt-2000
VEGFC	PTP4A3	0.00139262	Co-expression	Alizadeh-Staudt-2000
VEGFC	TIMP3	0.00070391	Co-expression	Alizadeh-Staudt-2000
WT1	ITGA1	0.00081047	Co-expression	Alizadeh-Staudt-2000
ABLIM1	AGTR1	0.0256663	Co-expression	Barretina-Singer-2010
ABLIM1	KLF2	0.0232535	Co-expression	Barretina-Singer-2010
ACTA1	ACTC1	0.0184921	Co-expression	Barretina-Singer-2010
ACTA1	ACTN2	0.0233857	Co-expression	Barretina-Singer-2010
ACTA1	ENO3	0.0185784	Co-expression	Barretina-Singer-2010
ACTA1	HSPB3	0.0103106	Co-expression	Barretina-Singer-2010
ACTA1	HSPB8	0.0129972	Co-expression	Barretina-Singer-2010
ACTA1	ITGB1BP2	0.00951202	Co-expression	Barretina-Singer-2010
ACTA1	MYH11	0.00515553	Co-expression	Barretina-Singer-2010
ACTA1	MYOZ2	0.0209966	Co-expression	Barretina-Singer-2010
ACTA1	POPDC2	0.011555	Co-expression	Barretina-Singer-2010
ACTA1	PTPLA	0.00905634	Co-expression	Barretina-Singer-2010
ACTA1	RRAD	0.0234659	Co-expression	Barretina-Singer-2010
ACTA1	RYR2	0.021319	Co-expression	Barretina-Singer-2010
ACTA1	SYNPO2L	0.0175299	Co-expression	Barretina-Singer-2010
ACTA1	TPM1	0.018242	Co-expression	Barretina-Singer-2010
ACTA1	TPM2	0.0340259	Co-expression	Barretina-Singer-2010
ACTA1	TPM3	0.0194445	Co-expression	Barretina-Singer-2010
ACTA1	TTN	0.0176602	Co-expression	Barretina-Singer-2010
ACTA2	CDC42EP3	0.0203093	Co-expression	Barretina-Singer-2010
ACTA2	HOPX	0.0186465	Co-expression	Barretina-Singer-2010
ACTA2	MYH11	0.00907325	Co-expression	Barretina-Singer-2010
ACTA2	PGM5	0.0102655	Co-expression	Barretina-Singer-2010
ACTA2	PPP1R12B	0.00907358	Co-expression	Barretina-Singer-2010
ACTA2	TPM1	0.0294088	Co-expression	Barretina-Singer-2010
ACTC1	CACNA1C	0.013863	Co-expression	Barretina-Singer-2010
ACTC1	CDC42EP3	0.00923296	Co-expression	Barretina-Singer-2010
ACTC1	COL8A1	0.0187281	Co-expression	Barretina-Singer-2010
ACTC1	DES	0.02259	Co-expression	Barretina-Singer-2010
ACTC1	HSPB3	0.00725281	Co-expression	Barretina-Singer-2010
ACTC1	HSPB8	0.0113466	Co-expression	Barretina-Singer-2010
ACTC1	ITGB1BP2	0.00835689	Co-expression	Barretina-Singer-2010
ACTC1	KCNMA1	0.0246212	Co-expression	Barretina-Singer-2010
ACTC1	LDB3	0.0247501	Co-expression	Barretina-Singer-2010
ACTC1	MYH11	0.00480997	Co-expression	Barretina-Singer-2010
ACTC1	NCAM1	0.0185337	Co-expression	Barretina-Singer-2010
ACTC1	PDLIM5	0.023134	Co-expression	Barretina-Singer-2010
ACTC1	POPDC2	0.00901096	Co-expression	Barretina-Singer-2010
ACTC1	PPP1R12B	0.00473179	Co-expression	Barretina-Singer-2010
ACTC1	PTPLA	0.00777506	Co-expression	Barretina-Singer-2010
ACTC1	RRAD	0.0147983	Co-expression	Barretina-Singer-2010
ACTC1	SORBS2	0.0183805	Co-expression	Barretina-Singer-2010
ACTC1	TPM1	0.0144766	Co-expression	Barretina-Singer-2010
ACTC1	TPM2	0.0244555	Co-expression	Barretina-Singer-2010
ACTN2	ENO3	0.038084	Co-expression	Barretina-Singer-2010
ACTN2	MYOZ2	0.039799	Co-expression	Barretina-Singer-2010
ACTN2	RRAD	0.0314132	Co-expression	Barretina-Singer-2010
ACTN2	SYNPO2L	0.0381135	Co-expression	Barretina-Singer-2010
ACTN2	TPM2	0.0250371	Co-expression	Barretina-Singer-2010
ACTN2	TPM3	0.0397227	Co-expression	Barretina-Singer-2010
ACTN2	TRDN	0.0421208	Co-expression	Barretina-Singer-2010
ACTN2	TTN	0.029635	Co-expression	Barretina-Singer-2010
ADAM9	FN1	0.0129306	Co-expression	Barretina-Singer-2010
ADAM9	FNDC3B	0.011856	Co-expression	Barretina-Singer-2010
ADAM9	HEG1	0.00991216	Co-expression	Barretina-Singer-2010
ADAM9	MYOF	0.0193707	Co-expression	Barretina-Singer-2010
ADAM9	PDE4DIP	0.0198178	Co-expression	Barretina-Singer-2010
ADAM9	REEP5	0.01931	Co-expression	Barretina-Singer-2010
ADAMTS5	DKK1	0.0137057	Co-expression	Barretina-Singer-2010
ADAMTS5	EMILIN2	0.0135592	Co-expression	Barretina-Singer-2010
ADAMTS5	FLRT2	0.010349	Co-expression	Barretina-Singer-2010
ADAMTS9	TM4SF1	0.01992	Co-expression	Barretina-Singer-2010
ADCY6	MMP15	0.0118169	Co-expression	Barretina-Singer-2010
ADCY6	NIPSNAP3B	0.0103226	Co-expression	Barretina-Singer-2010
ADORA1	CASZ1	0.041976	Co-expression	Barretina-Singer-2010
ADRB2	CAPN3	0.0268469	Co-expression	Barretina-Singer-2010
ADRB2	TNS1	0.024006	Co-expression	Barretina-Singer-2010
AEBP1	CFI	0.0369912	Co-expression	Barretina-Singer-2010
AEBP1	COL11A1	0.0267545	Co-expression	Barretina-Singer-2010
AEBP1	COL16A1	0.0181331	Co-expression	Barretina-Singer-2010
AEBP1	DACT1	0.0243439	Co-expression	Barretina-Singer-2010
AEBP1	EFEMP2	0.0358028	Co-expression	Barretina-Singer-2010
AEBP1	HTRA1	0.018619	Co-expression	Barretina-Singer-2010
AEBP1	SMAD7	0.0411465	Co-expression	Barretina-Singer-2010
AEBP1	TGFBI	0.0192773	Co-expression	Barretina-Singer-2010
AFP	ODAM	0.0415066	Co-expression	Barretina-Singer-2010
AFP	RHOC	0.0290954	Co-expression	Barretina-Singer-2010
AGT	EFNA1	0.018102	Co-expression	Barretina-Singer-2010
AGT	ESRRG	0.0283219	Co-expression	Barretina-Singer-2010
AGT	LAMC1	0.0298939	Co-expression	Barretina-Singer-2010
AGT	SEMA5A	0.0240087	Co-expression	Barretina-Singer-2010
AGT	SH3PXD2A	0.0099552	Co-expression	Barretina-Singer-2010
AGTR1	C13orf15	0.0185015	Co-expression	Barretina-Singer-2010
AGTR1	DLC1	0.0257046	Co-expression	Barretina-Singer-2010
AGTR1	WNT11	0.032819	Co-expression	Barretina-Singer-2010
AHNAK2	AHNAK	0.0190075	Co-expression	Barretina-Singer-2010
AHNAK2	FABP3	0.0157079	Co-expression	Barretina-Singer-2010
ALPK3	HSPB7	0.0145836	Co-expression	Barretina-Singer-2010
ALPK3	PTPLA	0.00882542	Co-expression	Barretina-Singer-2010
ALPK3	RGS3	0.0270358	Co-expression	Barretina-Singer-2010
AMIGO2	CDC42EP3	0.0161694	Co-expression	Barretina-Singer-2010
AMIGO2	FILIP1L	0.0225606	Co-expression	Barretina-Singer-2010
AMIGO2	GATA6	0.0342478	Co-expression	Barretina-Singer-2010
AMIGO2	GLS	0.0375036	Co-expression	Barretina-Singer-2010
AMIGO2	HSPB7	0.0168985	Co-expression	Barretina-Singer-2010
AMIGO2	HSPB8	0.0185929	Co-expression	Barretina-Singer-2010
AMIGO2	KCNMB1	0.00799249	Co-expression	Barretina-Singer-2010
AMIGO2	MYH11	0.00815358	Co-expression	Barretina-Singer-2010
AMIGO2	PDLIM3	0.0185045	Co-expression	Barretina-Singer-2010
AMIGO2	PLN	0.010864	Co-expression	Barretina-Singer-2010
ANKRD1	CKM	0.0278251	Co-expression	Barretina-Singer-2010
ANKRD1	MYL2	0.0297581	Co-expression	Barretina-Singer-2010
ANKRD1	RRAD	0.0342579	Co-expression	Barretina-Singer-2010
ANXA1	ADAM9	0.00823501	Co-expression	Barretina-Singer-2010
ANXA1	AHNAK	0.0176479	Co-expression	Barretina-Singer-2010
ANXA1	ANXA2	0.0104111	Co-expression	Barretina-Singer-2010
ANXA1	CCPG1	0.0150212	Co-expression	Barretina-Singer-2010
ANXA1	CDKN1A	0.0133789	Co-expression	Barretina-Singer-2010
ANXA1	COPZ2	0.00999978	Co-expression	Barretina-Singer-2010
ANXA1	CRIP1	0.0135088	Co-expression	Barretina-Singer-2010
ANXA1	CTGF	0.0110783	Co-expression	Barretina-Singer-2010
ANXA1	DDR2	0.0138576	Co-expression	Barretina-Singer-2010
ANXA1	FNDC3B	0.00927037	Co-expression	Barretina-Singer-2010
ANXA1	HEG1	0.00953192	Co-expression	Barretina-Singer-2010
ANXA1	KLF2	0.0101266	Co-expression	Barretina-Singer-2010
ANXA1	LMNA	0.0183729	Co-expression	Barretina-Singer-2010
ANXA1	ME1	0.0156701	Co-expression	Barretina-Singer-2010
ANXA1	MYOF	0.0182531	Co-expression	Barretina-Singer-2010
ANXA1	NOTCH2	0.0135687	Co-expression	Barretina-Singer-2010
ANXA1	P4HA2	0.00519233	Co-expression	Barretina-Singer-2010
ANXA1	PAM	0.0119179	Co-expression	Barretina-Singer-2010
ANXA1	PDE4DIP	0.0181724	Co-expression	Barretina-Singer-2010
ANXA1	PRRX1	0.0101781	Co-expression	Barretina-Singer-2010
ANXA1	REEP5	0.0196949	Co-expression	Barretina-Singer-2010
ANXA1	TEX2	0.0129585	Co-expression	Barretina-Singer-2010
ANXA1	TIMP3	0.0141067	Co-expression	Barretina-Singer-2010
ANXA2	AHNAK	0.021308	Co-expression	Barretina-Singer-2010
ANXA2	LMNA	0.0195328	Co-expression	Barretina-Singer-2010
ANXA2	LOX	0.0133997	Co-expression	Barretina-Singer-2010
ANXA2	MYOF	0.0193483	Co-expression	Barretina-Singer-2010
ANXA2	NT5E	0.0176659	Co-expression	Barretina-Singer-2010
ANXA2	POPDC3	0.0133135	Co-expression	Barretina-Singer-2010
ANXA2	REEP5	0.0216811	Co-expression	Barretina-Singer-2010
ANXA2	WIPI1	0.0159979	Co-expression	Barretina-Singer-2010
ANXA3	CALB2	0.0126614	Co-expression	Barretina-Singer-2010
ANXA3	CRIM1	0.0263852	Co-expression	Barretina-Singer-2010
ANXA3	EDN1	0.0320071	Co-expression	Barretina-Singer-2010
ANXA3	NIPSNAP3B	0.0184008	Co-expression	Barretina-Singer-2010
ANXA3	PTRF	0.033865	Co-expression	Barretina-Singer-2010
ANXA3	STX11	0.00906173	Co-expression	Barretina-Singer-2010
APOBEC2	ACTN2	0.0201577	Co-expression	Barretina-Singer-2010
APOBEC2	ANKRD1	0.0219145	Co-expression	Barretina-Singer-2010
APOBEC2	CACNB1	0.0208493	Co-expression	Barretina-Singer-2010
APOBEC2	CKM	0.0157627	Co-expression	Barretina-Singer-2010
APOBEC2	CSRP3	0.0133914	Co-expression	Barretina-Singer-2010
APOBEC2	ENO3	0.0146876	Co-expression	Barretina-Singer-2010
APOBEC2	MYH7	0.0217989	Co-expression	Barretina-Singer-2010
APOBEC2	MYL2	0.0170919	Co-expression	Barretina-Singer-2010
APOBEC2	MYOT	0.016438	Co-expression	Barretina-Singer-2010
APOBEC2	MYOZ2	0.0200244	Co-expression	Barretina-Singer-2010
APOBEC2	PGAM2	0.0179261	Co-expression	Barretina-Singer-2010
APOBEC2	PPP1R3A	0.0284066	Co-expression	Barretina-Singer-2010
APOBEC2	SLC6A13	0.00907206	Co-expression	Barretina-Singer-2010
APOBEC2	SYNPO2L	0.0175264	Co-expression	Barretina-Singer-2010
APOBEC2	TCAP	0.0189113	Co-expression	Barretina-Singer-2010
APOBEC2	TNNC1	0.0150765	Co-expression	Barretina-Singer-2010
APOBEC2	TNNI1	0.0233413	Co-expression	Barretina-Singer-2010
APOBEC2	TPM3	0.0169005	Co-expression	Barretina-Singer-2010
APOBEC2	TRDN	0.0161269	Co-expression	Barretina-Singer-2010
AQP1	ARHGAP29	0.0395504	Co-expression	Barretina-Singer-2010
AQP1	C6orf114	0.0359597	Co-expression	Barretina-Singer-2010
AQP1	CCDC69	0.0144931	Co-expression	Barretina-Singer-2010
AQP1	DYSF	0.0330466	Co-expression	Barretina-Singer-2010
AQP1	PTPRM	0.0415856	Co-expression	Barretina-Singer-2010
AQP1	PTRF	0.0325792	Co-expression	Barretina-Singer-2010
AQP1	RASGRP3	0.027645	Co-expression	Barretina-Singer-2010
AQP1	TINAGL1	0.0321138	Co-expression	Barretina-Singer-2010
AREG	FBXO40	0.0434012	Co-expression	Barretina-Singer-2010
ARHGAP24	ARSJ	0.0353728	Co-expression	Barretina-Singer-2010
ARHGAP24	LAMA2	0.0356483	Co-expression	Barretina-Singer-2010
ARHGAP24	LRCH1	0.0368427	Co-expression	Barretina-Singer-2010
ARHGAP29	C13orf15	0.0198088	Co-expression	Barretina-Singer-2010
ARHGDIB	DYSF	0.0264527	Co-expression	Barretina-Singer-2010
ARHGDIB	IGFBP7	0.0315851	Co-expression	Barretina-Singer-2010
ARHGEF9	JPH2	0.00819066	Co-expression	Barretina-Singer-2010
ARHGEF9	PPP1R12B	0.00733507	Co-expression	Barretina-Singer-2010
ARSJ	WNT5B	0.0297656	Co-expression	Barretina-Singer-2010
ATP2A2	MYH11	0.00696775	Co-expression	Barretina-Singer-2010
ATP2A2	PDLIM3	0.0188053	Co-expression	Barretina-Singer-2010
ATP2A2	PPP1R12B	0.00702167	Co-expression	Barretina-Singer-2010
ATP2A2	TPM1	0.0253798	Co-expression	Barretina-Singer-2010
ATXN1	SFXN3	0.0412345	Co-expression	Barretina-Singer-2010
ATXN1	SH3PXD2A	0.0135248	Co-expression	Barretina-Singer-2010
B3GALT2	COL8A1	0.0309904	Co-expression	Barretina-Singer-2010
BAMBI	SHB	0.0466849	Co-expression	Barretina-Singer-2010
BDNF	FN1	0.0204971	Co-expression	Barretina-Singer-2010
BDNF	HAPLN1	0.0359335	Co-expression	Barretina-Singer-2010
BDNF	HOPX	0.0154501	Co-expression	Barretina-Singer-2010
BDNF	KCNMB1	0.00527004	Co-expression	Barretina-Singer-2010
BDNF	MICAL2	0.0391414	Co-expression	Barretina-Singer-2010
BHLHE40	FOSL2	0.0238546	Co-expression	Barretina-Singer-2010
BHLHE40	PMEPA1	0.0185305	Co-expression	Barretina-Singer-2010
BMP2	ADAMTS9	0.0238816	Co-expression	Barretina-Singer-2010
BMP2	SIK1	0.018387	Co-expression	Barretina-Singer-2010
BMP5	FBN2	0.0253524	Co-expression	Barretina-Singer-2010
BMP5	GATA4	0.0258883	Co-expression	Barretina-Singer-2010
BNC1	MMP10	0.0282404	Co-expression	Barretina-Singer-2010
BNC1	SERPINB7	0.0313097	Co-expression	Barretina-Singer-2010
BNC1	TFPI2	0.0405178	Co-expression	Barretina-Singer-2010
BTK	DHRS9	0.0192354	Co-expression	Barretina-Singer-2010
C12orf39	NIPAL3	0.0293872	Co-expression	Barretina-Singer-2010
C12orf39	TBX5	0.0175235	Co-expression	Barretina-Singer-2010
C12orf39	TNNT2	0.0260835	Co-expression	Barretina-Singer-2010
C13orf15	RAPGEF2	0.0205876	Co-expression	Barretina-Singer-2010
C1orf105	CHRM2	0.00955361	Co-expression	Barretina-Singer-2010
C1orf105	GABRB2	0.0338312	Co-expression	Barretina-Singer-2010
C21orf7	HSPB3	0.00814817	Co-expression	Barretina-Singer-2010
C21orf7	HSPB8	0.0125392	Co-expression	Barretina-Singer-2010
C21orf7	MYH11	0.00529584	Co-expression	Barretina-Singer-2010
C5orf23	CLIC5	0.0304161	Co-expression	Barretina-Singer-2010
C6orf114	CCDC69	0.0161065	Co-expression	Barretina-Singer-2010
C7	GATA6	0.0293881	Co-expression	Barretina-Singer-2010
C7	SSPN	0.0237902	Co-expression	Barretina-Singer-2010
C7	WT1	0.0245997	Co-expression	Barretina-Singer-2010
CACNB1	RRAD	0.0391422	Co-expression	Barretina-Singer-2010
CACNB2	CACNA1C	0.0242027	Co-expression	Barretina-Singer-2010
CALB2	AGTR1	0.00892424	Co-expression	Barretina-Singer-2010
CALB2	ASPH	0.0169769	Co-expression	Barretina-Singer-2010
CALB2	BMP2	0.0103407	Co-expression	Barretina-Singer-2010
CALB2	C12orf39	0.00916695	Co-expression	Barretina-Singer-2010
CALB2	CAV2	0.0135814	Co-expression	Barretina-Singer-2010
CALB2	CCDC69	0.00648995	Co-expression	Barretina-Singer-2010
CALB2	CDKN2B	0.0102067	Co-expression	Barretina-Singer-2010
CALB2	CLSTN2	0.0111164	Co-expression	Barretina-Singer-2010
CALB2	FGF1	0.0149812	Co-expression	Barretina-Singer-2010
CALB2	MRAS	0.00598845	Co-expression	Barretina-Singer-2010
CALB2	STX11	0.00520686	Co-expression	Barretina-Singer-2010
CALB2	WNT11	0.0120263	Co-expression	Barretina-Singer-2010
CAP2	AARSD1	0.0100197	Co-expression	Barretina-Singer-2010
CAP2	CACNB2	0.0131431	Co-expression	Barretina-Singer-2010
CAP2	EDNRA	0.0123032	Co-expression	Barretina-Singer-2010
CAP2	PLCL1	0.017232	Co-expression	Barretina-Singer-2010
CAP2	RGS5	0.0110205	Co-expression	Barretina-Singer-2010
CAP2	SEMA5A	0.0128167	Co-expression	Barretina-Singer-2010
CAP2	SHB	0.0145805	Co-expression	Barretina-Singer-2010
CAP2	SLC25A4	0.0158846	Co-expression	Barretina-Singer-2010
CAP2	SVIL	0.0157733	Co-expression	Barretina-Singer-2010
CAPN3	ENO3	0.0246666	Co-expression	Barretina-Singer-2010
CAPN3	MYH11	0.0048202	Co-expression	Barretina-Singer-2010
CASQ1	ACTA1	0.0336605	Co-expression	Barretina-Singer-2010
CASQ1	ACTC1	0.0186184	Co-expression	Barretina-Singer-2010
CASQ1	ACTN2	0.0322344	Co-expression	Barretina-Singer-2010
CASQ1	CKM	0.0216694	Co-expression	Barretina-Singer-2010
CASQ1	EGF	0.0205978	Co-expression	Barretina-Singer-2010
CASQ1	ENO3	0.0220232	Co-expression	Barretina-Singer-2010
CASQ1	HOPX	0.0132875	Co-expression	Barretina-Singer-2010
CASQ1	HSPB3	0.0102863	Co-expression	Barretina-Singer-2010
CASQ1	IL17B	0.0107714	Co-expression	Barretina-Singer-2010
CASQ1	ITGB1BP2	0.0108927	Co-expression	Barretina-Singer-2010
CASQ1	KBTBD10	0.0212024	Co-expression	Barretina-Singer-2010
CASQ1	LDB3	0.0371333	Co-expression	Barretina-Singer-2010
CASQ1	MYL2	0.0223791	Co-expression	Barretina-Singer-2010
CASQ1	MYOM1	0.0268875	Co-expression	Barretina-Singer-2010
CASQ1	MYOT	0.0205682	Co-expression	Barretina-Singer-2010
CASQ1	MYOZ2	0.0302297	Co-expression	Barretina-Singer-2010
CASQ1	POPDC2	0.0121755	Co-expression	Barretina-Singer-2010
CASQ1	PTPLA	0.00842909	Co-expression	Barretina-Singer-2010
CASQ1	RYR2	0.0182467	Co-expression	Barretina-Singer-2010
CASQ1	SH3BGR	0.0190999	Co-expression	Barretina-Singer-2010
CASQ1	SMPX	0.0338099	Co-expression	Barretina-Singer-2010
CASQ1	SYNPO2L	0.0241838	Co-expression	Barretina-Singer-2010
CASQ1	TCAP	0.0226844	Co-expression	Barretina-Singer-2010
CASQ1	TNNC1	0.0182386	Co-expression	Barretina-Singer-2010
CASQ1	TPM2	0.0331109	Co-expression	Barretina-Singer-2010
CASQ1	TPM3	0.0270769	Co-expression	Barretina-Singer-2010
CASQ1	TRDN	0.0282343	Co-expression	Barretina-Singer-2010
CASQ2	ACTA1	0.0130868	Co-expression	Barretina-Singer-2010
CASQ2	ACTC1	0.0100351	Co-expression	Barretina-Singer-2010
CASQ2	ALPK3	0.0149929	Co-expression	Barretina-Singer-2010
CASQ2	CASQ1	0.0134254	Co-expression	Barretina-Singer-2010
CASQ2	CKMT2	0.00968677	Co-expression	Barretina-Singer-2010
CASQ2	DYNC1I1	0.0133475	Co-expression	Barretina-Singer-2010
CASQ2	EMP2	0.0129243	Co-expression	Barretina-Singer-2010
CASQ2	HSPB3	0.00601666	Co-expression	Barretina-Singer-2010
CASQ2	HSPB7	0.00747722	Co-expression	Barretina-Singer-2010
CASQ2	IL17B	0.00821065	Co-expression	Barretina-Singer-2010
CASQ2	ITGB1BP2	0.00584707	Co-expression	Barretina-Singer-2010
CASQ2	JPH2	0.00409794	Co-expression	Barretina-Singer-2010
CASQ2	KCNH2	0.00503486	Co-expression	Barretina-Singer-2010
CASQ2	KCNMB1	0.00379665	Co-expression	Barretina-Singer-2010
CASQ2	LMOD1	0.00401878	Co-expression	Barretina-Singer-2010
CASQ2	MYH11	0.0040968	Co-expression	Barretina-Singer-2010
CASQ2	P2RX1	0.0112205	Co-expression	Barretina-Singer-2010
CASQ2	PGM5	0.00405113	Co-expression	Barretina-Singer-2010
CASQ2	PLN	0.00501483	Co-expression	Barretina-Singer-2010
CASQ2	PPARGC1A	0.0142989	Co-expression	Barretina-Singer-2010
CASQ2	PPP1R12B	0.00388194	Co-expression	Barretina-Singer-2010
CASQ2	PRKAG2	0.0176338	Co-expression	Barretina-Singer-2010
CASQ2	PTPLA	0.00614821	Co-expression	Barretina-Singer-2010
CASQ2	SLC47A1	0.0109212	Co-expression	Barretina-Singer-2010
CASQ2	TAGLN	0.00626904	Co-expression	Barretina-Singer-2010
CASQ2	TPD52L1	0.0139241	Co-expression	Barretina-Singer-2010
CASQ2	TPM2	0.0176559	Co-expression	Barretina-Singer-2010
CAV1	CALB2	0.0108932	Co-expression	Barretina-Singer-2010
CAV1	CAV2	0.0623807	Co-expression	Barretina-Singer-2010
CAV1	CRYAB	0.0181876	Co-expression	Barretina-Singer-2010
CAV1	DYSF	0.033378	Co-expression	Barretina-Singer-2010
CAV1	HSPB7	0.0135497	Co-expression	Barretina-Singer-2010
CAV1	PTRF	0.0355501	Co-expression	Barretina-Singer-2010
CAV1	RGS3	0.0286703	Co-expression	Barretina-Singer-2010
CAV1	TNS1	0.0241083	Co-expression	Barretina-Singer-2010
CCDC69	CYB5R1	0.0178573	Co-expression	Barretina-Singer-2010
CCDC69	EPAS1	0.0145891	Co-expression	Barretina-Singer-2010
CCDC69	TIPARP	0.0137772	Co-expression	Barretina-Singer-2010
CCDC69	TNS1	0.0134759	Co-expression	Barretina-Singer-2010
CDC42EP3	ADAM19	0.0153707	Co-expression	Barretina-Singer-2010
CDC42EP3	C18orf1	0.0123412	Co-expression	Barretina-Singer-2010
CDC42EP3	CACNA1C	0.0107238	Co-expression	Barretina-Singer-2010
CDC42EP3	FRY	0.0121442	Co-expression	Barretina-Singer-2010
CDC42EP3	HOPX	0.00820452	Co-expression	Barretina-Singer-2010
CDC42EP3	ITGB1BP2	0.00602322	Co-expression	Barretina-Singer-2010
CDC42EP3	KCNE4	0.0123532	Co-expression	Barretina-Singer-2010
CDC42EP3	KCNMA1	0.0189028	Co-expression	Barretina-Singer-2010
CDC42EP3	MICAL2	0.0137203	Co-expression	Barretina-Singer-2010
CDC42EP3	MYH11	0.00385869	Co-expression	Barretina-Singer-2010
CDC42EP3	PDLIM5	0.0198707	Co-expression	Barretina-Singer-2010
CDC42EP3	PGM5	0.00417943	Co-expression	Barretina-Singer-2010
CDC42EP3	POPDC2	0.00717266	Co-expression	Barretina-Singer-2010
CDC42EP3	PPP1R12B	0.0040194	Co-expression	Barretina-Singer-2010
CDC42EP3	PPP1R3C	0.0124457	Co-expression	Barretina-Singer-2010
CDC42EP3	PTPLA	0.00580806	Co-expression	Barretina-Singer-2010
CDC42EP3	RYR2	0.0101458	Co-expression	Barretina-Singer-2010
CDC42EP3	SLC8A1	0.0145802	Co-expression	Barretina-Singer-2010
CDC42EP3	TPM1	0.012022	Co-expression	Barretina-Singer-2010
CDC42EP3	TPM2	0.0161153	Co-expression	Barretina-Singer-2010
CDKN1A	SIK1	0.0155959	Co-expression	Barretina-Singer-2010
CDKN1A	THBS1	0.0259216	Co-expression	Barretina-Singer-2010
CEBPD	CREM	0.026081	Co-expression	Barretina-Singer-2010
CEBPD	EDN1	0.0219968	Co-expression	Barretina-Singer-2010
CEBPD	THBS1	0.0199493	Co-expression	Barretina-Singer-2010
CEBPD	TIPARP	0.0219924	Co-expression	Barretina-Singer-2010
CFI	HEG1	0.0202487	Co-expression	Barretina-Singer-2010
CHPF	BMP1	0.020408	Co-expression	Barretina-Singer-2010
CHPF	COL1A1	0.0255776	Co-expression	Barretina-Singer-2010
CHPF	COL5A1	0.010754	Co-expression	Barretina-Singer-2010
CHPF	EFEMP2	0.0209144	Co-expression	Barretina-Singer-2010
CHPF	WT1	0.0178549	Co-expression	Barretina-Singer-2010
CHRM2	C13orf1	0.0117143	Co-expression	Barretina-Singer-2010
CHRM2	CAMK2A	0.0128299	Co-expression	Barretina-Singer-2010
CHRM2	CPA4	0.0102014	Co-expression	Barretina-Singer-2010
CHRM2	GABRB2	0.012086	Co-expression	Barretina-Singer-2010
CHRM2	GC	0.0102116	Co-expression	Barretina-Singer-2010
CHRM2	KIFC3	0.00749568	Co-expression	Barretina-Singer-2010
CHRM2	PPP1R3A	0.0110054	Co-expression	Barretina-Singer-2010
CHRM2	TM4SF4	0.00458935	Co-expression	Barretina-Singer-2010
CHRM2	TMEM40	0.0071104	Co-expression	Barretina-Singer-2010
CKM	ACTA1	0.020949	Co-expression	Barretina-Singer-2010
CKM	ACTN2	0.036012	Co-expression	Barretina-Singer-2010
CKM	ENO3	0.0369723	Co-expression	Barretina-Singer-2010
CKM	KBTBD10	0.0413021	Co-expression	Barretina-Singer-2010
CKM	MYL2	0.0435648	Co-expression	Barretina-Singer-2010
CKM	MYL3	0.0275856	Co-expression	Barretina-Singer-2010
CKM	MYOZ2	0.0312888	Co-expression	Barretina-Singer-2010
CKM	RRAD	0.0267706	Co-expression	Barretina-Singer-2010
CKM	SYNPO2L	0.0399669	Co-expression	Barretina-Singer-2010
CKM	TPM3	0.0403954	Co-expression	Barretina-Singer-2010
CKM	TRDN	0.0381041	Co-expression	Barretina-Singer-2010
CKM	TTN	0.0454863	Co-expression	Barretina-Singer-2010
CKMT2	ALPK3	0.0184499	Co-expression	Barretina-Singer-2010
CKMT2	DYNC1I1	0.0169919	Co-expression	Barretina-Singer-2010
CKMT2	GMPR	0.0143434	Co-expression	Barretina-Singer-2010
CKMT2	HSPB3	0.0054688	Co-expression	Barretina-Singer-2010
CKMT2	HSPB7	0.00827635	Co-expression	Barretina-Singer-2010
CKMT2	IDH3A	0.0177306	Co-expression	Barretina-Singer-2010
CKMT2	JPH2	0.0036925	Co-expression	Barretina-Singer-2010
CKMT2	LMOD1	0.00350633	Co-expression	Barretina-Singer-2010
CKMT2	MYH11	0.00352572	Co-expression	Barretina-Singer-2010
CKMT2	MYOM1	0.0134017	Co-expression	Barretina-Singer-2010
CKMT2	MYOZ2	0.0118349	Co-expression	Barretina-Singer-2010
CKMT2	PGAM2	0.0186867	Co-expression	Barretina-Singer-2010
CKMT2	PLN	0.00464712	Co-expression	Barretina-Singer-2010
CKMT2	PPARGC1A	0.0187046	Co-expression	Barretina-Singer-2010
CKMT2	PPFIA4	0.0124528	Co-expression	Barretina-Singer-2010
CKMT2	PPP1R12B	0.00332804	Co-expression	Barretina-Singer-2010
CKMT2	SLC47A1	0.0110703	Co-expression	Barretina-Singer-2010
CKMT2	TPD52L1	0.0155228	Co-expression	Barretina-Singer-2010
CLDN1	F2RL2	0.0376877	Co-expression	Barretina-Singer-2010
CLSTN2	EDN1	0.0218227	Co-expression	Barretina-Singer-2010
CNN1	ACTA1	0.00578232	Co-expression	Barretina-Singer-2010
CNN1	ACTA2	0.0102453	Co-expression	Barretina-Singer-2010
CNN1	ACTC1	0.00527877	Co-expression	Barretina-Singer-2010
CNN1	ADAM19	0.0077123	Co-expression	Barretina-Singer-2010
CNN1	AMIGO2	0.00952391	Co-expression	Barretina-Singer-2010
CNN1	ARHGEF9	0.00761572	Co-expression	Barretina-Singer-2010
CNN1	ATP2A2	0.00810359	Co-expression	Barretina-Singer-2010
CNN1	BDNF	0.00628678	Co-expression	Barretina-Singer-2010
CNN1	C21orf7	0.00580244	Co-expression	Barretina-Singer-2010
CNN1	CACNA1C	0.00634532	Co-expression	Barretina-Singer-2010
CNN1	CACNB2	0.00701845	Co-expression	Barretina-Singer-2010
CNN1	CASQ2	0.00420393	Co-expression	Barretina-Singer-2010
CNN1	CDC42EP3	0.00432486	Co-expression	Barretina-Singer-2010
CNN1	CKMT2	0.00342459	Co-expression	Barretina-Singer-2010
CNN1	COL8A1	0.00689584	Co-expression	Barretina-Singer-2010
CNN1	DES	0.00950576	Co-expression	Barretina-Singer-2010
CNN1	DGKI	0.00618909	Co-expression	Barretina-Singer-2010
CNN1	DMD	0.01008	Co-expression	Barretina-Singer-2010
CNN1	DTNA	0.00658673	Co-expression	Barretina-Singer-2010
CNN1	DUSP3	0.00539012	Co-expression	Barretina-Singer-2010
CNN1	EGF	0.00635292	Co-expression	Barretina-Singer-2010
CNN1	FHOD3	0.00666442	Co-expression	Barretina-Singer-2010
CNN1	FILIP1L	0.00496413	Co-expression	Barretina-Singer-2010
CNN1	FRY	0.00669688	Co-expression	Barretina-Singer-2010
CNN1	GREM1	0.00725914	Co-expression	Barretina-Singer-2010
CNN1	HOPX	0.0048376	Co-expression	Barretina-Singer-2010
CNN1	HSPB1	0.00505641	Co-expression	Barretina-Singer-2010
CNN1	HSPB3	0.00326393	Co-expression	Barretina-Singer-2010
CNN1	HSPB7	0.00390771	Co-expression	Barretina-Singer-2010
CNN1	HSPB8	0.00488976	Co-expression	Barretina-Singer-2010
CNN1	IGFBP7	0.00749334	Co-expression	Barretina-Singer-2010
CNN1	IL17B	0.00422542	Co-expression	Barretina-Singer-2010
CNN1	INHBA	0.00599187	Co-expression	Barretina-Singer-2010
CNN1	ITGB1BP2	0.00343552	Co-expression	Barretina-Singer-2010
CNN1	JPH2	0.00247464	Co-expression	Barretina-Singer-2010
CNN1	KCNE4	0.00659863	Co-expression	Barretina-Singer-2010
CNN1	KCNH2	0.00298324	Co-expression	Barretina-Singer-2010
CNN1	KCNMA1	0.0106903	Co-expression	Barretina-Singer-2010
CNN1	KCNMB1	0.00233427	Co-expression	Barretina-Singer-2010
CNN1	LDB3	0.00850567	Co-expression	Barretina-Singer-2010
CNN1	LEFTY2	0.00670472	Co-expression	Barretina-Singer-2010
CNN1	LMOD1	0.0024719	Co-expression	Barretina-Singer-2010
CNN1	MEF2A	0.00704238	Co-expression	Barretina-Singer-2010
CNN1	MTUS2	0.00549769	Co-expression	Barretina-Singer-2010
CNN1	MYH11	0.00242566	Co-expression	Barretina-Singer-2010
CNN1	MYOM1	0.00618441	Co-expression	Barretina-Singer-2010
CNN1	NCAM1	0.00688252	Co-expression	Barretina-Singer-2010
CNN1	NFIC	0.00573098	Co-expression	Barretina-Singer-2010
CNN1	P2RX1	0.00579071	Co-expression	Barretina-Singer-2010
CNN1	PDLIM3	0.00486821	Co-expression	Barretina-Singer-2010
CNN1	PDLIM5	0.0105973	Co-expression	Barretina-Singer-2010
CNN1	PGM5	0.00265049	Co-expression	Barretina-Singer-2010
CNN1	PKIG	0.00646378	Co-expression	Barretina-Singer-2010
CNN1	PLN	0.00312002	Co-expression	Barretina-Singer-2010
CNN1	POPDC2	0.0043856	Co-expression	Barretina-Singer-2010
CNN1	PPARGC1A	0.00616329	Co-expression	Barretina-Singer-2010
CNN1	PPP1R12B	0.00235755	Co-expression	Barretina-Singer-2010
CNN1	PPP1R3C	0.00664688	Co-expression	Barretina-Singer-2010
CNN1	PRKAG2	0.00885994	Co-expression	Barretina-Singer-2010
CNN1	PTPLA	0.00338691	Co-expression	Barretina-Singer-2010
CNN1	RYR2	0.00605216	Co-expression	Barretina-Singer-2010
CNN1	SERPINA3	0.00619761	Co-expression	Barretina-Singer-2010
CNN1	SH3BGR	0.00590915	Co-expression	Barretina-Singer-2010
CNN1	SLC20A2	0.00472924	Co-expression	Barretina-Singer-2010
CNN1	SLC25A4	0.00941927	Co-expression	Barretina-Singer-2010
CNN1	SLC47A1	0.0050023	Co-expression	Barretina-Singer-2010
CNN1	SORCS3	0.00730957	Co-expression	Barretina-Singer-2010
CNN1	SULF1	0.00748863	Co-expression	Barretina-Singer-2010
CNN1	SVIL	0.00801858	Co-expression	Barretina-Singer-2010
CNN1	SYNM	0.00933037	Co-expression	Barretina-Singer-2010
CNN1	TAGLN	0.00396627	Co-expression	Barretina-Singer-2010
CNN1	TMOD1	0.00506225	Co-expression	Barretina-Singer-2010
CNN1	TNNI3K	0.00526535	Co-expression	Barretina-Singer-2010
CNN1	TNS1	0.00603481	Co-expression	Barretina-Singer-2010
CNN1	TPD52L1	0.00685871	Co-expression	Barretina-Singer-2010
CNN1	TPM1	0.00642625	Co-expression	Barretina-Singer-2010
CNN1	TPM2	0.00960726	Co-expression	Barretina-Singer-2010
CNN1	VTN	0.00641864	Co-expression	Barretina-Singer-2010
CNTN1	CORIN	0.0252597	Co-expression	Barretina-Singer-2010
CNTN1	DKK2	0.0240185	Co-expression	Barretina-Singer-2010
CNTN1	DKK3	0.0332848	Co-expression	Barretina-Singer-2010
CNTN1	DOK4	0.0321737	Co-expression	Barretina-Singer-2010
COL11A1	BMP5	0.0229879	Co-expression	Barretina-Singer-2010
COL11A1	CNTN1	0.0235851	Co-expression	Barretina-Singer-2010
COL11A1	DACT1	0.030067	Co-expression	Barretina-Singer-2010
COL11A1	FBN2	0.0266956	Co-expression	Barretina-Singer-2010
COL11A1	HAPLN1	0.0371938	Co-expression	Barretina-Singer-2010
COL16A1	COL1A1	0.0226953	Co-expression	Barretina-Singer-2010
COL16A1	COL1A2	0.00818211	Co-expression	Barretina-Singer-2010
COL16A1	COL5A1	0.00842193	Co-expression	Barretina-Singer-2010
COL16A1	COL5A2	0.0109045	Co-expression	Barretina-Singer-2010
COL16A1	DACT1	0.0111344	Co-expression	Barretina-Singer-2010
COL16A1	DCN	0.00602311	Co-expression	Barretina-Singer-2010
COL16A1	FAM114A1	0.00775308	Co-expression	Barretina-Singer-2010
COL16A1	FLRT2	0.0134014	Co-expression	Barretina-Singer-2010
COL16A1	FNDC3B	0.010162	Co-expression	Barretina-Singer-2010
COL16A1	GPR124	0.0151754	Co-expression	Barretina-Singer-2010
COL16A1	KIFAP3	0.0129566	Co-expression	Barretina-Singer-2010
COL16A1	LTBP3	0.0096848	Co-expression	Barretina-Singer-2010
COL16A1	LUM	0.0084485	Co-expression	Barretina-Singer-2010
COL16A1	P4HA2	0.00572174	Co-expression	Barretina-Singer-2010
COL16A1	POSTN	0.0187628	Co-expression	Barretina-Singer-2010
COL16A1	SMAD7	0.0151235	Co-expression	Barretina-Singer-2010
COL16A1	SPARC	0.0134294	Co-expression	Barretina-Singer-2010
COL16A1	ZCCHC24	0.0137171	Co-expression	Barretina-Singer-2010
COL1A2	COL1A1	0.017507	Co-expression	Barretina-Singer-2010
COL1A2	COPZ2	0.00884039	Co-expression	Barretina-Singer-2010
COL1A2	CTGF	0.00886303	Co-expression	Barretina-Singer-2010
COL1A2	DCN	0.00483675	Co-expression	Barretina-Singer-2010
COL1A2	FAM114A1	0.0070484	Co-expression	Barretina-Singer-2010
COL1A2	FLNC	0.0110812	Co-expression	Barretina-Singer-2010
COL1A2	FLRT2	0.0102489	Co-expression	Barretina-Singer-2010
COL1A2	FN1	0.0113355	Co-expression	Barretina-Singer-2010
COL1A2	FNDC3B	0.00795869	Co-expression	Barretina-Singer-2010
COL1A2	GLS	0.0126981	Co-expression	Barretina-Singer-2010
COL1A2	GPR124	0.0109588	Co-expression	Barretina-Singer-2010
COL1A2	LTBP1	0.00793728	Co-expression	Barretina-Singer-2010
COL1A2	MAN1C1	0.00871197	Co-expression	Barretina-Singer-2010
COL1A2	MYOF	0.0150193	Co-expression	Barretina-Singer-2010
COL1A2	P4HA2	0.00567739	Co-expression	Barretina-Singer-2010
COL1A2	PAM	0.0115513	Co-expression	Barretina-Singer-2010
COL1A2	PDE4DIP	0.0141242	Co-expression	Barretina-Singer-2010
COL1A2	PLAT	0.00977732	Co-expression	Barretina-Singer-2010
COL1A2	POSTN	0.0133568	Co-expression	Barretina-Singer-2010
COL1A2	PPIC	0.0101647	Co-expression	Barretina-Singer-2010
COL1A2	PRRX1	0.010304	Co-expression	Barretina-Singer-2010
COL21A1	IL11RA	0.0168586	Co-expression	Barretina-Singer-2010
COL4A1	AARSD1	0.0172483	Co-expression	Barretina-Singer-2010
COL4A1	CAP2	0.0121466	Co-expression	Barretina-Singer-2010
COL4A1	CRIP2	0.0265741	Co-expression	Barretina-Singer-2010
COL4A1	EFNA1	0.0215171	Co-expression	Barretina-Singer-2010
COL4A1	HSPG2	0.0391652	Co-expression	Barretina-Singer-2010
COL4A1	LAMC1	0.0386263	Co-expression	Barretina-Singer-2010
COL4A1	PTP4A3	0.0291604	Co-expression	Barretina-Singer-2010
COL4A1	RGS3	0.0292267	Co-expression	Barretina-Singer-2010
COL4A1	RGS5	0.031594	Co-expression	Barretina-Singer-2010
COL4A1	SLC20A2	0.0167066	Co-expression	Barretina-Singer-2010
COL4A4	ACE2	0.0317234	Co-expression	Barretina-Singer-2010
COL4A4	ANKRD1	0.0392649	Co-expression	Barretina-Singer-2010
COL5A1	ANTXR1	0.0142878	Co-expression	Barretina-Singer-2010
COL5A1	BMP1	0.0161112	Co-expression	Barretina-Singer-2010
COL5A1	COL1A1	0.0198024	Co-expression	Barretina-Singer-2010
COL5A1	COL5A2	0.0130875	Co-expression	Barretina-Singer-2010
COL5A1	FBN1	0.00869422	Co-expression	Barretina-Singer-2010
COL5A1	IGFBP3	0.0134645	Co-expression	Barretina-Singer-2010
COL5A1	LOX	0.0112695	Co-expression	Barretina-Singer-2010
COL5A1	NID2	0.011989	Co-expression	Barretina-Singer-2010
COL5A1	POSTN	0.0158757	Co-expression	Barretina-Singer-2010
COL5A2	ANTXR1	0.0217413	Co-expression	Barretina-Singer-2010
COL5A2	BMP1	0.0231427	Co-expression	Barretina-Singer-2010
COL5A2	COL1A1	0.025927	Co-expression	Barretina-Singer-2010
COL5A2	POSTN	0.0239124	Co-expression	Barretina-Singer-2010
COL5A2	SFXN3	0.0189861	Co-expression	Barretina-Singer-2010
COL8A1	HOPX	0.018207	Co-expression	Barretina-Singer-2010
COL8A1	PDLIM5	0.0360459	Co-expression	Barretina-Singer-2010
COPZ2	AHNAK2	0.0120593	Co-expression	Barretina-Singer-2010
COPZ2	DKK2	0.0181725	Co-expression	Barretina-Singer-2010
COPZ2	PLD1	0.0198521	Co-expression	Barretina-Singer-2010
COPZ2	SSPN	0.0203233	Co-expression	Barretina-Singer-2010
CORIN	B3GALT2	0.0472467	Co-expression	Barretina-Singer-2010
CPA4	ANKRD1	0.0283208	Co-expression	Barretina-Singer-2010
CPA4	NPPB	0.0205816	Co-expression	Barretina-Singer-2010
CPA4	TM4SF4	0.0122298	Co-expression	Barretina-Singer-2010
CREM	SIK1	0.025043	Co-expression	Barretina-Singer-2010
CRIM1	CLIC5	0.0244633	Co-expression	Barretina-Singer-2010
CRIM1	CLSTN2	0.0178479	Co-expression	Barretina-Singer-2010
CRIM1	EDN1	0.0347148	Co-expression	Barretina-Singer-2010
CRIM1	KLF2	0.0183901	Co-expression	Barretina-Singer-2010
CRIM1	MEF2C	0.0264747	Co-expression	Barretina-Singer-2010
CRIP1	AHNAK2	0.0156624	Co-expression	Barretina-Singer-2010
CRIP1	HEG1	0.0160009	Co-expression	Barretina-Singer-2010
CRIP1	SLCO3A1	0.0357149	Co-expression	Barretina-Singer-2010
CRIP1	SYNPO	0.0301676	Co-expression	Barretina-Singer-2010
CRIP2	CRIP1	0.04416	Co-expression	Barretina-Singer-2010
CRIP2	DYSF	0.0342974	Co-expression	Barretina-Singer-2010
CRIP2	EMP2	0.0331763	Co-expression	Barretina-Singer-2010
CRIP2	EPAS1	0.0223365	Co-expression	Barretina-Singer-2010
CRIP2	GSN	0.0243147	Co-expression	Barretina-Singer-2010
CRIP2	PTP4A3	0.0325553	Co-expression	Barretina-Singer-2010
CRIP2	RGS3	0.0365149	Co-expression	Barretina-Singer-2010
CRIP2	SYNPO	0.0446809	Co-expression	Barretina-Singer-2010
CRIP2	TAGLN	0.0100113	Co-expression	Barretina-Singer-2010
CRYAB	ADRB2	0.0166618	Co-expression	Barretina-Singer-2010
CRYAB	AMIGO2	0.0208508	Co-expression	Barretina-Singer-2010
CRYAB	CASQ2	0.0091918	Co-expression	Barretina-Singer-2010
CRYAB	CCDC69	0.00947504	Co-expression	Barretina-Singer-2010
CRYAB	CNN1	0.00419199	Co-expression	Barretina-Singer-2010
CRYAB	CSRP1	0.00437406	Co-expression	Barretina-Singer-2010
CRYAB	CYB5R1	0.0193163	Co-expression	Barretina-Singer-2010
CRYAB	DMD	0.023542	Co-expression	Barretina-Singer-2010
CRYAB	DUSP3	0.013987	Co-expression	Barretina-Singer-2010
CRYAB	FXYD1	0.0145226	Co-expression	Barretina-Singer-2010
CRYAB	GBE1	0.0141853	Co-expression	Barretina-Singer-2010
CRYAB	GSN	0.0141315	Co-expression	Barretina-Singer-2010
CRYAB	HSPB1	0.0129921	Co-expression	Barretina-Singer-2010
CRYAB	HSPB7	0.0114324	Co-expression	Barretina-Singer-2010
CRYAB	HSPB8	0.0105599	Co-expression	Barretina-Singer-2010
CRYAB	KLF5	0.0139074	Co-expression	Barretina-Singer-2010
CRYAB	LMOD1	0.00429117	Co-expression	Barretina-Singer-2010
CRYAB	MITF	0.0153258	Co-expression	Barretina-Singer-2010
CRYAB	MYH11	0.0040775	Co-expression	Barretina-Singer-2010
CRYAB	MYOM1	0.0164908	Co-expression	Barretina-Singer-2010
CRYAB	PLN	0.00531351	Co-expression	Barretina-Singer-2010
CRYAB	PPP1R12B	0.00401273	Co-expression	Barretina-Singer-2010
CRYAB	PTPLA	0.00689757	Co-expression	Barretina-Singer-2010
CRYAB	PTRF	0.0169527	Co-expression	Barretina-Singer-2010
CRYAB	SLC47A1	0.0121573	Co-expression	Barretina-Singer-2010
CRYAB	TAGLN	0.00770321	Co-expression	Barretina-Singer-2010
CRYAB	TNS1	0.0173927	Co-expression	Barretina-Singer-2010
CSRP1	ACTA1	0.00548984	Co-expression	Barretina-Singer-2010
CSRP1	ACTA2	0.0101257	Co-expression	Barretina-Singer-2010
CSRP1	ACTC1	0.00518673	Co-expression	Barretina-Singer-2010
CSRP1	ADAM19	0.00777291	Co-expression	Barretina-Singer-2010
CSRP1	AMIGO2	0.00919978	Co-expression	Barretina-Singer-2010
CSRP1	ARHGAP1	0.00796123	Co-expression	Barretina-Singer-2010
CSRP1	ARHGEF9	0.0072076	Co-expression	Barretina-Singer-2010
CSRP1	ATP2A2	0.00772152	Co-expression	Barretina-Singer-2010
CSRP1	C21orf7	0.00567904	Co-expression	Barretina-Singer-2010
CSRP1	CACNA1C	0.00631295	Co-expression	Barretina-Singer-2010
CSRP1	CACNB2	0.00687414	Co-expression	Barretina-Singer-2010
CSRP1	CASQ2	0.00418168	Co-expression	Barretina-Singer-2010
CSRP1	CDC42EP3	0.00429578	Co-expression	Barretina-Singer-2010
CSRP1	CKMT2	0.00343078	Co-expression	Barretina-Singer-2010
CSRP1	CNN1	0.00264316	Co-expression	Barretina-Singer-2010
CSRP1	COL8A1	0.00644952	Co-expression	Barretina-Singer-2010
CSRP1	CRIP2	0.00597726	Co-expression	Barretina-Singer-2010
CSRP1	DES	0.00897709	Co-expression	Barretina-Singer-2010
CSRP1	DMD	0.010129	Co-expression	Barretina-Singer-2010
CSRP1	DTNA	0.00672796	Co-expression	Barretina-Singer-2010
CSRP1	DUSP3	0.00557808	Co-expression	Barretina-Singer-2010
CSRP1	FHOD3	0.00641805	Co-expression	Barretina-Singer-2010
CSRP1	FILIP1L	0.00488631	Co-expression	Barretina-Singer-2010
CSRP1	FRY	0.00666596	Co-expression	Barretina-Singer-2010
CSRP1	GADD45A	0.00747542	Co-expression	Barretina-Singer-2010
CSRP1	GREM1	0.00707901	Co-expression	Barretina-Singer-2010
CSRP1	HOPX	0.00471299	Co-expression	Barretina-Singer-2010
CSRP1	HSPB1	0.00511988	Co-expression	Barretina-Singer-2010
CSRP1	HSPB7	0.00394863	Co-expression	Barretina-Singer-2010
CSRP1	HSPB8	0.00473815	Co-expression	Barretina-Singer-2010
CSRP1	IGFBP7	0.00826137	Co-expression	Barretina-Singer-2010
CSRP1	IL17B	0.00416336	Co-expression	Barretina-Singer-2010
CSRP1	ITGB1BP2	0.00333831	Co-expression	Barretina-Singer-2010
CSRP1	JPH2	0.00243109	Co-expression	Barretina-Singer-2010
CSRP1	KCNE4	0.00666796	Co-expression	Barretina-Singer-2010
CSRP1	KCNH2	0.00291882	Co-expression	Barretina-Singer-2010
CSRP1	KCNMA1	0.0103677	Co-expression	Barretina-Singer-2010
CSRP1	KCNMB1	0.00230997	Co-expression	Barretina-Singer-2010
CSRP1	LDB3	0.00857687	Co-expression	Barretina-Singer-2010
CSRP1	LEFTY2	0.00659526	Co-expression	Barretina-Singer-2010
CSRP1	LMOD1	0.00245458	Co-expression	Barretina-Singer-2010
CSRP1	MEF2A	0.0069413	Co-expression	Barretina-Singer-2010
CSRP1	MITF	0.00522378	Co-expression	Barretina-Singer-2010
CSRP1	MYH11	0.00239303	Co-expression	Barretina-Singer-2010
CSRP1	MYOM1	0.00621255	Co-expression	Barretina-Singer-2010
CSRP1	NCAM1	0.00651578	Co-expression	Barretina-Singer-2010
CSRP1	P2RX1	0.0059574	Co-expression	Barretina-Singer-2010
CSRP1	PDLIM3	0.00482938	Co-expression	Barretina-Singer-2010
CSRP1	PDLIM5	0.0108155	Co-expression	Barretina-Singer-2010
CSRP1	PGM5	0.00258486	Co-expression	Barretina-Singer-2010
CSRP1	PKIG	0.00603469	Co-expression	Barretina-Singer-2010
CSRP1	PLN	0.0030805	Co-expression	Barretina-Singer-2010
CSRP1	POPDC2	0.00428306	Co-expression	Barretina-Singer-2010
CSRP1	PPARGC1A	0.00628061	Co-expression	Barretina-Singer-2010
CSRP1	PPP1R12B	0.00234613	Co-expression	Barretina-Singer-2010
CSRP1	PPP1R3C	0.00652163	Co-expression	Barretina-Singer-2010
CSRP1	PRKAG2	0.00834121	Co-expression	Barretina-Singer-2010
CSRP1	PTPLA	0.00344831	Co-expression	Barretina-Singer-2010
CSRP1	ROGDI	0.00488682	Co-expression	Barretina-Singer-2010
CSRP1	RYR2	0.00570894	Co-expression	Barretina-Singer-2010
CSRP1	SGCA	0.00450364	Co-expression	Barretina-Singer-2010
CSRP1	SH3BGR	0.00576566	Co-expression	Barretina-Singer-2010
CSRP1	SLC20A2	0.00473302	Co-expression	Barretina-Singer-2010
CSRP1	SLC25A4	0.00939822	Co-expression	Barretina-Singer-2010
CSRP1	SNTA1	0.00406663	Co-expression	Barretina-Singer-2010
CSRP1	SULF1	0.00700534	Co-expression	Barretina-Singer-2010
CSRP1	SYNM	0.00981479	Co-expression	Barretina-Singer-2010
CSRP1	TAGLN	0.00401953	Co-expression	Barretina-Singer-2010
CSRP1	TMOD1	0.00490392	Co-expression	Barretina-Singer-2010
CSRP1	TNC	0.0050237	Co-expression	Barretina-Singer-2010
CSRP1	TNNI3K	0.00514963	Co-expression	Barretina-Singer-2010
CSRP1	TNS1	0.006255	Co-expression	Barretina-Singer-2010
CSRP1	TPD52L1	0.00656484	Co-expression	Barretina-Singer-2010
CSRP1	TPM1	0.00647852	Co-expression	Barretina-Singer-2010
CSRP1	TPM2	0.00946281	Co-expression	Barretina-Singer-2010
CSRP3	ACTA1	0.0288586	Co-expression	Barretina-Singer-2010
CSRP3	ACTC1	0.0110436	Co-expression	Barretina-Singer-2010
CSRP3	ACTN2	0.0310368	Co-expression	Barretina-Singer-2010
CSRP3	CASQ1	0.0240508	Co-expression	Barretina-Singer-2010
CSRP3	CKM	0.034725	Co-expression	Barretina-Singer-2010
CSRP3	EGF	0.0192539	Co-expression	Barretina-Singer-2010
CSRP3	ENO3	0.0307625	Co-expression	Barretina-Singer-2010
CSRP3	KBTBD10	0.0313946	Co-expression	Barretina-Singer-2010
CSRP3	MYH7	0.0228419	Co-expression	Barretina-Singer-2010
CSRP3	MYL2	0.0347675	Co-expression	Barretina-Singer-2010
CSRP3	MYOT	0.033736	Co-expression	Barretina-Singer-2010
CSRP3	MYOZ2	0.0306472	Co-expression	Barretina-Singer-2010
CSRP3	RRAD	0.032087	Co-expression	Barretina-Singer-2010
CSRP3	SMPX	0.0341543	Co-expression	Barretina-Singer-2010
CSRP3	SYNPO2L	0.0309994	Co-expression	Barretina-Singer-2010
CSRP3	TCAP	0.0269225	Co-expression	Barretina-Singer-2010
CSRP3	TNNC1	0.0345859	Co-expression	Barretina-Singer-2010
CSRP3	TNNI1	0.0332559	Co-expression	Barretina-Singer-2010
CSRP3	TPM2	0.0272505	Co-expression	Barretina-Singer-2010
CSRP3	TPM3	0.0316428	Co-expression	Barretina-Singer-2010
CSRP3	TRDN	0.0300022	Co-expression	Barretina-Singer-2010
CSRP3	TTN	0.0311261	Co-expression	Barretina-Singer-2010
CTGF	C18orf1	0.0326144	Co-expression	Barretina-Singer-2010
CTGF	COL11A1	0.0201764	Co-expression	Barretina-Singer-2010
CTGF	CYR61	0.0329914	Co-expression	Barretina-Singer-2010
CTGF	DACT1	0.0188112	Co-expression	Barretina-Singer-2010
CTGF	FILIP1L	0.0131659	Co-expression	Barretina-Singer-2010
CTGF	FNDC3B	0.0154267	Co-expression	Barretina-Singer-2010
CTGF	HEG1	0.0132162	Co-expression	Barretina-Singer-2010
CTGF	LTBP2	0.0297223	Co-expression	Barretina-Singer-2010
CTGF	PAM	0.0231141	Co-expression	Barretina-Singer-2010
CTGF	PMEPA1	0.0227087	Co-expression	Barretina-Singer-2010
CTGF	SMAD7	0.0282518	Co-expression	Barretina-Singer-2010
CTGF	THBS1	0.0296205	Co-expression	Barretina-Singer-2010
CTGF	TIMP3	0.0219878	Co-expression	Barretina-Singer-2010
CTSB	ADAM9	0.00810285	Co-expression	Barretina-Singer-2010
CTSB	BHLHE40	0.00863118	Co-expression	Barretina-Singer-2010
CTSB	IL13RA1	0.011135	Co-expression	Barretina-Singer-2010
CTSB	PDE4DIP	0.0152392	Co-expression	Barretina-Singer-2010
CTSB	PRRX1	0.00845801	Co-expression	Barretina-Singer-2010
CTSB	REEP5	0.0137343	Co-expression	Barretina-Singer-2010
CTSB	WIPI1	0.00988316	Co-expression	Barretina-Singer-2010
CXCL12	FLI1	0.0275944	Co-expression	Barretina-Singer-2010
CXCL12	GUCY1A3	0.0274787	Co-expression	Barretina-Singer-2010
CXCL12	SH3PXD2A	0.00877648	Co-expression	Barretina-Singer-2010
CXCL12	THBD	0.0260571	Co-expression	Barretina-Singer-2010
CXCL12	TRAK2	0.00987693	Co-expression	Barretina-Singer-2010
CYB5R1	TIPARP	0.0256097	Co-expression	Barretina-Singer-2010
CYP24A1	BMP5	0.0224701	Co-expression	Barretina-Singer-2010
CYP24A1	GATA4	0.0411089	Co-expression	Barretina-Singer-2010
CYP2J2	SHB	0.0280825	Co-expression	Barretina-Singer-2010
CYR61	C7	0.0246274	Co-expression	Barretina-Singer-2010
CYR61	CEBPD	0.0186079	Co-expression	Barretina-Singer-2010
CYR61	EDN1	0.0309907	Co-expression	Barretina-Singer-2010
CYR61	FNDC3B	0.0162158	Co-expression	Barretina-Singer-2010
CYR61	GADD45B	0.0172362	Co-expression	Barretina-Singer-2010
CYR61	RCAN1	0.0312453	Co-expression	Barretina-Singer-2010
CYR61	SAMD4A	0.0305247	Co-expression	Barretina-Singer-2010
CYR61	SIK1	0.0177855	Co-expression	Barretina-Singer-2010
CYR61	SLIT3	0.0273781	Co-expression	Barretina-Singer-2010
CYR61	THBS1	0.033207	Co-expression	Barretina-Singer-2010
DACT1	C18orf1	0.0288439	Co-expression	Barretina-Singer-2010
DACT1	DKK3	0.0290458	Co-expression	Barretina-Singer-2010
DACT1	EHD3	0.0210228	Co-expression	Barretina-Singer-2010
DACT1	HAPLN1	0.0232019	Co-expression	Barretina-Singer-2010
DACT1	NCAM1	0.0269857	Co-expression	Barretina-Singer-2010
DACT1	SSPN	0.0263065	Co-expression	Barretina-Singer-2010
DACT1	WNT5B	0.022972	Co-expression	Barretina-Singer-2010
DCAF6	PDLIM3	0.0138384	Co-expression	Barretina-Singer-2010
DCN	ADAMTS5	0.00693531	Co-expression	Barretina-Singer-2010
DCN	ANXA1	0.00601855	Co-expression	Barretina-Singer-2010
DCN	ANXA2	0.00662176	Co-expression	Barretina-Singer-2010
DCN	CFI	0.0109506	Co-expression	Barretina-Singer-2010
DCN	COL1A1	0.0130148	Co-expression	Barretina-Singer-2010
DCN	DDR2	0.00919478	Co-expression	Barretina-Singer-2010
DCN	EFHD1	0.00868902	Co-expression	Barretina-Singer-2010
DCN	FLRT2	0.00964842	Co-expression	Barretina-Singer-2010
DCN	FNDC3B	0.00680306	Co-expression	Barretina-Singer-2010
DCN	FSTL3	0.0091232	Co-expression	Barretina-Singer-2010
DCN	GPR124	0.00879248	Co-expression	Barretina-Singer-2010
DCN	IGFBP3	0.0095172	Co-expression	Barretina-Singer-2010
DCN	LAMA2	0.00952978	Co-expression	Barretina-Singer-2010
DCN	PAM	0.00883772	Co-expression	Barretina-Singer-2010
DCN	PDGFD	0.0115279	Co-expression	Barretina-Singer-2010
DCN	POSTN	0.0120003	Co-expression	Barretina-Singer-2010
DCN	TIMP3	0.0112991	Co-expression	Barretina-Singer-2010
DDR2	CEBPD	0.0210219	Co-expression	Barretina-Singer-2010
DDR2	GSN	0.0264128	Co-expression	Barretina-Singer-2010
DDR2	LAMA4	0.0326913	Co-expression	Barretina-Singer-2010
DDR2	MAN1C1	0.0212872	Co-expression	Barretina-Singer-2010
DDR2	MITF	0.0225183	Co-expression	Barretina-Singer-2010
DDR2	TIMP3	0.0281959	Co-expression	Barretina-Singer-2010
DES	MYH11	0.00873666	Co-expression	Barretina-Singer-2010
DES	PPP1R12B	0.0083444	Co-expression	Barretina-Singer-2010
DES	PTPLA	0.0121708	Co-expression	Barretina-Singer-2010
DGKI	CACNA1C	0.0229119	Co-expression	Barretina-Singer-2010
DGKI	CDC42EP3	0.0112228	Co-expression	Barretina-Singer-2010
DGKI	DGKB	0.0282363	Co-expression	Barretina-Singer-2010
DGKI	HSPB3	0.0102312	Co-expression	Barretina-Singer-2010
DGKI	POPDC2	0.0147334	Co-expression	Barretina-Singer-2010
DGKI	PPP1R12B	0.00531368	Co-expression	Barretina-Singer-2010
DGKI	PTPLA	0.00854918	Co-expression	Barretina-Singer-2010
DGKI	RYR2	0.0187561	Co-expression	Barretina-Singer-2010
DHRS9	SLC6A13	0.012711	Co-expression	Barretina-Singer-2010
DMD	DTNA	0.0354063	Co-expression	Barretina-Singer-2010
DMD	HSPB7	0.02147	Co-expression	Barretina-Singer-2010
DNAJB4	FGF5	0.0366687	Co-expression	Barretina-Singer-2010
DNAJB4	LOX	0.0272362	Co-expression	Barretina-Singer-2010
DNAJB4	RGS4	0.0461275	Co-expression	Barretina-Singer-2010
DNAJB9	GADD45B	0.0175407	Co-expression	Barretina-Singer-2010
DNAJB9	TIPARP	0.0329039	Co-expression	Barretina-Singer-2010
DPF3	NEBL	0.0273186	Co-expression	Barretina-Singer-2010
DSC3	CYP24A1	0.0487194	Co-expression	Barretina-Singer-2010
DSC3	PPFIBP1	0.0280979	Co-expression	Barretina-Singer-2010
DUSP3	CDC42EP3	0.0103279	Co-expression	Barretina-Singer-2010
DUSP3	FILIP1L	0.0154685	Co-expression	Barretina-Singer-2010
DUSP3	HSPB3	0.00815024	Co-expression	Barretina-Singer-2010
DUSP3	HSPB7	0.0117264	Co-expression	Barretina-Singer-2010
DUSP3	HSPB8	0.013977	Co-expression	Barretina-Singer-2010
DUSP3	KCNMB1	0.0048281	Co-expression	Barretina-Singer-2010
DUSP3	PPP1R12B	0.004909	Co-expression	Barretina-Singer-2010
DUSP3	PTPLA	0.00913259	Co-expression	Barretina-Singer-2010
DUSP3	RRAD	0.0216463	Co-expression	Barretina-Singer-2010
DUSP3	SAMD4A	0.025206	Co-expression	Barretina-Singer-2010
DUSP5	BHLHE40	0.0191738	Co-expression	Barretina-Singer-2010
DUSP5	CDKN1A	0.0222902	Co-expression	Barretina-Singer-2010
DUSP5	CREM	0.0328563	Co-expression	Barretina-Singer-2010
DUSP5	HBEGF	0.0324577	Co-expression	Barretina-Singer-2010
DUSP5	RELN	0.0232622	Co-expression	Barretina-Singer-2010
DUSP5	SIK1	0.0198328	Co-expression	Barretina-Singer-2010
DUSP5	TGM2	0.0281393	Co-expression	Barretina-Singer-2010
DUSP5	THBS1	0.0265398	Co-expression	Barretina-Singer-2010
DYNC1I1	CDC42EP3	0.0131902	Co-expression	Barretina-Singer-2010
DYNC1I1	FRY	0.0226021	Co-expression	Barretina-Singer-2010
DYNC1I1	HSPB3	0.0120356	Co-expression	Barretina-Singer-2010
DYNC1I1	RYR2	0.0224885	Co-expression	Barretina-Singer-2010
DYNLT3	DUSP3	0.0197605	Co-expression	Barretina-Singer-2010
DYNLT3	FN1	0.0188649	Co-expression	Barretina-Singer-2010
DYNLT3	GREM1	0.0212045	Co-expression	Barretina-Singer-2010
DYNLT3	HSPB1	0.0148122	Co-expression	Barretina-Singer-2010
DYNLT3	HSPB3	0.00769801	Co-expression	Barretina-Singer-2010
DYNLT3	LIMS1	0.0221201	Co-expression	Barretina-Singer-2010
DYNLT3	LTBP1	0.0171735	Co-expression	Barretina-Singer-2010
DYNLT3	MICAL2	0.0258198	Co-expression	Barretina-Singer-2010
DYNLT3	MYL9	0.00738127	Co-expression	Barretina-Singer-2010
DYNLT3	PLP2	0.0104441	Co-expression	Barretina-Singer-2010
DYNLT3	PPFIBP1	0.0235843	Co-expression	Barretina-Singer-2010
DYNLT3	SPINK1	0.022364	Co-expression	Barretina-Singer-2010
DYNLT3	TNC	0.0230513	Co-expression	Barretina-Singer-2010
DYSF	EPAS1	0.0271231	Co-expression	Barretina-Singer-2010
DYSF	PTP4A3	0.0344227	Co-expression	Barretina-Singer-2010
DYSF	RASGRP3	0.0367044	Co-expression	Barretina-Singer-2010
DYSF	TINAGL1	0.0295072	Co-expression	Barretina-Singer-2010
EDN1	SAMD4A	0.0419157	Co-expression	Barretina-Singer-2010
EDN1	TGM2	0.0437143	Co-expression	Barretina-Singer-2010
EDN1	THBS1	0.0327952	Co-expression	Barretina-Singer-2010
EDN3	B3GALT2	0.0255682	Co-expression	Barretina-Singer-2010
EDN3	BMP5	0.0233463	Co-expression	Barretina-Singer-2010
EDN3	CORIN	0.0240519	Co-expression	Barretina-Singer-2010
EDN3	FZD8	0.0202114	Co-expression	Barretina-Singer-2010
EDNRA	CACNB2	0.0307965	Co-expression	Barretina-Singer-2010
EDNRA	PPP1R3C	0.0288165	Co-expression	Barretina-Singer-2010
EDNRA	SEMA5A	0.0319332	Co-expression	Barretina-Singer-2010
EDNRA	SVIL	0.0475795	Co-expression	Barretina-Singer-2010
EDNRA	TSPAN9	0.0310138	Co-expression	Barretina-Singer-2010
EEF1A2	ACTA1	0.0222702	Co-expression	Barretina-Singer-2010
EEF1A2	ENO3	0.023231	Co-expression	Barretina-Singer-2010
EEF1A2	MYL3	0.027613	Co-expression	Barretina-Singer-2010
EEF1A2	RRAD	0.0296897	Co-expression	Barretina-Singer-2010
EEF1A2	SORCS3	0.0333762	Co-expression	Barretina-Singer-2010
EFEMP2	EHD3	0.027689	Co-expression	Barretina-Singer-2010
EFEMP2	FAM114A1	0.0116868	Co-expression	Barretina-Singer-2010
EFEMP2	LTBP3	0.0220372	Co-expression	Barretina-Singer-2010
EFEMP2	WNT5B	0.0297599	Co-expression	Barretina-Singer-2010
EFHD1	ABLIM1	0.0302219	Co-expression	Barretina-Singer-2010
EFHD1	COPZ2	0.018852	Co-expression	Barretina-Singer-2010
EFHD1	KLF2	0.0206222	Co-expression	Barretina-Singer-2010
EFHD1	MAN1C1	0.0191219	Co-expression	Barretina-Singer-2010
EFNA1	MMP15	0.0159468	Co-expression	Barretina-Singer-2010
EFNA1	NRP1	0.0206284	Co-expression	Barretina-Singer-2010
EFNA1	RASGRP3	0.0188263	Co-expression	Barretina-Singer-2010
EFNA1	SH3BP5	0.0265185	Co-expression	Barretina-Singer-2010
EGF	ACTA1	0.0218723	Co-expression	Barretina-Singer-2010
EGF	ACTC1	0.0169039	Co-expression	Barretina-Singer-2010
EGF	COL8A1	0.0252178	Co-expression	Barretina-Singer-2010
EGF	HOPX	0.0158418	Co-expression	Barretina-Singer-2010
EGF	HSPB3	0.00994233	Co-expression	Barretina-Singer-2010
EGF	HSPB7	0.0122835	Co-expression	Barretina-Singer-2010
EGF	ITGB1BP2	0.00972082	Co-expression	Barretina-Singer-2010
EGF	KCNMB1	0.00599802	Co-expression	Barretina-Singer-2010
EGF	LEFTY2	0.0261251	Co-expression	Barretina-Singer-2010
EGF	MYH11	0.00594032	Co-expression	Barretina-Singer-2010
EGF	MYOZ2	0.0203195	Co-expression	Barretina-Singer-2010
EGF	PDLIM3	0.0147119	Co-expression	Barretina-Singer-2010
EGF	PGM5	0.00651214	Co-expression	Barretina-Singer-2010
EGF	PLN	0.00765648	Co-expression	Barretina-Singer-2010
EGF	POPDC2	0.0133235	Co-expression	Barretina-Singer-2010
EGF	PPARGC1A	0.0240987	Co-expression	Barretina-Singer-2010
EGF	PPP1R12B	0.00622143	Co-expression	Barretina-Singer-2010
EGF	PTPLA	0.010758	Co-expression	Barretina-Singer-2010
EGF	SMPX	0.0279238	Co-expression	Barretina-Singer-2010
EGF	TNNI3K	0.0183906	Co-expression	Barretina-Singer-2010
EGF	TPD52L1	0.0237874	Co-expression	Barretina-Singer-2010
EMP2	SLC47A1	0.0187349	Co-expression	Barretina-Singer-2010
EMP2	TPD52L1	0.029112	Co-expression	Barretina-Singer-2010
EMP3	ADAM9	0.00585459	Co-expression	Barretina-Singer-2010
EMP3	AFP	0.00914126	Co-expression	Barretina-Singer-2010
EMP3	AHNAK	0.00890136	Co-expression	Barretina-Singer-2010
EMP3	AHNAK2	0.00608413	Co-expression	Barretina-Singer-2010
EMP3	ANXA1	0.00535635	Co-expression	Barretina-Singer-2010
EMP3	COL16A1	0.00490145	Co-expression	Barretina-Singer-2010
EMP3	COL1A1	0.010068	Co-expression	Barretina-Singer-2010
EMP3	COL1A2	0.00515674	Co-expression	Barretina-Singer-2010
EMP3	COPZ2	0.00661146	Co-expression	Barretina-Singer-2010
EMP3	CRIP1	0.00805756	Co-expression	Barretina-Singer-2010
EMP3	CTSB	0.00403086	Co-expression	Barretina-Singer-2010
EMP3	DCN	0.00340093	Co-expression	Barretina-Singer-2010
EMP3	FABP3	0.00744998	Co-expression	Barretina-Singer-2010
EMP3	FAM114A1	0.00453954	Co-expression	Barretina-Singer-2010
EMP3	FLNC	0.0088123	Co-expression	Barretina-Singer-2010
EMP3	FLRT2	0.00709959	Co-expression	Barretina-Singer-2010
EMP3	FN1	0.00786466	Co-expression	Barretina-Singer-2010
EMP3	FNDC3B	0.00570425	Co-expression	Barretina-Singer-2010
EMP3	HEG1	0.00612999	Co-expression	Barretina-Singer-2010
EMP3	HTRA1	0.00575407	Co-expression	Barretina-Singer-2010
EMP3	ITGAV	0.00514139	Co-expression	Barretina-Singer-2010
EMP3	KIFAP3	0.00820322	Co-expression	Barretina-Singer-2010
EMP3	LOXL1	0.00864282	Co-expression	Barretina-Singer-2010
EMP3	LTBP1	0.00576574	Co-expression	Barretina-Singer-2010
EMP3	LUM	0.00490491	Co-expression	Barretina-Singer-2010
EMP3	MAN1C1	0.006742	Co-expression	Barretina-Singer-2010
EMP3	MYOF	0.0115543	Co-expression	Barretina-Singer-2010
EMP3	NEK7	0.00858917	Co-expression	Barretina-Singer-2010
EMP3	NOTCH2	0.0101015	Co-expression	Barretina-Singer-2010
EMP3	NT5E	0.0101216	Co-expression	Barretina-Singer-2010
EMP3	P4HA2	0.00414977	Co-expression	Barretina-Singer-2010
EMP3	PAM	0.00722976	Co-expression	Barretina-Singer-2010
EMP3	PDE4DIP	0.0116688	Co-expression	Barretina-Singer-2010
EMP3	PLAT	0.00829337	Co-expression	Barretina-Singer-2010
EMP3	PLP2	0.00420478	Co-expression	Barretina-Singer-2010
EMP3	PPIC	0.00680008	Co-expression	Barretina-Singer-2010
EMP3	PRRX1	0.00792058	Co-expression	Barretina-Singer-2010
EMP3	RAC1	0.00747305	Co-expression	Barretina-Singer-2010
EMP3	REEP5	0.0106551	Co-expression	Barretina-Singer-2010
EMP3	RHOC	0.00878746	Co-expression	Barretina-Singer-2010
EMP3	SLCO3A1	0.00948475	Co-expression	Barretina-Singer-2010
EMP3	TIMP3	0.00807519	Co-expression	Barretina-Singer-2010
ENO3	MYOZ2	0.0276515	Co-expression	Barretina-Singer-2010
ENO3	PPP1R3A	0.0290355	Co-expression	Barretina-Singer-2010
ENO3	RRAD	0.027481	Co-expression	Barretina-Singer-2010
ENO3	SYNPO2L	0.0351611	Co-expression	Barretina-Singer-2010
ENO3	TPM2	0.0273379	Co-expression	Barretina-Singer-2010
ENO3	TPM3	0.0361249	Co-expression	Barretina-Singer-2010
ENO3	TRDN	0.0400783	Co-expression	Barretina-Singer-2010
ENO3	TTN	0.0362392	Co-expression	Barretina-Singer-2010
EPAS1	TNS1	0.02081	Co-expression	Barretina-Singer-2010
EPHA2	ADAMTS9	0.0212751	Co-expression	Barretina-Singer-2010
EPHA2	CLIC5	0.0293421	Co-expression	Barretina-Singer-2010
EPHA2	CRIM1	0.0283769	Co-expression	Barretina-Singer-2010
EPHA2	SIK1	0.0185012	Co-expression	Barretina-Singer-2010
EPHB3	ANTXR1	0.0181897	Co-expression	Barretina-Singer-2010
EXTL1	OBSCN	0.0114495	Co-expression	Barretina-Singer-2010
EXTL1	SMAD6	0.0220374	Co-expression	Barretina-Singer-2010
FAM114A1	AHNAK2	0.00807856	Co-expression	Barretina-Singer-2010
FAM114A1	ARSJ	0.0139928	Co-expression	Barretina-Singer-2010
FAM114A1	COL1A1	0.0158056	Co-expression	Barretina-Singer-2010
FAM114A1	COPZ2	0.0107204	Co-expression	Barretina-Singer-2010
FAM114A1	FLRT2	0.00960701	Co-expression	Barretina-Singer-2010
FAM114A1	FN1	0.0114484	Co-expression	Barretina-Singer-2010
FAM114A1	LTBP1	0.0101932	Co-expression	Barretina-Singer-2010
FAM114A1	LTBP3	0.00777811	Co-expression	Barretina-Singer-2010
FAM114A1	MYOF	0.0144654	Co-expression	Barretina-Singer-2010
FAM114A1	POSTN	0.0133762	Co-expression	Barretina-Singer-2010
FAM114A1	RHOC	0.011918	Co-expression	Barretina-Singer-2010
FAM114A1	SSPN	0.0092422	Co-expression	Barretina-Singer-2010
FAM189A2	C12orf39	0.0167332	Co-expression	Barretina-Singer-2010
FAM189A2	CAP2	0.0094946	Co-expression	Barretina-Singer-2010
FAM189A2	CLSTN2	0.0167655	Co-expression	Barretina-Singer-2010
FAM189A2	GMPR	0.0240242	Co-expression	Barretina-Singer-2010
FAM189A2	HSPB7	0.0133296	Co-expression	Barretina-Singer-2010
FAM189A2	PGM5	0.00593791	Co-expression	Barretina-Singer-2010
FAM189A2	RAI2	0.0247122	Co-expression	Barretina-Singer-2010
[truncated: 156,236 more rows]
[truncated: 672 more columns]
